# Supplementary material for: Insulin-like peptides and the mTOR-TFEB pathway protect Caenorhabditis elegans hermaphrodites from mating-induced death
Source: eLife. 2019 Jul 8;8:e46413. doi: 10.7554/eLife.46413 (PMC6697448; doi:10.7554/eLife.46413)
Supplement: Supplementary file 2. — List of significantly up- and down-regulated genes in N2 vs fog2(q71) L4 unmated hermaphrodites transcriptome comparison identified by Significant Analysis of Microarrays (SAM), and functional enrichment analysis of these genes by g:Profiler. [file elife-46413-supp2.xlsx]

## Sheet: SAM
Significant Pos
Row	Gene ID	Gene Name	Score(d)	Numerator(r)	Denominator(s+s0)	q-value(%)	Description
8289	F53C3.1	F53C3.1	26.175404947397	4.0125	0.153292757382881	0	F53C3.1 is an ortholog of human TTBK2 (tau tubulin kinase 2) and TTBK1 (tau tubulin kinase 1); F53C3.1 is predicted to have ATP binding activity and protein kinase activity, based on protein domain information.
18153	ZK354.3	ZK354.3	25.5989628854344	4.315	0.168561516312647	0	None
17019	irld-57	Y6E2A.8	24.0344001314414	4.93861111111111	0.20548093915814	0	Insulin/EGF-Receptor L Domain protein
4397	E03H12.5	E03H12.5	23.7759186314062	4.4075	0.185376643835667	0	None
3267	nkb-2	C43F9.6	22.6560856665582	5.5075	0.243091418396666	0	nkb-2 is an ortholog of members of the human P-type ATPases family including ATP1B4.
7102	F38H4.4	F38H4.4	22.6201540373775	5.25305555555556	0.232228991317894	0	F38H4.4 is an ortholog of human PTPRZ1 (protein tyrosine phosphatase, receptor-type, Z polypeptide 1) and PTPRG (protein tyrosine phosphatase, receptor type, G); F38H4.4 is predicted to have protein tyrosine phosphatase activity, based on protein domain information.
8785	F56D6.14	F56D6.14	22.5570476232884	4.0275	0.178547302256078	0	None
5069	nspd-5	F11G11.8	22.4678111413445	5.1375	0.228660458630353	0	nspd-5 is involved in body morphogenesis.
402	clec-117	B0432.12	22.0337596387859	3.6775	0.166902973450183	0	clec-117 is an ortholog of human ABRACL (ABRA C-terminal like).
17270	Y73F8A.14	Y73F8A.14	21.5128594818727	5.1675	0.240205166791252	0	None
18609	ZK945.8	ZK945.8	21.4591860384907	3.5175	0.163915816456913	0	ZK945.8 is an ortholog of human PPP1R11 (protein phosphatase 1, regulatory (inhibitor) subunit 11).
2105	nspd-6	C24D10.8	21.2428195844214	4.63	0.217956000690014	0	None
5700	F20H11.4	F20H11.4	21.0737296044188	4.5125	0.214129159133456	0	F20H11.4 is involved in reproduction; F20H11.4 is predicted to have protein tyrosine phosphatase activity, based on protein domain information; F20H11.4 is expressed in the pharynx and the nervous system.
18318	ZK616.61	ZK616.61	20.925890104539	4.82	0.230336677480424	0	None
6933	ttbk-2	F36H12.8	20.8219751631361	4.38	0.210354683726378	0	ttbk-2 is an ortholog of human TTBK2 (tau tubulin kinase 2) and TTBK1 (tau tubulin kinase 1); ttbk-2 is predicted to have ATP binding activity and protein kinase activity, based on protein domain information.
5273	F14F7.4	F14F7.4	20.7734081465471	3.835	0.184611016783851	0	None
17725	ZC395.4	ZC395.4	20.6517132183367	3.8475	0.186304155946916	0	ZC395.4 is involved in reproduction.
9892	msp-142	K05F1.2	20.6322679592712	4.895	0.237249729872785	0	msp-142 encodes a protein that belongs to a family of proteins called the Major Sperm Proteins (MSPs) that is conserved in nematodes; this family consists of closely related, small, basic proteins that make up 15% of sperm protein; this multigene family consists of over fifty genes, including many pseudogenes; MSPs are involved in both extracellular signaling and cytoskeletal functions during rep…
4504	F01G10.5	F01G10.5	20.6094038286446	4.4625	0.216527369598031	0	None
4026	C55C3.4	C55C3.4	20.5773610289088	3.335	0.162071316886296	0	C55C3.4 is an ortholog of human ABL2 (ABL proto-oncogene 2, non-receptor tyrosine kinase) and ABL1 (ABL proto-oncogene 1, non-receptor tyrosine kinase); C55C3.4 is predicted to have protein tyrosine kinase activity, based on protein domain information.
4465	F01D4.3	F01D4.3	20.3454856247007	3.581375	0.176027992944636	0	None
16925	Y67D8B.5	Y67D8B.5	19.9389551599453	4.8425	0.242866286681257	0	None
6992	F37C12.18	F37C12.18	19.9167065071354	4.265	0.214141831053844	0	None
16738	mpst-5	Y59H11AM.2	19.8817633076027	3.58	0.180064511613566	0	mpst-5 is an ortholog of human TST (thiosulfate sulfurtransferase (rhodanese)) and MPST (mercaptopyruvate sulfurtransferase).
10114	K08C9.2	K08C9.2	19.6074311834006	4.675	0.238430009330227	0	K08C9.2 is involved in reproduction; K08C9.2 is expressed in the spermatheca.
2839	C34F11.1	C34F11.1	19.5648178344212	3.9915625	0.204017360845419	0	None
926	C05C12.1	C05C12.1	19.5624271172835	3.6325	0.185687592762488	0	C05C12.1 is an ortholog of human TTBK2 (tau tubulin kinase 2) and TTBK1 (tau tubulin kinase 1); C05C12.1 is involved in nematode larval development; C05C12.1 is predicted to have ATP binding activity and protein kinase activity, based on protein domain information.
1287	C08F8.6	C08F8.6	19.4536679598104	5.0175	0.257920511975722	0	C08F8.6 is an ortholog of human TTBK2 (tau tubulin kinase 2) and TTBK1 (tau tubulin kinase 1); C08F8.6 is predicted to have ATP binding activity and protein kinase activity, based on protein domain information.
12196	fbxa-196	T05H4.2	19.3888791323096	4.80575	0.247861156243514	0	This gene encodes a protein containing an F-box, a motif predicted to mediate protein-protein interactions either with homologs of yeast Skp-1p or with other proteins; this gene's encoded protein also contains an FTH/DUF38 motif, which may also mediate protein-protein interaction.
1034	C06A8.6	C06A8.6	19.3789200905406	4.18	0.215698293840448	0	C06A8.6 is an ortholog of human PPP1R7 (protein phosphatase 1, regulatory subunit 7).
17118	Y71G12B.27	Y71G12B.27	19.3137519554445	4.8325	0.250210317039809	0	Y71G12B.27 is an ortholog of human CKS2 (CDC28 protein kinase regulatory subunit 2); Y71G12B.27 is involved in embryo development, meiotic nuclear division and mitotic nuclear division; Y71G12B.27 is predicted to have cyclin-dependent protein serine/threonine kinase regulator activity, based on protein domain information.
3049	C38C10.3	C38C10.3	19.149176913104	3.565	0.186169881670498	0	Uncharacterized protein C38C10.3
890	C04G2.9	C04G2.9	19.127910195516	5.06	0.264534909892361	0	None
13377	T23G11.1	T23G11.1	18.9058714931147	5.14	0.27187321155081	0	None
2173	C25D7.1	C25D7.1	18.7887587754109	3.2625	0.173641060540395	0	C25D7.1 is involved in embryo development.
13358	T23F11.2	T23F11.2	18.5919854628348	4.0475	0.21770133201163	0	None
18232	nspd-1	ZK484.8	18.5742871004033	5.62	0.302568812984374	0	None
16980	Y69E1A.2	Y69E1A.2	18.541445407532	4.7125	0.254160336285631	0	Y69E1A.2 is involved in embryo development.
2433	C29E4.14	C29E4.14	18.3215011038262	5.0545	0.275878050131188	0	C29E4.14 is an ortholog of human MCFD2 (multiple coagulation factor deficiency 2).
17271	Y73F8A.15	Y73F8A.15	18.1062538955962	4.8475	0.267725175398044	0	None
3348	gmeb-3	C44F1.2	18.098887170133	3.78	0.208852619747683	0	gmeb-3 is an ortholog of human GMEB2 (glucocorticoid modulatory element binding protein 2) and GMEB1 (glucocorticoid modulatory element binding protein 1); gmeb-3 is predicted to have DNA binding activity and transcription coactivator activity, based on protein domain information.
10907	R01H2.2	R01H2.2	18.0249528507997	3.6635	0.20324602401595	0	None
1393	hdl-2	C09G9.4	17.9857910173294	5.52	0.306908936875862	0	tag-19 superficially resembles aromatic-L-amino-acid/L-histidine decarboxylases; however, it is distantly related, being no closer to them than to glutamine decarboxylase/sphingosinge lyase (e.g., tag-38, spl-1); tag-19 thus might be termed a Pyridoxal-phosphate (PLP) dependent decarboxylase-like protei, but is missing the absolutely conserved Lys residue of all PLP-DCs (hence the -like would be …
6602	F32H2.7	F32H2.7	17.9835954430776	5.0825	0.282618679678784	0	None
16138	Y51A2B.4	Y51A2B.4	17.9792213048156	4.555	0.253348013396997	0	None
14339	W09D6.4	W09D6.4	17.9295266154913	4.45	0.248193948196889	0	None
14638	spe-19	Y113G7A.10	17.8262921468099	4.1	0.229997352575292	0	spe-19 is predicted to encode a novel single-pass transmembrane protein with no significant similarity to any other gene product; spe-19 is required for hermaphrodite spermiogenesis or sperm activation but not for male-derived sperm activation (sperm activation is the morphogenesis of a round non-motile spermatid to an amoeboid crawling sperm); however, spe-19 mutant hermaphrodite spermatids can …
6374	F29D10.1	F29D10.1	17.8072710872202	4.0125	0.225329303987496	0	None
7424	F42G2.7	F42G2.7	17.7598489677768	3.385	0.190598467708914	0	F42G2.7 is an ortholog of human PHYH (phytanoyl-CoA 2-hydroxylase).
17887	ZK1053.2	ZK1053.2	17.6038699173542	5.5175	0.313425401681749	0	None
3567	C48B6.4	C48B6.4	17.591271016862	5.00645833333333	0.284599010983028	0	C48B6.4 is an ortholog of human PTPRZ1 (protein tyrosine phosphatase, receptor-type, Z polypeptide 1) and PTPRG (protein tyrosine phosphatase, receptor type, G); C48B6.4 is predicted to have protein tyrosine phosphatase activity, based on protein domain information.
2907	msd-4	C35D10.11	17.5733540109295	5.605	0.318948790112238	0	msd-4 is localized to the cell body and the pseudopodium.
15106	Y37E11AL.4	Y37E11AL.4	17.5702723530174	4.555	0.259244700849372	0	Y37E11AL.4 is an ortholog of human VMO1 (vitelline membrane outer layer 1 (chicken)).
616	catp-4	C01G12.8	17.5591388187209	4.0075	0.228228732705693	0	catp-4 is an ortholog of members of the human P-type ATPases family including ATP1A3; catp-4 is predicted to have ATP binding activity, metal ion binding activity, and sodium:potassium-exchanging ATPase activity, based on protein domain information.
2859	C34G6.3	C34G6.3	17.5012435561734	4.1325	0.236126077940461	0	None
10068	nspd-2	K07F5.5	17.3936662349042	5.22	0.300109242611826	0	None
17883	ZK105.3	ZK105.3	17.3621991247154	4.45836805555555	0.256785907334112	0	None
6767	F35E2.5	F35E2.5	17.3495263225554	3.155	0.181849345125827	0	None
3577	C48D1.7	C48D1.7	17.3282361959497	3.2775	0.189142158667371	0	None
1398	rpl-42	C09H10.1	17.2239094512779	4.5075	0.261700168173235	0	None
12417	T08B2.12	T08B2.12	17.2177116331412	3.64	0.211410208136697	0	T08B2.12 is involved in axonal fasciculation.
5075	basl-2	F12A10.3	17.1941604298834	3.675	0.213735355964974	0	None
4189	D1081.5	D1081.5	17.1176877038391	4.1275	0.241124857014087	0	None
1872	C17F3.1	C17F3.1	17.0904614165149	4.5225	0.264621293116744	0	C17F3.1 is involved in axonal fasciculation.
4198	D1086.17	D1086.17	17.049556874637	4.48	0.26276342739819	0	None
3400	C45G9.15	C45G9.15	17.0414000719041	3.5375	0.20758270946483	0	None
13864	W01B6.4	W01B6.4	16.8602002151693	3.2275	0.191427145514926	0	None
6957	F37A4.4	F37A4.4	16.8515697010773	4.585	0.272081478540655	0	Ankyrin repeat-containing protein F37A4.4
3402	C45G9.4	C45G9.4	16.7911126637585	5.04	0.300158786432195	0	Uncharacterized protein C45G9.4
13011	T19D12.5	T19D12.5	16.7897211693147	4.87538888888889	0.290379383893478	0	T19D12.5 is an ortholog of human TTBK2 (tau tubulin kinase 2) and TTBK1 (tau tubulin kinase 1); T19D12.5 is predicted to have ATP binding activity and protein kinase activity, based on protein domain information.
8024	F49C12.15	F49C12.15	16.7775364247577	3.7	0.220532973752934	0	F49C12.15 is involved in lipid storage.
17577	cyc-2.2	ZC116.2	16.7195618672363	4.4275	0.264809570678771	0	cyc-2.2 encodes, along with cyc-2.1, one of two C. elegans cytochrome c proteins; the product of cyc-2.2 is predicted to function in the electron transport chain by transferring electrons from respiratory chain Complex III to Complex IV; RNAi screens indicate the cyc-2.2 activity is required for embryonic development as well as for normal body size and rates of growth.
4574	F07A5.2	F07A5.2	16.6785630177306	4.525	0.271306346667251	0	None
15380	Y39E4B.11	Y39E4B.11	16.6580562696281	3.175	0.190598467708914	0	Y39E4B.11 is involved in embryo development.
3258	C43E11.5	C43E11.5	16.5661280148144	4.525	0.273147714176389	0	C43E11.5 is an ortholog of human PTPN2 (protein tyrosine phosphatase, non-receptor type 2) and PTPN1 (protein tyrosine phosphatase, non-receptor type 1); C43E11.5 is predicted to have protein tyrosine phosphatase activity, based on protein domain information.
662	C02B10.6	C02B10.6	16.5634257513131	4.0875	0.24677865928043	0	C02B10.6 is an ortholog of human PTPN22 (protein tyrosine phosphatase, non-receptor type 22 (lymphoid)), PTPN18 (protein tyrosine phosphatase, non-receptor type 18 (brain-derived)) and PTPN12 (protein tyrosine phosphatase, non-receptor type 12); C02B10.6 is predicted to have protein tyrosine phosphatase activity, based on protein domain information.
13866	W01B6.6	W01B6.6	16.5458824839768	3.78	0.228455629590056	0	W01B6.6 is predicted to have protein tyrosine phosphatase activity, based on protein domain information.
6929	F36H12.3	F36H12.3	16.5258814706824	4.8075	0.290907326700164	0	Major sperm protein
17720	ZC376.8	ZC376.8	16.4473089155772	3.555	0.216144781997319	0	ZC376.8 is involved in apoptotic process and oogenesis.
18607	ZK945.6	ZK945.6	16.4112702593801	4.55	0.27724849619117	0	Uncharacterized protein ZK945.6
16739	Y59H11AM.4	Y59H11AM.4	16.3992985570635	4.1925	0.255651178336174	0	None
14732	Y119C1B.1	Y119C1B.1	16.3933498002639	4.62	0.281821595725702	0	None
12426	T08B6.4	T08B6.4	16.3847153659107	3.3325	0.20339077765937	0	None
16265	Y53F4B.11	Y53F4B.11	16.3565950784288	4.6425	0.283830465799239	0	None
17747	nspa-5	ZC412.6	16.3364924150734	4.6025	0.281731223757271	0	None
14008	W03C9.8	W03C9.8	16.3112731028832	3.875	0.237565760536193	0	None
8532	F54H12.7	F54H12.7	16.2730632627106	4.4525	0.273611669058205	0	None
14959	clec-123	Y25C1A.1	16.1575232611524	4.62	0.285934912506541	0	clec-123 is an ortholog of human ABRACL (ABRA C-terminal like).
10296	K09F6.3	K09F6.3	16.1554084459656	4.445	0.27514005695783	0	K09F6.3 is predicted to have protein tyrosine phosphatase activity, based on protein domain information.
3648	C49G7.1	C49G7.1	16.1001789406185	4.47277777777778	0.277809196672566	0	None
6835	F36A2.12	F36A2.12	16.042988384995	4.365	0.272081478540655	0	None
619	C01G5.4	C01G5.4	15.9787986990301	4.83	0.302275539668271	0	non-coding Transcript Isoform
8533	F54H12.8	F54H12.8	15.9066188272836	3.8975	0.245023788041922	0	None
886	C04G2.5	C04G2.5	15.9060496267257	5.0475	0.317332091779663	0	C04G2.5 is involved in lipid storage.
11806	ubxn-5	T01E8.9	15.8570358171766	4.115	0.259506256241318	0	ubxn-5 encodes one of six C. elegans UBX (ubiquitin regulatory X) domain-containing proteins.
5172	irld-4	F13G11.2	15.8422649430233	3.675	0.231974406009314	0	None
617	C01G12.9	C01G12.9	15.83150598834	3.0525	0.192811726329017	0	None
8260	F53B2.5	F53B2.5	15.7988432436717	3.995	0.252866614244066	0	F53B2.5 is an ortholog of human KPNA4 (karyopherin alpha 4 (importin alpha 3)) and KPNA3 (karyopherin alpha 3 (importin alpha 4)).
11091	msp-33	R05F9.8	15.7891028122343	4.3275	0.274081437777883	0	msp-33 encodes a protein that belongs to a family of proteins called the Major Sperm Proteins (MSPs) that is conserved in nematodes; msp-33 has a C. briggsae homolog as predicted by the Wobble Aware Bulk Aligner (WABA); the MSP family consists of closely related, small, basic proteins that make up 15% of sperm protein; this multigene family consists of over fifty genes, including many pseudogenes…
4890	F10C1.3	F10C1.3	15.726778372621	3.9625	0.251958786861166	0	None
8676	F55H12.5	F55H12.5	15.6672124978923	3.515	0.224353885572999	0	F55H12.5 is predicted to have protein tyrosine phosphatase activity, based on protein domain information.
8349	spe-8	F53G12.6	15.6462398544732	2.9525	0.188703485787091	0	spe-8 is predicted to encode a non-receptor tyrosine kinase with a SH2 domain; spe-8 is required for hermaphrodite spermatogenesis or sperm activation but not for male-derived sperm activation (sperm activation is the morphogenesis of a round non-motile spermatid to an amoeboid crawling sperm); however, mutant hermaphrodite spe-8 spermatids can transactivate and form functional sperm during matin…
17864	ZK1010.5	ZK1010.5	15.5532306086537	3.895	0.250430286671944	0	None
4954	clec-153	F10F2.8	15.5242095510623	3.7025	0.238498455449323	0	clec-153 is an ortholog of human ABRACL (ABRA C-terminal like).
6077	F26A1.3	F26A1.3	15.5238160390366	4.365	0.28118086358558	0	F26A1.3 is an ortholog of human CSNK1E (casein kinase 1, epsilon) and CSNK1D (casein kinase 1, delta); F26A1.3 is predicted to have ATP binding activity and protein kinase activity, based on protein domain information.
13813	ssp-11	T28H11.6	15.4623343876343	3.7875	0.244950077074324	0	ssp-11 encodes a sperm-specific protein; loss of ssp-11 activity via RNAi has been reported to result in moderately increased fat content.
13240	T22C1.9	T22C1.9	15.4368475736122	3.3425	0.216527369598031	0	None
6963	F37A8.1	F37A8.1	15.4279149417435	3.26	0.211305287351525	0	None
11207	R07C3.13	R07C3.13	15.4165531140224	3.3975	0.220380001604233	0	non-coding Transcript Isoform
2346	C27D6.3	C27D6.3	15.3832548968264	3.635	0.236295896049276	0	C27D6.3 is involved in locomotion.
1981	C18E3.1	C18E3.1	15.3814558762	3.3575	0.21828232821544	0	None
15606	Y43F8A.2	Y43F8A.2	15.3662024696852	4.0025	0.260474245858483	0	None
31	AH6.3	AH6.3	15.3555390933214	3.815	0.248444549996898	0	Uncharacterized protein AH6.3
16620	Y57G11A.2	Y57G11A.2	15.3445957630261	3.9125	0.254975762178593	0	Y57G11A.2 is an ortholog of human VMO1 (vitelline membrane outer layer 1 (chicken)).
10113	K08C9.1	K08C9.1	15.3044202407236	4.0325	0.263485969188816	0	None
350	B0379.7	B0379.7	15.2993633389387	4.28	0.279750203010532	0	None
885	msp-36	C04G2.4	15.2907236982563	3.5225	0.230368429219716	0	msp-36 encodes a protein that belongs to a family of proteins called the Major Sperm Proteins (MSPs) that is conserved in nematodes; this family comprises of closely related, small, basic proteins that make up 15% of sperm protein; this multigene family consists of over fifty genes, including many pseudogenes; MSP is involved in both extracellular signaling and cytoskeletal functions during repro…
12611	T10E9.4	T10E9.4	15.2880046292831	4.655	0.304487087286962	0	None
4721	F08F8.6	F08F8.6	15.2841716585387	3.8	0.248623221781016	0	F08F8.6 is predicted to have kinesin binding activity, based on protein domain information.
11635	rmd-6	R13H9.1	15.2812027778196	4.245	0.277792269477736	0	rmd-6 is an ortholog of human RMDN3 (regulator of microtubule dynamics 3) and RMDN2 (regulator of microtubule dynamics 2).
5511	F18A1.1	F18A1.1	15.2667993221041	3.1825	0.208458887344657	0	None
18155	ZK354.6	ZK354.6	15.24574505136	3.3925	0.222521102679555	0	ZK354.6 is an ortholog of human TTBK2 (tau tubulin kinase 2) and TTBK1 (tau tubulin kinase 1); ZK354.6 is predicted to have ATP binding activity and protein kinase activity, based on protein domain information.
151	B0218.5	B0218.5	15.2392747575049	3.5375	0.232130469217893	0	B0218.5 is an ortholog of human TTBK2 (tau tubulin kinase 2) and TTBK1 (tau tubulin kinase 1); B0218.5 is involved in lipid storage; B0218.5 is predicted to have ATP binding activity and protein kinase activity, based on protein domain information.
17800	ZC477.7	ZC477.7	15.1975860145801	3.97	0.261225697041051	0	non-coding Transcript Isoform
9772	gln-2	K03H1.1	15.1851282252465	3.0525	0.201019046709463	0	gln-2 is an ortholog of human GLUL (glutamate-ammonia ligase); gln-2 is involved in engulfment of apoptotic cell; gln-2 is predicted to have glutamate-ammonia ligase activity, based on protein domain information; gln-2 is expressed in the germ line.
12076	fut-5	T05A7.10	15.1746248858667	3.175	0.209230872188289	0	fut-5 is an ortholog of human FUT7 (fucosyltransferase 7 (alpha (1,3) fucosyltransferase)) and FUT4 (fucosyltransferase 4 (alpha (1,3) fucosyltransferase, myeloid-specific)); fut-5 is predicted to have fucosyltransferase activity, based on protein domain information.
16491	Y55B1AR.4	Y55B1AR.4	15.1703526150711	3.715	0.244885540518637	0	None
9963	K06H7.8	K06H7.8	15.1698237682878	3.85	0.253793324089127	0	K06H7.8 is an ortholog of human TTBK2 (tau tubulin kinase 2) and TTBK1 (tau tubulin kinase 1); K06H7.8 is predicted to have ATP binding activity and protein kinase activity, based on protein domain information; K06H7.8 is expressed in the nervous system.
2840	C34F11.2	C34F11.2	15.1390624124572	4.9175	0.324821964929191	0	None
10251	K09C6.7	K09C6.7	15.1237686873479	4.1925	0.277212650277264	0	K09C6.7 is an ortholog of human TTBK2 (tau tubulin kinase 2) and TTBK1 (tau tubulin kinase 1); K09C6.7 is involved in locomotion.
5888	F22H10.1	F22H10.1	15.1185769321074	2.8985	0.191717779591044	0	F22H10.1 is predicted to have ATP binding activity and protein kinase activity, based on protein domain information.
3407	C45G9.9	C45G9.9	15.1046147837065	4.7925	0.317287138310188	0	Uncharacterized protein C45G9.9
16683	Y57G7A.6	Y57G7A.6	15.10317178645	4.305	0.285039464615127	0	None
17995	msp-64	ZK1248.6	15.0902912345996	4.865	0.322392717566997	0	msp-64 encodes a protein that belongs to a family of proteins called the Major Sperm Proteins (MSPs) that is conserved in nematodes; this family consists of closely related, small, basic proteins that make up 15% of sperm protein; this multigene family consists of over fifty genes, including many pseudogenes; MSPs are involved in both extracellular signaling and cytoskeletal functions during repr…
11454	spe-26	R10H10.2	15.0900437705765	3.5425	0.234757437013363	0	spe-26 encodes a Kelch motif-containing protein similar to the Drosophila proteins kelch and diablo and the Limulus (horseshoe crab) actin-bundling protein scruin; SPE-26 activity is required for several processes including embryogenesis, spermatogenesis, thermotolerance, and regulation of lifespan; SPE-26 mRNA is detected in spermatogonial cells and spermatocytes, but not in spermatids.
2204	srw-85	C25F9.1	15.0728223862631	2.77625	0.184189127215497	0	srw-85 is an ortholog of human GPR142 (G protein-coupled receptor 142) and GPR139 (G protein-coupled receptor 139); srw-85 is expressed in the nervous system.
7569	msd-2	F44D12.5	15.0678707610418	4.2825	0.284214011914176	0	msd-2 is involved in lipid storage; msd-2 is localized to the cell body and the pseudopodium.
9896	msp-63	K05F1.7	15.0257615462442	4.4425	0.295658891319917	0	msp-63 encodes a protein that belongs to a family of proteins called the Major Sperm Proteins (MSPs) that is conserved in nematodes; this family consists of closely related, small, basic proteins that make up 15% of sperm protein; this multigene family consists of over fifty genes, including many pseudogenes; MSPs are involved in both extracellular signaling and cytoskeletal functions during repr…
16162	Y51B9A.5	Y51B9A.5	15.0167872547607	3.98	0.26503671740693	0	None
11350	acs-18	R09E10.3	14.9947056810432	5.39694444444444	0.359923332891252	0	acs-18 is an ortholog of members of the human ACS (Acyl-CoA synthetase) family including ACSBG2 and SLC (Solute carriers) family including SLC27A3; acs-18 is predicted to have catalytic activity, based on protein domain information.
3593	best-10	C49A1.2	14.9820930123143	3.775	0.251967465219793	0	best-10 is an ortholog of members of the human BEST (Bestrophins) family including BEST1.
16247	abt-5	Y53C10A.9	14.9778613902309	3.6875	0.246196696839852	0	abt-5 encodes a predicted ATP-binding cassette (ABC) transporter that is a member of the ABCA subfamily of transport proteins; ABT-5 is predicted to function as a transmembrane protein that couples energy to transport of various molecules across membranes, but as loss of abt-5 activity via RNAi results in no obvious defects, the precise role of abt-5 in C. elegans development and/or behavior is n…
13121	T20H4.2	T20H4.2	14.929232507422	3.9175	0.262404647931663	0	T20H4.2 is expressed in the head neurons.
7453	F42H11.1	F42H11.1	14.9159216490544	4.0125	0.269007849089524	0	None
6770	F35E2.9	F35E2.9	14.903457679962	3.0225	0.202805286189648	0	None
10360	K10C9.7	K10C9.7	14.8977108750363	3.2	0.214798100650628	0	None
2100	C24D10.2	C24D10.2	14.8856300235176	3.955	0.26569248286781	0	None
9319	H06I04.5	H06I04.5	14.8822991930081	4.47	0.300356815975051	0	H06I04.5 is an ortholog of human PTPN22 (protein tyrosine phosphatase, non-receptor type 22 (lymphoid)), PTPN18 (protein tyrosine phosphatase, non-receptor type 18 (brain-derived)) and PTPN12 (protein tyrosine phosphatase, non-receptor type 12); H06I04.5 is involved in reproduction; H06I04.5 is predicted to have protein tyrosine phosphatase activity, based on protein domain information.
14528	Y106G6A.4	Y106G6A.4	14.8710823269863	4.46	0.299910921204876	0	Y106G6A.4 is involved in axonal fasciculation.
2234	C25H3.16	C25H3.16	14.8621535424734	3.5825	0.241048512233564	0	None
15726	clec-73	Y46C8AL.1	14.8618489736995	4.575	0.307835183098431	0	clec-73 is an ortholog of human ABRACL (ABRA C-terminal like); clec-73 is expressed in the intestine.
10185	K08F4.5	K08F4.5	14.8363206370827	4.295	0.289492260585475	0	None
7724	F46A9.1	F46A9.1	14.7931453405587	5.5	0.371793818919668	0	None
6849	F36A4.3	F36A4.3	14.7828389795489	4.155	0.281069150908576	0	None
10765	M142.3	M142.3	14.7588999671779	2.3575	0.159734126882275	0	M142.3 is involved in lipid storage.
1691	C15C6.2	C15C6.2	14.7551614470241	4.09	0.277191138482927	0	None
4953	clec-151	F10F2.7	14.7449513765892	3.935	0.266871005505496	0	clec-151 is an ortholog of human ABRACL (ABRA C-terminal like).
14669	Y113G7C.1	Y113G7C.1	14.7289895060917	4.125	0.280059945612287	0	Y113G7C.1 is an ortholog of human PTPN2 (protein tyrosine phosphatase, non-receptor type 2) and PTPN1 (protein tyrosine phosphatase, non-receptor type 1); Y113G7C.1 is involved in embryo development; Y113G7C.1 is predicted to have protein tyrosine phosphatase activity, based on protein domain information.
2104	nspd-3	C24D10.7	14.7186973980866	4.2725	0.290277045885556	0	None
3529	C47E8.1	C47E8.1	14.7144933738525	3.2675	0.222059972911219	0	None
18246	ZK512.10	ZK512.10	14.7071154065882	5.3975	0.366999227977918	0	None
11904	T02H6.7	T02H6.7	14.6969506937531	3.9075	0.265871477793068	0	T02H6.7 is an ortholog of human VMO1 (vitelline membrane outer layer 1 (chicken)); T02H6.7 is involved in lipid storage.
7912	F47F6.4	F47F6.4	14.6739109590289	3.08522222222222	0.210252210936572	0	None
9990	K07A3.3	K07A3.3	14.666785392828	3.345	0.228066335629052	0	K07A3.3 is an ortholog of human CLPX (caseinolytic mitochondrial matrix peptidase chaperone subunit); K07A3.3 is predicted to have ATP binding activity, based on protein domain information.
4272	D2062.7	D2062.7	14.6652469747705	3.655	0.249228670085674	0	None
9175	dhhc-12	F59C6.2	14.6571804940249	3.505	0.239131939558828	0	dhhc-12 is involved in determination of adult lifespan; dhhc-12 is predicted to have zinc ion binding activity, based on protein domain information; dhhc-12 is expressed in the head neurons and the tail neurons.
18231	ZK484.7	ZK484.7	14.6370407058597	4.4925	0.306926795537401	0	ZK484.7 is an ortholog of human PTPN22 (protein tyrosine phosphatase, non-receptor type 22 (lymphoid)), PTPN18 (protein tyrosine phosphatase, non-receptor type 18 (brain-derived)) and PTPN12 (protein tyrosine phosphatase, non-receptor type 12); ZK484.7 is predicted to have protein tyrosine phosphatase activity, based on protein domain information.
15873	Y47G6A.3	Y47G6A.3	14.6333526954864	3.925	0.268222879723978	0	None
14318	gsp-3	W09C3.6	14.6191645674524	2.8825	0.197172689773087	0	gsp-3 encodes an ortholog of protein phosphatase 1 gamma, a Glc7/PP1 phosphatase (HGNC:PPP1CA); GSP-3 is nearly identical to GSP-4, and the two proteins appear to function redundantly during sperm development; GSP-3/4 activity is required for chromosome partitioning during sperm meiosis and for sperm motility, specifically for pseudopod development and a normal rate of pseudopodial treadmilling; …
4270	D2062.5	D2062.5	14.6137098653847	3.06	0.209392414943736	0	None
17268	Y73F8A.12	Y73F8A.12	14.6034043249463	4.045	0.276990207898998	0	None
14543	Y106G6G.4	Y106G6G.4	14.5821601395613	3.32	0.227675458795221	0	None
1727	C15H7.3	C15H7.3	14.5753069143061	3.6925	0.253339433722366	0	C15H7.3 is predicted to have protein tyrosine phosphatase activity, based on protein domain information.
14631	Y111B2A.27	Y111B2A.27	14.563457269846	3.155	0.216638119750075	0	Y111B2A.27 is an ortholog of human TTBK2 (tau tubulin kinase 2) and TTBK1 (tau tubulin kinase 1).
15576	Y43C5A.4	Y43C5A.4	14.560633203658	3.36	0.230759195222078	0	None
11132	R06B10.1	R06B10.1	14.5564134789423	3.81	0.261740297877059	0	None
4751	F08H9.15	F08H9.15	14.5120713206962	3.69	0.254271076709605	0	C. elegans ncRNA gene
762	C03C10.2	C03C10.2	14.4853053388229	3.605	0.248872903654853	0	C03C10.2 is an ortholog of human TTBK2 (tau tubulin kinase 2) and TTBK1 (tau tubulin kinase 1); C03C10.2 is predicted to have ATP binding activity and protein kinase activity, based on protein domain information.
14028	W03F11.4	W03F11.4	14.4787599575361	4.3825	0.302684761184879	0	W03F11.4 is an ortholog of human PTPN22 (protein tyrosine phosphatase, non-receptor type 22 (lymphoid)), PTPN18 (protein tyrosine phosphatase, non-receptor type 18 (brain-derived)) and PTPN12 (protein tyrosine phosphatase, non-receptor type 12); W03F11.4 is predicted to have protein tyrosine phosphatase activity, based on protein domain information.
2999	C36H8.1	C36H8.1	14.4331893697616	4.615	0.319749147729517	0	C36H8.1 is involved in determination of adult lifespan and reproduction.
11853	T02B11.9	T02B11.9	14.4320470576691	3.4375	0.238185198971711	0	None
6156	F26F4.2	F26F4.2	14.418601689944	4.43	0.30724199858365	0	F26F4.2 encodes a novel protein with high similarity to C. elegans F37A8.1 and C. briggsae CBG18186.
11589	R13A5.11	R13A5.11	14.408830306944	3.675	0.255051931469338	0	R13A5.11 is an ortholog of human PPP1CB (protein phosphatase 1, catalytic subunit, beta isozyme); R13A5.11 is involved in reproduction; R13A5.11 is predicted to have hydrolase activity, based on protein domain information.
17749	ZC412.9	ZC412.9	14.3647965250352	3.1925	0.22224470736053	0	None
11209	acs-15	R07C3.4	14.3494640261933	4.533125	0.31590901177391	0	acs-15 is an ortholog of members of the human ACS (Acyl-CoA synthetase) family including ACSBG2 and SLC (Solute carriers) family including SLC27A3; acs-15 is predicted to have catalytic activity, based on protein domain information.
18421	ZK686.5	ZK686.5	14.3017969662312	3.545	0.247870949949179	0	ZK686.5 is predicted to have nucleic acid binding activity, based on protein domain information.
11671	R155.3	R155.3	14.2942242730959	3.685	0.257796430893825	0	R155.3 is predicted to have protein tyrosine phosphatase activity, based on protein domain information.
2349	C27D8.1	C27D8.1	14.2937053612165	3.7425	0.261828539586007	0	C27D8.1 is an ortholog of human TTBK2 (tau tubulin kinase 2) and TTBK1 (tau tubulin kinase 1); C27D8.1 is involved in embryo development; C27D8.1 is predicted to have ATP binding activity and protein kinase activity, based on protein domain information.
2495	C30A5.4	C30A5.4	14.287199353555	3.8425	0.268947041677828	0	C30A5.4 is an ortholog of human PPP1CB (protein phosphatase 1, catalytic subunit, beta isozyme); C30A5.4 is predicted to have hydrolase activity, based on protein domain information.
2592	C31H1.5	C31H1.5	14.2853625670998	4.075	0.285257023114347	0	C31H1.5 is an ortholog of human PLA2G12B (phospholipase A2, group XIIB) and PLA2G12A (phospholipase A2, group XIIA); C31H1.5 is predicted to have calcium ion binding activity and phospholipase A2 activity, based on protein domain information.
18528	ZK849.1	ZK849.1	14.2829936501332	3.235	0.226493134369616	0	None
6681	F34D10.8	F34D10.8	14.2821035147001	3.48	0.24366158643355	0	None
18568	ZK892.5	ZK892.5	14.2736707821319	3.275	0.229443431194988	0	None
7345	F41G3.5	F41G3.5	14.2705824163032	3.9925	0.279771342439313	0	F41G3.5 is an ortholog of human TTBK2 (tau tubulin kinase 2) and TTBK1 (tau tubulin kinase 1); F41G3.5 is predicted to have ATP binding activity and protein kinase activity, based on protein domain information.
17991	ZK1248.20	ZK1248.20	14.2640700687729	3.53	0.247474948102501	0	None
14672	Y116A8A.6	Y116A8A.6	14.2612375167486	3.57805555555556	0.250893763697115	0	None
3715	C50E10.1	C50E10.1	14.2068769110986	4.3625	0.307069599272163	0	None
127	B0207.9	B0207.9	14.1967764490109	4.9825	0.350959953331317	0	B0207.9 is involved in lipid storage.
18346	ZK637.12	ZK637.12	14.1954217229316	3.78	0.266283036445032	0	Uncharacterized protein ZK637.12
13914	W02B12.12	W02B12.12	14.1712025096371	3.415	0.240981666705958	0	W02B12.12 is an ortholog of human TSSK6 (testis-specific serine kinase 6), TSSK3 (testis-specific serine kinase 3) and TSSK1B (testis-specific serine kinase 1B); W02B12.12 is predicted to have ATP binding activity and protein kinase activity, based on protein domain information.
1917	C17H12.5	C17H12.5	14.1711614507906	4.17	0.294259578827067	0	C17H12.5 is predicted to have protein tyrosine phosphatase activity, based on protein domain information.
10864	M88.3	M88.3	14.1613390662054	3.4425	0.243091418396666	0	M88.3 is expressed in the pharynx.
11353	R09E10.6	R09E10.6	14.1571089257708	3.8425	0.271418410365221	0	R09E10.6 encodes a novel protein conserved amongst nematodes; R09E10.6 expression is enriched in the germline and loss of R09E10.6 activity via RNAi results in germ cell abnormalities, including oogenesis defects and abnormal syncytial germ cell compartments, that lead to reduced fertility.
2914	gipc-1	C35D10.2	14.1545154759745	3.735	0.263873391239686	0	gipc-1 is an ortholog of human GIPC1 (GIPC PDZ domain containing 1), GIPC3 (GIPC PDZ domain containing 3) and GIPC2 (GIPC PDZ domain containing 2); gipc-1 is expressed in the intestine.
1873	C17F3.3	C17F3.3	14.14593701303	3.355	0.237170573918834	0	None
7725	F46A9.2	F46A9.2	14.0781017851471	4.48142857142857	0.318326194811053	0	None
6506	F32A11.3	F32A11.3	14.0562950848022	3.8025	0.270519363534939	0	F32A11.3 is involved in reproduction.
15766	snf-5	Y46G5A.30	14.051874418452	3.7775	0.268825345822878	0	snf-5 is an ortholog of human SLC6A7 (solute carrier family 6 (neurotransmitter transporter), member 7) and SLC6A5 (solute carrier family 6 (neurotransmitter transporter), member 5); snf-5 is predicted to have neurotransmitter:sodium symporter activity, based on protein domain information; snf-5 is expressed in the nervous system, intestine, and the rectal gland cell.
7854	F47B3.4	F47B3.4	14.0315023290006	3.6	0.256565541991854	0	None
17668	ZC250.5	ZC250.5	14.0261050768086	3.4725	0.247574075695582	0	ZC250.5 is an ortholog of human PPIL2 (peptidylprolyl isomerase (cyclophilin)-like 2); ZC250.5 is predicted to have peptidyl-prolyl cis-trans isomerase activity, based on protein domain information.
17999	ZK1251.3	ZK1251.3	14.0156827311924	3.6075	0.257390244142112	0	ZK1251.3 is an ortholog of human SRD5A1 (steroid-5-alpha-reductase, alpha polypeptide 1 (3-oxo-5 alpha-steroid delta 4-dehydrogenase alpha 1)); ZK1251.3 is predicted to have 3-oxo-5-alpha-steroid 4-dehydrogenase activity, based on protein domain information.
16961	Y69A2AR.19	Y69A2AR.19	13.9722974787612	3.875	0.277334490329185	0	Y69A2AR.19 is an ortholog of human PTPN2 (protein tyrosine phosphatase, non-receptor type 2) and PTPN1 (protein tyrosine phosphatase, non-receptor type 1); Y69A2AR.19 is involved in determination of adult lifespan; Y69A2AR.19 is predicted to have protein tyrosine phosphatase activity, based on protein domain information.
15287	Y39A1A.2	Y39A1A.2	13.9614095267647	3.045	0.218101187717658	0	None
11770	irld-14	T01C3.5	13.9597266507309	3.5575	0.254840233552406	0	None
16674	Y57G11C.6	Y57G11C.6	13.9438628108063	3.0925	0.22178215907312	0	Y57G11C.6 is predicted to have protein tyrosine phosphatase activity, based on protein domain information.
16725	Y59E9AL.2	Y59E9AL.2	13.9408050247213	3.45	0.247474948102501	0	None
14415	srh-206	Y102A5C.15	13.9289597170271	2.46611111111111	0.177049195432482	0	7TM GPCR, serpentine receptor class h (Srh)
9922	K06A5.2	K06A5.2	13.8948319961277	3.6725	0.264306902093057	0	K06A5.2 is involved in cell division, embryo development and meiotic nuclear division.
16672	Y57G11C.52	Y57G11C.52	13.8822348161747	3.4725	0.2501398403054	0	None
2815	C34D4.3	C34D4.3	13.852438664712	5.495	0.396681056166527	0	None
17842	try-7	ZC581.6	13.8492403006742	4.33015873015873	0.312663989948093	0	try-7 is an ortholog of human CFI (complement factor I), KLK14 (kallikrein-related peptidase 14), TPSB2 (tryptase beta 2 (gene/pseudogene)), TPSAB1 (tryptase alpha/beta 1), PRSS3P2 (protease, serine, 3 pseudogene 2), CELA3B (chymotrypsin-like elastase 3B) and CTRC (chymotrypsin C (caldecrin)) and members of the Proteases, serine family including TMPRSS2; try-7 is predicted to have serine-type end…
2099	C24D10.1	C24D10.1	13.8256909949813	3.765	0.272319119627851	0	C24D10.1 is predicted to have protein tyrosine phosphatase activity, based on protein domain information; C24D10.1 is expressed in the head; C24D10.1 is localized to the nucleus.
5897	F23B12.1	F23B12.1	13.7982688982713	4.2625	0.308915562627861	0	F23B12.1 is an ortholog of human PPP1CC (protein phosphatase 1, catalytic subunit, gamma isozyme) and PPP1CA (protein phosphatase 1, catalytic subunit, alpha isozyme); F23B12.1 is predicted to have hydrolase activity, based on protein domain information.
18399	ZK673.6	ZK673.6	13.7601682613668	3.2925	0.239277597298287	0	Uncharacterized protein ZK673.6
17868	snf-7	ZK1010.9	13.7585553287719	3.145	0.228585045802241	0	snf-7 is an ortholog of human SLC6A7 (solute carrier family 6 (neurotransmitter transporter), member 7) and SLC6A5 (solute carrier family 6 (neurotransmitter transporter), member 5); snf-7 is predicted to have neurotransmitter:sodium symporter activity, based on protein domain information.
14887	Y1A5A.1	Y1A5A.1	13.7452476191726	3.4575	0.251541485158644	0	Y1A5A.1 is an ortholog of human LMO4 (LIM domain only 4), TGFB1I1 (transforming growth factor beta 1 induced transcript 1), LPXN (leupaxin) and PXN (paxillin); Y1A5A.1 is predicted to have zinc ion binding activity, based on protein domain information.
12783	ssp-36	T13F2.12	13.7439244225443	2.8725	0.20900144032284	0	None
4532	irld-3	F02C9.4	13.7156827573496	3.63	0.264660539633351	0	None
15580	Y43C5B.2	Y43C5B.2	13.6925783421765	3.49	0.254882602296307	0	Y43C5B.2 is an ortholog of human ABL2 (ABL proto-oncogene 2, non-receptor tyrosine kinase) and ABL1 (ABL proto-oncogene 1, non-receptor tyrosine kinase); Y43C5B.2 is predicted to have protein tyrosine kinase activity, based on protein domain information.
5755	F21F3.3	F21F3.3	13.6855026409559	4.085	0.298491046121683	0	icmt-1 is an ortholog of human ICMT (isoprenylcysteine carboxyl methyltransferase); icmt-1 is involved in embryo development; icmt-1 is predicted to have protein C-terminal S-isoprenylcysteine carboxyl O-methyltransferase activity, based on protein domain information.
5395	F15H9.1	F15H9.1	13.6766828134101	3.27	0.239093064057444	0	None
5674	F20D6.1	F20D6.1	13.6664804551138	3.52	0.257564484986539	0	None
6549	sss-1	F32B6.5	13.6541401285624	3.73	0.273177216937843	0	None
2939	C35E7.9	C35E7.9	13.6318256049546	3.77	0.276558702352365	0	Major sperm protein
347	B0379.2	B0379.2	13.6293103351883	3.7025	0.27165717919276	0	None
17796	ZC477.2	ZC477.2	13.6257424381649	3.925	0.288057697979548	0	ZC477.2 is an ortholog of human PPP1CB (protein phosphatase 1, catalytic subunit, beta isozyme); ZC477.2 is involved in embryo development; ZC477.2 is predicted to have hydrolase activity, based on protein domain information.
1800	C16D2.1	C16D2.1	13.6088419028064	3.675	0.270045021188919	0	None
16626	irld-18	Y57G11B.7	13.6053512305786	3.4	0.24990167048083	0	None
6833	F36A2.10	F36A2.10	13.6007233875992	3.77	0.277191138482927	0	None
16643	Y57G11C.23	Y57G11C.23	13.5983260969031	4.39555555555556	0.323242399412426	0	Y57G11C.23 is an ortholog of members of the human SLC (Solute carriers) family including SLC22A15; Y57G11C.23 is predicted to have transmembrane transporter activity, based on protein domain information.
7571	F44D12.8	F44D12.8	13.5861755670211	4.53	0.333427164815687	0	F44D12.8 is involved in embryo development.
9481	dhhc-13	H32C10.3	13.5768991782276	4.15	0.305666260426761	0	dhhc-13 is an ortholog of human ZDHHC17 (zinc finger, DHHC-type containing 17) and ZDHHC13 (zinc finger, DHHC-type containing 13); dhhc-13 is involved in determination of adult lifespan and lipid storage; dhhc-13 is predicted to have zinc ion binding activity, based on protein domain information.
5707	F21A3.4	F21A3.4	13.5743104025171	3.5775	0.263549299663622	0	None
12802	kin-5	T13H10.1	13.5716492328594	3.27	0.24094345085804	0	kin-5 encodes a predicted protein tyrosine kinase that is most closely related to the non-receptor tyrosine kinases Fes/Fps and Fer that contain an SH2 domain and a tyrosine kinase domain (OMIM:190030, murine Fes appears to be required for hemopoietic homeostasis); as loss of kin-5 activity via large-scale RNAi screens does not result in any obvious abnormalities, the precise role of kin-5 in C. …
18480	ZK795.2	ZK795.2	13.5557743425867	3.9675	0.292679702371243	0	ZK795.2 is expressed in the germ line.
5201	F13H8.12	F13H8.12	13.5539130627342	3.51944444444444	0.259662610211141	0	Major sperm protein
14864	Y18H1A.10	Y18H1A.10	13.5523523215321	3.9375	0.290539967275207	0	hasp-2 encodes a homolog of vertebrate haploid germ cell-specific nuclear protein kinase (haspin); RNAi experiments targeting hasp-2 suggest that hasp-2 may play a role in embryonic and larval development, as well as locomotion, cuticle development, and the molting cycle; HASP-2 is paralogous to HASP-1, encoded by C01H6.9; in addition, there are two pseudogenes, F22H10.5 and Y40A1A.1, in the C. e…
7935	F47H4.12	F47H4.12	13.528832189874	2.95	0.218052819238013	0	None
16375	Y54E2A.9	Y54E2A.9	13.4822319970547	3.2925	0.244210305884016	0	Y54E2A.9 is an ortholog of human VMO1 (vitelline membrane outer layer 1 (chicken)); Y54E2A.9 is involved in reproduction.
4752	F08H9.2	F08H9.2	13.4785268758538	4.09	0.303445624115427	0	None
7568	gipc-2	F44D12.4	13.4776102018161	3.5875	0.266182204877583	0	gipc-2 is an ortholog of human GIPC1 (GIPC PDZ domain containing 1), GIPC3 (GIPC PDZ domain containing 3) and GIPC2 (GIPC PDZ domain containing 2); gipc-2 is expressed in the nervous system and the intestine.
6999	oac-23	F37C4.3	13.471691008915	2.5975	0.192811726329017	0	oac-23 is predicted to have transferase activity, transferring acyl groups other than amino-acyl groups, based on protein domain information.
2223	C25G4.7	C25G4.7	13.4634051910726	3.0575	0.227097079572959	0	non-coding Transcript Isoform
10252	K09C6.8	K09C6.8	13.4584174232092	3.585	0.266376044617075	0	K09C6.8 is an ortholog of human TTBK2 (tau tubulin kinase 2) and TTBK1 (tau tubulin kinase 1); K09C6.8 is involved in locomotion and reproduction.
17276	Y73F8A.20	Y73F8A.20	13.451455838063	4.4975	0.334350426760024	0	Y73F8A.20 is involved in determination of adult lifespan.
16733	Y59E9AR.2	Y59E9AR.2	13.4255805036583	3.1925	0.237792324818288	0	Y59E9AR.2 is an ortholog of human N4BP1 (NEDD4 binding protein 1), NYNRIN (NYN domain and retroviral integrase containing) and KHNYN (KH and NYN domain containing) and members of the Zinc fingers, CCCH-type family including ZC3H12B.
16732	Y59E9AR.10	Y59E9AR.10	13.4205232876893	3.375	0.251480506955783	0	None
13814	T28H11.7	T28H11.7	13.3910196878482	3.9775	0.297027417830578	0	None
9129	F59A6.4	F59A6.4	13.3862840990473	4.285	0.320103769522191	0	F59A6.4 is an ortholog of human TTBK2 (tau tubulin kinase 2) and TTBK1 (tau tubulin kinase 1); F59A6.4 is predicted to have ATP binding activity and protein kinase activity, based on protein domain information.
4187	D1081.12	D1081.12	13.3772301872362	4	0.299015561817616	0	None
11952	T03F6.8	T03F6.8	13.3759280148424	2.6025	0.194565939433299	0	None
10495	K12D12.4	K12D12.4	13.3525982305209	2.4075	0.180301987556026	0	K12D12.4 is involved in lipid storage.
8434	F54D1.1	F54D1.1	13.3485939316086	4.645	0.347976725024271	0	F54D1.1 is an ortholog of human QKI (QKI, KH domain containing, RNA binding); F54D1.1 is predicted to have RNA binding activity, based on protein domain information.
4025	C55C3.3	C55C3.3	13.3313767505748	2.9775	0.223345274513499	0	C55C3.3 is involved in embryo development.
9783	K03H1.9	K03H1.9	13.324877197788	3.77	0.282929436725003	0	None
2027	C18H7.7	C18H7.7	13.3103043025045	3.74	0.280985311454997	0	None
8672	snf-2	F55H12.1	13.3063615843612	3.675	0.276183686780253	0	snf-2 is an ortholog of human SLC6A7 (solute carrier family 6 (neurotransmitter transporter), member 7) and SLC6A5 (solute carrier family 6 (neurotransmitter transporter), member 5); snf-2 is predicted to have neurotransmitter:sodium symporter activity, based on protein domain information.
18594	ZK930.4	ZK930.4	13.2991308279914	3.9075	0.293816193745208	0	None
12883	T15H9.5	T15H9.5	13.2985598490163	3.875	0.291384935210607	0	Uncharacterized protein T15H9.5
2035	C23G10.1	C23G10.1	13.2559723152118	3.8325	0.289114967115769	0	C23G10.1 is an ortholog of human PPP1CB (protein phosphatase 1, catalytic subunit, beta isozyme); C23G10.1 is involved in defense response; C23G10.1 is predicted to have hydrolase activity, based on protein domain information.
7613	F44G3.7	F44G3.7	13.2295801599657	3.515	0.26569248286781	0	None
9304	H05L14.1	H05L14.1	13.2265034164832	3.8725	0.292783351582853	0	H05L14.1 is an ortholog of human TTBK2 (tau tubulin kinase 2) and TTBK1 (tau tubulin kinase 1); H05L14.1 is predicted to have ATP binding activity and protein kinase activity, based on protein domain information.
15345	Y39B6A.30	Y39B6A.30	13.1833682194226	3.15	0.238937420814751	0	Y39B6A.30 is an ortholog of human PTPN2 (protein tyrosine phosphatase, non-receptor type 2) and PTPN1 (protein tyrosine phosphatase, non-receptor type 1); Y39B6A.30 is predicted to have protein tyrosine phosphatase activity, based on protein domain information.
12116	decr-1.3	T05C12.3	13.1572396353198	4.2675	0.324346148453826	0	decr-1.3 is an ortholog of human DECR1 (2,4-dienoyl CoA reductase 1, mitochondrial).
18275	ZK546.3	ZK546.3	13.1386364849967	3.6225	0.275713541822747	0	ZK546.3 is involved in lipid storage.
18469	ZK783.5	ZK783.5	13.1045988374441	3.405	0.259832448305919	0	ZK783.5 is predicted to have protein tyrosine phosphatase activity, based on protein domain information.
7913	clec-119	F47F6.5	13.0960356169521	3.2175	0.245685037373839	0	clec-119 is an ortholog of human ABRACL (ABRA C-terminal like); clec-119 is involved in embryo development, locomotion and reproduction.
10058	ssq-1	K07F5.11	13.0923482830873	3.8575	0.294637746918413	0	ssq-1 encodes a member of the sperm-specific, class Q family of proteins; about 5% of ssq-1 transcripts are RNA edited to change A to G resulting in a change to residue 127 from an G to a G.
12031	T04F3.3	T04F3.3	13.0791707378406	2.8625	0.218859441273156	0	T04F3.3 is an ortholog of human PTPRC (protein tyrosine phosphatase, receptor type, C), PTPRE (protein tyrosine phosphatase, receptor type, E) and PTPRA (protein tyrosine phosphatase, receptor type, A); T04F3.3 is predicted to have protein tyrosine phosphatase activity, based on protein domain information.
10489	K12C11.5	K12C11.5	13.0672827820403	3.0125	0.230537599151095	0	None
15104	Y37E11AL.2	Y37E11AL.2	13.0480450454679	3.7375	0.286441377767789	0	Y37E11AL.2 is predicted to have protein phosphatase inhibitor activity, based on protein domain information.
18323	spe-17	ZK617.3	13.028154696784	3.42	0.262508396591594	0	spe-17 is predicted to encode a hydrophilic serine/threonine rich protein with no significant homology to any known protein; spe-17 is required for the proper development of spermatids into sperm during spermatogenesis and thus for fertility; specifically, spe-17 is required for the correct partitioning of organelles and sperm components into specialized Golgi-derived fibrous body-membranous orga…
9289	H04M03.11	H04M03.11	13.0273831297417	2.85380555555556	0.21906207310663	0	None
3517	C47E12.11	C47E12.11	13.0169395369007	5.08	0.390260704952889	0	None
1672	C15A11.2	C15A11.2	13.0155100185927	3.3775	0.259498090752897	0	C15A11.2 is involved in body morphogenesis, growth, locomotion, nematode larval development and oviposition.
2502	daf-37	C30B5.5	12.9868336496491	3.1225	0.240435820172715	0	daf-37 encodes a G-protein coupled receptor (GPCR) that belongs to the serpentine receptor class w (Srw) family of chemoreceptors; daf-37 functions in dauer signaling, upstream of the daf-11/guanylyl cyclase, daf-7/TGF-beta, and daf-2/insulin signaling pathways; daf-37 specifically senses and binds to a ascaroside (ascr#2), ascarosides are the major small-molecule components of the dauer pheromon…
2814	C34D4.2	C34D4.2	12.9657179224255	3.31	0.255288601819343	0	C34D4.2 is an ortholog of human PPP1CC (protein phosphatase 1, catalytic subunit, gamma isozyme) and PPP1CA (protein phosphatase 1, catalytic subunit, alpha isozyme); C34D4.2 is predicted to have hydrolase activity, based on protein domain information.
2915	C35D10.3	C35D10.3	12.9450789634471	3.16	0.24410820582268	0	None
8416	F54C8.1	F54C8.1	12.9294157774267	3.5975	0.278241496903583	0	F54C8.1 is an ortholog of human HADH (hydroxyacyl-CoA dehydrogenase); F54C8.1 is involved in embryo development; F54C8.1 is predicted to have 3-hydroxyacyl-CoA dehydrogenase activity and NAD+ binding activity, based on protein domain information.
15870	Y47G6A.26	Y47G6A.26	12.9171136237565	3.8575	0.298634827590699	0	Y47G6A.26 is an ortholog of human CENPC (centromere protein C).
9037	F58F12.2	F58F12.2	12.9155647837382	3.78691666666667	0.293205657675515	0	Uncharacterized protein F58F12.2
8775	F56D5.2	F56D5.2	12.9146035052422	3.8275	0.296369919405297	0	None
4185	D1081.10	D1081.10	12.9064632841596	3.39525	0.26306587058339	0	None
492	kin-31	B0523.1	12.9009552781254	4.0875	0.31683700252265	0	kin-31 encodes a predicted tyrosine protein kinase expressed in the nucleus and cytoplasm of body-wall muscle cells; the expression of kin-31 was experimentally verified by RT-PCR.
5066	F11G11.4	F11G11.4	12.884981083454	3.7375	0.290066394028272	0	None
18596	ZK930.7	ZK930.7	12.8827679506697	3.6825	0.285846955724183	0	None
7721	F46A8.6	F46A8.6	12.8674273781731	2.8925	0.224792409157601	0	None
15653	Y44A6D.5	Y44A6D.5	12.8339419350568	4.075	0.31751740974212	0	Y44A6D.5 is an ortholog of human BCAT2 (branched chain amino-acid transaminase 2, mitochondrial); Y44A6D.5 is predicted to have branched-chain-amino-acid transaminase activity, based on protein domain information.
10856	M70.3	M70.3	12.7792051073968	3.675	0.287576572182321	0	M70.3 is involved in lipid storage.
13865	W01B6.5	W01B6.5	12.7673822535358	3.135	0.245547594467283	0	W01B6.5 is an ortholog of human FER (fer (fps/fes related) tyrosine kinase) and FES (FES proto-oncogene, tyrosine kinase); W01B6.5 is predicted to have protein tyrosine kinase activity, based on protein domain information.
8821	F56G4.7	F56G4.7	12.7605521019305	3.04	0.238234206146934	0	None
2632	C32D5.4	C32D5.4	12.756627048063	3.5675	0.27965856386322	0	Uncharacterized protein C32D5.4
14020	W03D8.5	W03D8.5	12.7410146282396	3.47	0.272348796485091	0	Major sperm protein
12219	kin-26	T06C10.6	12.7399131853852	3.78	0.296705318552428	0	kin-26 is an ortholog of human ABL2 (ABL proto-oncogene 2, non-receptor tyrosine kinase) and ABL1 (ABL proto-oncogene 1, non-receptor tyrosine kinase); kin-26 is predicted to have protein tyrosine kinase activity, based on protein domain information.
6236	F28A10.4	F28A10.4	12.722708011011	3.48388888888889	0.27383233867143	0	None
12430	T08B6.9	T08B6.9	12.707964590909	4.035	0.31751740974212	0	None
9578	K01D12.7	K01D12.7	12.6970687340664	3.0875	0.243166361044908	0	K01D12.7 is involved in reproduction.
6868	F36D3.16	F36D3.16	12.6790137264075	3.4825	0.27466647447086	0	None
8831	elo-7	F56H11.3	12.6618858517363	2.365	0.186781023592602	0	The elo-7 gene encodes a paralog of elo-1 and elo-2, each of which encodes a polyunsaturated fatty acid (PUFA) elongase; ELO-7 has no known function in vivo.
6958	F37A4.5	F37A4.5	12.6606983304579	3.0975	0.244654751195543	0	F37A4.5 is an ortholog of human PSMD14 (proteasome (prosome, macropain) 26S subunit, non-ATPase, 14); F37A4.5 is involved in reproduction.
8500	F54F12.1	F54F12.1	12.6457820003374	3.49	0.275981350928467	0	F54F12.1 is an ortholog of human PTPN22 (protein tyrosine phosphatase, non-receptor type 22 (lymphoid)), PTPN18 (protein tyrosine phosphatase, non-receptor type 18 (brain-derived)) and PTPN12 (protein tyrosine phosphatase, non-receptor type 12); F54F12.1 is predicted to have protein tyrosine phosphatase activity, based on protein domain information.
9975	K07A1.4	K07A1.4	12.6443917006147	4.455	0.35233011642493	0	None
3124	C39H7.1	C39H7.1	12.6340651324587	3.6325	0.287516326844604	0	C39H7.1 is an ortholog of human TTBK2 (tau tubulin kinase 2) and TTBK1 (tau tubulin kinase 1); C39H7.1 is predicted to have ATP binding activity and protein kinase activity, based on protein domain information.
9005	F58D5.8	F58D5.8	12.6093455131888	3.8575	0.305923887640738	0	None
15793	Y46H3D.1	Y46H3D.1	12.6008816945283	2.8975	0.229944226939151	0	None
196	B0244.9	B0244.9	12.5976377527868	3.2575	0.258580224636113	0	None
11261	R08A2.2	R08A2.2	12.5961653697227	2.9375	0.233205893522233	0	R08A2.2 is an ortholog of human PPP1CC (protein phosphatase 1, catalytic subunit, gamma isozyme) and PPP1CA (protein phosphatase 1, catalytic subunit, alpha isozyme); R08A2.2 is predicted to have hydrolase activity, based on protein domain information.
16237	Y53C10A.10	Y53C10A.10	12.586115506682	3.1825	0.252858000414059	0	None
13640	T27A3.5	T27A3.5	12.5722485285024	3.5	0.278390933178356	0	T27A3.5 is an ortholog of human PTPN22 (protein tyrosine phosphatase, non-receptor type 22 (lymphoid)), PTPN18 (protein tyrosine phosphatase, non-receptor type 18 (brain-derived)) and PTPN12 (protein tyrosine phosphatase, non-receptor type 12); T27A3.5 is predicted to have protein tyrosine phosphatase activity, based on protein domain information.
13526	btb-2	T25D10.5	12.5450676818908	4.3875	0.34973904575529	0	None
3469	C46H11.6	C46H11.6	12.5418731116416	2.7425	0.21866749691913	0	C46H11.6 is involved in hermaphrodite genitalia development and locomotion; C46H11.6 is expressed in the anal depressor muscle, intestine, body wall musculature, and the vulval muscle.
15490	Y41C4A.7	Y41C4A.7	12.5405414806995	2.3325	0.185996753297283	0	Y41C4A.7 is involved in embryo development, meiotic nuclear division and mitotic spindle organization.
14024	W03D8.9	W03D8.9	12.5208022297502	3.0725	0.245391624563764	0	None
10734	M05D6.3	M05D6.3	12.5172604665136	2.88	0.230082293781824	0	M05D6.3 is predicted to have protein tyrosine phosphatase activity, based on protein domain information.
13321	T23B7.2	T23B7.2	12.5085514352868	2.765	0.221048777254887	0	None
8270	F53B6.4	F53B6.4	12.5024632079947	3.335	0.266747435646715	0	F53B6.4 is involved in locomotion.
4287	marc-2	D2089.2	12.5010882614456	3.4175	0.273376199617744	0	marc-2 is an ortholog of human MARCH8 (membrane-associated ring finger (C3HC4) 8, E3 ubiquitin protein ligase), MARCH1 (membrane-associated ring finger (C3HC4) 1, E3 ubiquitin protein ligase) and MARCH2 (membrane-associated ring finger (C3HC4) 2, E3 ubiquitin protein ligase); marc-2 is involved in RNA interference, embryo development, lipid storage, locomotion, nematode larval development and rec…
533	BE10.1	BE10.1	12.489219672547	3.0875	0.247213203142446	0	None
3888	C53D6.10	C53D6.10	12.4823536770351	3.325	0.266376044617075	0	None
16273	Y53F4B.19	Y53F4B.19	12.4719738311822	3.41	0.273413017550949	0	Major sperm protein
2406	C28F5.1	C28F5.1	12.4695728273547	2.92638888888889	0.234682368787264	0	Uncharacterized protein C28F5.1
9362	H12I13.6	H12I13.6	12.4528372285642	3.605	0.289492260585475	0	None
11277	R08C7.8	R08C7.8	12.4208252833319	2.915	0.23468649896491	0	R08C7.8 is an ortholog of human PPP1CC (protein phosphatase 1, catalytic subunit, gamma isozyme) and PPP1CA (protein phosphatase 1, catalytic subunit, alpha isozyme); R08C7.8 is predicted to have hydrolase activity, based on protein domain information.
3623	C49C8.1	C49C8.1	12.3965699159003	3.1825	0.256724240785187	0	C49C8.1 is an ortholog of human TTBK2 (tau tubulin kinase 2) and TTBK1 (tau tubulin kinase 1); C49C8.1 is predicted to have ATP binding activity and protein kinase activity, based on protein domain information.
12112	T05C12.1	T05C12.1	12.3839656334611	3.195	0.257994902001925	0	T05C12.1 is an ortholog of human TTBK2 (tau tubulin kinase 2) and TTBK1 (tau tubulin kinase 1); T05C12.1 is involved in lipid storage; T05C12.1 is predicted to have ATP binding activity and protein kinase activity, based on protein domain information.
968	basl-1	C05D2.3	12.3785490579119	3.2275	0.260733304436605	0	C05D2.3 generally resembles aromatic-L-amino-acid/L-histidine decarboxylases; however, its predicted protein sequence lacks six residues critical for AADC function.
16443	Y54G2A.24	Y54G2A.24	12.3781408042697	3.17	0.256096618234182	0	Y54G2A.24 is an ortholog of human PPP1CC (protein phosphatase 1, catalytic subunit, gamma isozyme) and PPP1CA (protein phosphatase 1, catalytic subunit, alpha isozyme).
9356	H12D21.5	H12D21.5	12.317423031344	3.7325	0.303026046154455	0	None
18548	ZK858.2	ZK858.2	12.312474594259	4.83	0.392285073404504	0	None
3079	C38D9.5	C38D9.5	12.2875115431617	2.635	0.214445373316165	0	None
10069	K07F5.6	K07F5.6	12.276739492796	3.7475	0.305252058349779	0	K07F5.6 is an ortholog of human PTPRO (protein tyrosine phosphatase, receptor type, O); K07F5.6 is predicted to have protein tyrosine phosphatase activity, based on protein domain information.
3077	C38D9.2	C38D9.2	12.2739363681204	3.9125	0.318764891934921	0	None
12158	T05F1.5	T05F1.5	12.2725384407423	3.545	0.28885629628434	0	None
2843	C34F11.5	C34F11.5	12.2686196284968	3.73	0.304027683060299	0	C34F11.5 is predicted to have protein tyrosine kinase activity, based on protein domain information.
6631	F33D11.7	F33D11.7	12.2671849551644	3.5375	0.288370967987301	0	F33D11.7 is an ortholog of human TTBK2 (tau tubulin kinase 2) and TTBK1 (tau tubulin kinase 1); F33D11.7 is predicted to have ATP binding activity and protein kinase activity, based on protein domain information.
8597	ssp-35	F55C5.1	12.2570417101236	4.7725	0.389368014963856	0	None
6197	F27C1.1	F27C1.1	12.2535190117551	5.0525	0.412330530939971	0	None
1324	C09B9.7	C09B9.7	12.234753099892	3.4625	0.283005302332628	0	None
8534	F54H5.2	F54H5.2	12.2316587940287	3.5525	0.290434851055057	0	F54H5.2 is an ortholog of human TTBK2 (tau tubulin kinase 2) and TTBK1 (tau tubulin kinase 1); F54H5.2 is predicted to have ATP binding activity and protein kinase activity, based on protein domain information.
6118	F26D2.10	F26D2.10	12.2309382855811	3.1675	0.258974407853413	0	None
18229	ZK484.5	ZK484.5	12.2231025500478	5.4925	0.449353998095886	0	None
7809	F46F5.6	F46F5.6	12.217865360393	3.3125	0.271119373334905	0	None
17547	Y97E10AR.8	Y97E10AR.8	12.2127423588643	2.2635	0.185339208302965	0	Y97E10AR.8 is predicted to have DNA binding activity, based on protein domain information.
22	acs-10	AH10.1	12.2110997839697	3.4225	0.280277785011055	0	acs-10 is involved in lipid metabolic process and lipid storage; acs-10 is predicted to have catalytic activity, based on protein domain information.
3272	C43G2.3	C43G2.3	12.1753850104172	4.5425	0.373088817816721	0	None
16254	Y53C12A.8	Y53C12A.8	12.1654314989885	3.5675	0.293248948900549	0	None
6834	F36A2.11	F36A2.11	12.1628908290705	4.2375	0.348395793364515	0	None
12882	T15H9.4	T15H9.4	12.1579078888628	3.2475	0.267110100659246	0	Uncharacterized protein T15H9.4
719	C02F5.5	C02F5.5	12.1519383679619	4.3075	0.354470198051412	0	Uncharacterized protein C02F5.5
12456	T08G3.13	T08G3.13	12.1376126587583	2.55583333333333	0.210571337641845	0	T08G3.13 is an ortholog of human KCTD10 (potassium channel tetramerization domain containing 10), TNFAIP1 (tumor necrosis factor, alpha-induced protein 1 (endothelial)) and KCTD13 (potassium channel tetramerization domain containing 13).
18152	ZK354.2	ZK354.2	12.1376002557057	3.085	0.254168858341647	0	ZK354.2 is an ortholog of human TTBK2 (tau tubulin kinase 2) and TTBK1 (tau tubulin kinase 1); ZK354.2 is predicted to have ATP binding activity and protein kinase activity, based on protein domain information.
14016	W03D8.10	W03D8.10	12.1189547796359	2.315	0.19102307435704	0	None
6904	F36G9.13	F36G9.13	12.1139573886739	2.32	0.191514624458653	0	None
13507	T25B9.4	T25B9.4	12.1002158367017	3.2425	0.267970426623716	0	T25B9.4 is an ortholog of human FER (fer (fps/fes related) tyrosine kinase) and FES (FES proto-oncogene, tyrosine kinase); T25B9.4 is predicted to have protein tyrosine kinase activity, based on protein domain information.
6626	F33D11.2	F33D11.2	12.0978124627846	3	0.247978715923116	0	None
10672	M03E7.3	M03E7.3	12.035947885362	3.0225	0.25112272243019	0	None
10727	M05B5.3	M05B5.3	12.0356707143204	3.13	0.260060288644805	0	None
15426	Y39G8C.2	Y39G8C.2	12.0338326444205	2.8625	0.23787101620756	0	Y39G8C.2 is an ortholog of human TTBK2 (tau tubulin kinase 2) and TTBK1 (tau tubulin kinase 1); Y39G8C.2 is predicted to have ATP binding activity and protein kinase activity, based on protein domain information.
13921	klp-17	W02B12.7	12.0305669251917	3.62	0.300900200506746	0	klp-17 encodes a C-terminal kinesin motor protein orthologous to Drosophila NCD and Saccharomyces cerevisiae KAR3; by homology, KLP-17 is predicted to function as a minus-end directed motor; loss of klp-17 activity via RNAi results in embryonic lethality generally at the one- or two-cell stage with disorganized mitotic spindles and polyploid nuclei, suggesting that KLP-17 plays a role in chromoso…
3588	C48E7.7	C48E7.7	12.0203178243236	3.7625	0.313011690288791	0	C48E7.7 is involved in axonal fasciculation.
14471	Y105C5B.17	Y105C5B.17	12.0130126477969	3.21	0.267210240604274	0	None
12082	T05A7.6	T05A7.6	12.0038997168344	3.3725	0.28095036442785	0	T05A7.6 is an ortholog of human TTBK2 (tau tubulin kinase 2) and TTBK1 (tau tubulin kinase 1); T05A7.6 is predicted to have ATP binding activity and protein kinase activity, based on protein domain information.
2930	C35E7.10	C35E7.10	11.9960094968447	3.0225	0.251958786861166	0	C35E7.10 is an ortholog of human ABL2 (ABL proto-oncogene 2, non-receptor tyrosine kinase) and ABL1 (ABL proto-oncogene 1, non-receptor tyrosine kinase); C35E7.10 is involved in reproduction; C35E7.10 is predicted to have protein tyrosine kinase activity, based on protein domain information.
7588	fbxa-183	F44E7.6	11.9827975629797	3.0125	0.251402060676297	0	This gene encodes a protein containing an F-box, a motif predicted to mediate protein-protein interactions either with homologs of yeast Skp-1p or with other proteins; this gene's encoded protein also contains an FTH/DUF38 motif, which may also mediate protein-protein interaction.
17947	ZK1128.3	ZK1128.3	11.9827727151614	3.0175	0.251819847687011	0	ZK1128.3 is involved in hermaphrodite genitalia development, locomotion, nematode larval development and reproduction.
7386	F42A9.3	F42A9.3	11.9795597458878	4.1975	0.350388502502427	0	None
14181	nspa-8	W06A7.5	11.9768624910445	3.98	0.332307397114726	0	None
1321	C09B9.2	C09B9.2	11.9766810716949	3.5975	0.300375369308461	0	None
14916	Y22D7AR.12	Y22D7AR.12	11.9202117065302	3.2375	0.271597525254222	0	None
5603	F19C7.5	F19C7.5	11.9161354087793	2.585	0.216932748019588	0	None
16218	Y51H7C.9	Y51H7C.9	11.8935725774294	2.3125	0.194432748019588	0	Y51H7C.9 is involved in hermaphrodite genitalia development and locomotion.
12413	fbxa-201	T08B1.5	11.8690133462485	2.5475	0.214634521479008	0	None
6301	F28E10.4	F28E10.4	11.867982888821	2.89	0.243512316041695	0	F28E10.4 is involved in receptor-mediated endocytosis.
14277	kin-21	W08D2.8	11.8663607856778	3.7725	0.317915498115755	0	kin-21 is involved in receptor-mediated endocytosis; kin-21 is predicted to have protein tyrosine kinase activity, based on protein domain information.
6931	F36H12.5	F36H12.5	11.8400366812818	2.86	0.24155330570229	0	None
18157	ZK354.8	ZK354.8	11.8369441943314	3.0475	0.257456650125919	0	ZK354.8 is an ortholog of human PTPN22 (protein tyrosine phosphatase, non-receptor type 22 (lymphoid)), PTPN18 (protein tyrosine phosphatase, non-receptor type 18 (brain-derived)) and PTPN12 (protein tyrosine phosphatase, non-receptor type 12); ZK354.8 is predicted to have protein tyrosine phosphatase activity, based on protein domain information.
10161	K08E4.7	K08E4.7	11.7899972246986	3.505	0.297285905433248	0	None
6172	msp-3	F26G1.7	11.786351725139	3.4275	0.290802453543748	0	msp-3 encodes a protein that belongs to a family of proteins called the Major Sperm Proteins (MSPs) that is conserved in nematodes; msp-3 is similar in nucleotide sequence to the msp genes from the nematode Onchocerca volvulus; the msp gene family consists of closely related, small, basic proteins that make up 15% of sperm protein; this multigene family consists of over fifty genes, including man…
5070	mpst-4	F11G11.9	11.7314818920454	2.91	0.248050504341923	0	mpst-4 is an ortholog of human MPST (mercaptopyruvate sulfurtransferase) and TST (thiosulfate sulfurtransferase (rhodanese)).
6329	F28H1.5	F28H1.5	11.7290829448585	3.55	0.302666458809226	0	None
2831	C34E10.9	C34E10.9	11.7059779503075	3.5375	0.302196024545482	0	Uncharacterized protein C34E10.9
14063	W03G9.5	W03G9.5	11.6886790721604	2.7525	0.235484264989001	0	W03G9.5 is an ortholog of human TTBK2 (tau tubulin kinase 2) and TTBK1 (tau tubulin kinase 1); W03G9.5 is predicted to have ATP binding activity and protein kinase activity, based on protein domain information.
7033	irld-7	F38A5.11	11.6520687812806	2.67	0.229143858495706	0	None
5527	nep-10	F18A12.6	11.6459046500002	2.1625	0.185687592762488	0	F18A12.6 encodes a neprilysin; neprilysins are thermolysin-like zinc metallopeptidases, found on the outer surface of animal cells, that negatively regulate small signalling peptides (e.g., enkephalin, tachykinin, insulin, and natriuretic peptides) by cleaving them; F18A12.6 has no clear orthologs in other organisms.
1018	C06A5.2	C06A5.2	11.6451381851101	3.5	0.300554612952144	0	None
18617	ZK970.8	ZK970.8	11.6393177093995	3.6725	0.315525367696959	0	ZK970.8 is an ortholog of human RABIF (RAB interacting factor); ZK970.8 is predicted to have guanyl-nucleotide exchange factor activity, based on protein domain information.
8997	F58D2.2	F58D2.2	11.6368935197016	3.2425	0.278639655377989	0	None
15573	nspd-7	Y43C5A.1	11.6233500024804	4.77	0.410380828159016	0	None
3438	C46E10.1	C46E10.1	11.6138559578917	3.45	0.297058962372932	0	None
2403	C28D4.7	C28D4.7	11.6085430056936	4.0675	0.350388502502427	0	None
5790	F21H7.5	F21H7.5	11.6010832487164	2.7225	0.23467636095976	0	Major sperm protein
18608	ZK945.7	ZK945.7	11.6002381194645	4.0575	0.349777302691032	0	Uncharacterized protein ZK945.7
1436	C10C6.3	C10C6.3	11.590398699958	2.46	0.212244640040633	0	None
1332	C09D4.3	C09D4.3	11.5858539898871	2.8625	0.247068537416282	0	C09D4.3 is an ortholog of human TTBK2 (tau tubulin kinase 2) and TTBK1 (tau tubulin kinase 1); C09D4.3 is involved in locomotion and reproduction; C09D4.3 is predicted to have ATP binding activity and protein kinase activity, based on protein domain information.
7189	F40E3.5	F40E3.5	11.5698425339657	2.8	0.242008479525977	0	F40E3.5 is an ortholog of human PPP1CB (protein phosphatase 1, catalytic subunit, beta isozyme); F40E3.5 is predicted to have hydrolase activity, based on protein domain information.
14688	Y116A8C.24	Y116A8C.24	11.5664094182029	2.8875	0.249645321689523	0	Y116A8C.24 is an ortholog of human FES (FES proto-oncogene, tyrosine kinase) and FER (fer (fps/fes related) tyrosine kinase); Y116A8C.24 is predicted to have protein tyrosine kinase activity, based on protein domain information.
14315	W09C3.2	W09C3.2	11.5617952573583	3.7425	0.323695405142049	0	None
4118	D1014.2	D1014.2	11.5438809099623	4.255	0.368593546068891	0	D1014.2 is an ortholog of human GPR142 (G protein-coupled receptor 142) and GPR139 (G protein-coupled receptor 139); D1014.2 is predicted to have G-protein coupled receptor activity, based on protein domain information.
6358	F29B9.7	F29B9.7	11.5386730736179	3.9675	0.343843696297396	0	None
14721	Y116F11B.14	Y116F11B.14	11.5303180918182	2.4875	0.215735592044517	0	None
9923	K06A5.3	K06A5.3	11.5221850406014	3.2125	0.278809964314923	0	Major sperm protein
6622	F33D11.1	F33D11.1	11.5037515920748	3.0925	0.268825345822878	0	F33D11.1 is an ortholog of human LMO4 (LIM domain only 4), TGFB1I1 (transforming growth factor beta 1 induced transcript 1), LPXN (leupaxin) and PXN (paxillin); F33D11.1 is predicted to have zinc ion binding activity, based on protein domain information.
14702	nep-23	Y116A8C.4	11.4834291629255	3.1175	0.271478140873192	0	Y116A8C.4 encodes a neprilysin; neprilysins are thermolysin-like zinc metallopeptidases, found on the outer surface of animal cells, that negatively regulate small signalling peptides (e.g., enkephalin, tachykinin, insulin, and natriuretic peptides) by cleaving them; Y116A8C.4 has no clear orthologs in other organisms.
11115	cdc-25.4	R05H5.2	11.4704852001723	2.9075	0.253476635840682	0	a homolog of dual specificity phosphatase Cdc25.
627	C01G6.2	C01G6.2	11.4587221027593	2.67	0.233010276019963	0	None
17795	ZC477.10	ZC477.10	11.4552351627494	2.556	0.223129421935544	0	ZC477.10 is an ortholog of human PPP1CB (protein phosphatase 1, catalytic subunit, beta isozyme).
10065	msp-10	K07F5.2	11.4538364618695	3.76	0.328274287180306	0	msp-10 encodes a protein that belongs to a family of proteins called the Major Sperm Proteins (MSPs) that is conserved in nematodes; this family consists of closely related, small, basic proteins that make up 15% of sperm protein; this multigene family consists of over fifty genes, including many pseudogenes; MSPs are involved in both extracellular signaling and cytoskeletal functions during repr…
7801	F46F5.11	F46F5.11	11.4535988785073	3.0825	0.269129383060928	0	None
18531	best-26	ZK849.5	11.4516782819497	2.33	0.203463627132504	0	best-26 is an ortholog of members of the human BEST (Bestrophins) family including BEST1.
5104	F13A7.1	F13A7.1	11.4479873844149	2.5175	0.219907649743507	0	Major sperm protein
17529	Y95B8A.4	Y95B8A.4	11.4449250849682	3	0.262124913682503	0	Y95B8A.4 is involved in embryo development, nematode larval development, nucleus organization and reproduction.
15227	Y38F1A.1	Y38F1A.1	11.4391081683423	3.6525	0.319299367245105	0	None
6234	F28A10.1	F28A10.1	11.4174573054438	3.32	0.290782782118839	0	F28A10.1 encodes a putative small-molecule methyltransferase, belonging to a large nematode-specific expanded family; F28A10.1 inhibits CEP-1- and HUS-1-dependent germline apoptosis, as do BMK-1, RAD-50, and RAD-51; F28A10.1 is expressed in neurons, and F28A10.1 transcripts are enriched in spermatogenesis; although F's obvious homologs are all Caenorhabditis proteins, it has distant similarity to…
16490	Y55B1AR.3	Y55B1AR.3	11.4107742300662	2.7465	0.240693571235793	0	None
17688	ZC317.6	ZC317.6	11.3995761657211	2.86	0.250886520553291	0	None
8225	F52H3.6	F52H3.6	11.3980958582693	3.165	0.277677959490382	0	F52H3.6 is an ortholog of human PPP1CC (protein phosphatase 1, catalytic subunit, gamma isozyme) and PPP1CA (protein phosphatase 1, catalytic subunit, alpha isozyme); F52H3.6 is involved in lipid storage; F52H3.6 is predicted to have hydrolase activity, based on protein domain information.
6550	msp-77	F32B6.6	11.3921201877963	4.2975	0.377234433025351	0	msp-77 encodes a protein that belongs to a family of proteins called the Major Sperm Proteins (MSPs) that is conserved in nematodes; this family consists of closely related, small, basic proteins that make up 15% of sperm protein; this multigene family consists of over fifty genes, including many pseudogenes; MSPs are involved in both extracellular signaling and cytoskeletal functions during repr…
126	B0207.7	B0207.7	11.385010759649	3.2825	0.288317689749922	0	B0207.7 is an ortholog of human TTBK2 (tau tubulin kinase 2) and TTBK1 (tau tubulin kinase 1); B0207.7 is involved in reproduction; B0207.7 is predicted to have ATP binding activity and protein kinase activity, based on protein domain information; B0207.7 is expressed in certain interneurons.
18532	ZK849.6	ZK849.6	11.3833363491333	4.625	0.406295646385967	0	None
5728	F21C3.7	F21C3.7	11.3790970615457	3.39	0.297914674746566	0	None
6551	ssp-32	F32B6.7	11.3769098193057	3.4475	0.303026046154455	0	Sperm-specific class P protein 32
14505	Y105E8A.27	Y105E8A.27	11.371496521644	2.59	0.227762458096021	0	None
8975	F58A6.9	F58A6.9	11.3665104045847	3.74	0.329036781463858	0	None
7895	F47D12.7	F47D12.7	11.3653505981792	2.4325	0.214027713354457	0	F47D12.7 is an ortholog of human KLHDC8A (kelch domain containing 8A) and KLHDC8B (kelch domain containing 8B) and members of the KLHL (Kelch-like) family including IVNS1ABP.
11637	R13H9.6	R13H9.6	11.36424137856	3.52	0.309743508848809	0	R13H9.6 is an ortholog of human TTBK2 (tau tubulin kinase 2) and TTBK1 (tau tubulin kinase 1); R13H9.6 is predicted to have ATP binding activity and protein kinase activity, based on protein domain information.
6089	F26A3.5	F26A3.5	11.3471780015321	3.8675	0.340833641587168	0	F26A3.5 is involved in reproduction; F26A3.5 is expressed in the intestine.
13686	T27E7.1	T27E7.1	11.3416592969425	3.135	0.276414580787586	0	None
17963	ZK1225.4	ZK1225.4	11.3368231637155	4.1025	0.36187386367024	0	None
18016	fbxa-224	ZK1290.9	11.3303027594178	3.445	0.304051892800173	0	fbxa-224 encodes a protein containing an F-box, a motif predicted to mediate protein-protein interactions either with homologs of yeast Skp-1p or with other proteins; this gene's encoded protein also contains an FTH/DUF38 motif, which may also mediate protein-protein interaction.
13997	W03B1.3	W03B1.3	11.3281307268509	3.315	0.29263433481947	0	None
13639	T27A3.4	T27A3.4	11.3028578134344	3.3675	0.297933501029928	0	spch-3 encodes one of three C. elegans small, highly basic proteins that have similarity to mouse testis-specific histone H1, the human nucleotide binding and splicing-associated protein SON, and the mollusk protamine-like SNBPs (sperm nuclear basic proteins); SPCH-3 associates specifically with spermatogenic meiotic and mature sperm chromatin.
9351	nspa-1	H12D21.1	11.2988783211689	3.655	0.323483437568507	0	None
1100	spe-27	C06E7.6	11.2902456505285	2.805	0.248444549996898	0	spe-27 encodes a novel, hydrophilic protein; spe-27 is required for hermaphrodite spermatogenesis or sperm activation but not for male-derived sperm activation (sperm activation is the morphogenesis of a round non-motile spermatid to an amoeboid crawling sperm); however, mutant hermaphrodite spe-27 spermatids can transactivate and form functional sperm during mating with males; genetic and phenot…
1275	C08F11.14	C08F11.14	11.2824537287298	2.975	0.263683775846065	0	None
7439	irld-8	F42G8.9	11.2616200366321	3.6875	0.327439568019982	0	None
5919	F23C8.8	F23C8.8	11.2612256686362	3.015	0.267732846203156	0	F23C8.8 is an ortholog of human TSSK4 (testis-specific serine kinase 4), HUNK (hormonally up-regulated Neu-associated kinase), TSSK3 (testis-specific serine kinase 3), TSSK6 (testis-specific serine kinase 6), TSSK2 (testis-specific serine kinase 2), TSSK1B (testis-specific serine kinase 1B), CAMK2B (calcium/calmodulin-dependent protein kinase II beta), CAMK2G (calcium/calmodulin-dependent protein…
14540	Y106G6G.1	Y106G6G.1	11.2416034295433	2.75	0.244627024715434	0	None
5525	nep-8	F18A12.4	11.2331586766946	4.445	0.395703481801787	0	F18A12.4 encodes a neprilysin; neprilysins are thermolysin-like zinc metallopeptidases, found on the outer surface of animal cells, that negatively regulate small signalling peptides (e.g., enkephalin, tachykinin, insulin, and natriuretic peptides) by cleaving them; F18A12.4 has no clear orthologs in other organisms.
611	C01G12.3	C01G12.3	11.2237035646885	3.7875	0.33745545560523	0	None
5168	F13E9.5	F13E9.5	11.2138006801789	4.54214285714286	0.405049366105763	0	None
3965	C54G4.3	C54G4.3	11.1833406453298	2.4875	0.22242906470338	0	None
5149	F13D12.9	F13D12.9	11.1816418267715	2.295	0.205247139512663	0	F13D12.9 is involved in lipid storage.
13315	T23B3.5	T23B3.5	11.1765123864575	3.78	0.33820926146695	0	None
6964	F37A8.2	F37A8.2	11.1607631393125	3.22	0.288510737107028	0	None
11347	R09E10.1	R09E10.1	11.1523060174325	2.495	0.223720546773017	0	None
18424	ZK688.10	ZK688.10	11.1219544372246	2.64	0.237368352379152	0	None
16735	Y59E9AR.7	Y59E9AR.7	11.121538225869	3.825	0.343927244803506	0	Y59E9AR.7 is expressed in the germ line.
11443	R10E9.2	R10E9.2	11.1171592321891	3.4525	0.31055595479855	0	None
5754	F21F3.2	F21F3.2	11.1161651054104	2.5225	0.226921782474448	0	F21F3.2 is an ortholog of human MAPK15 (mitogen-activated protein kinase 15); F21F3.2 is involved in engulfment of apoptotic cell; F21F3.2 is predicted to have ATP binding activity and protein kinase activity, based on protein domain information.
1271	C08F11.10	C08F11.10	11.1157760394432	2.9225	0.262914616993885	0	None
10725	M05B5.1	M05B5.1	11.1105802023296	3.185	0.286663697304683	0	M05B5.1 is an ortholog of human PTPRO (protein tyrosine phosphatase, receptor type, O); M05B5.1 is predicted to have protein tyrosine phosphatase activity, based on protein domain information.
1792	C16C8.18	C16C8.18	11.1046580270714	3.9425	0.355031194151932	0	C16C8.18 is an ortholog of human RMDN3 (regulator of microtubule dynamics 3), RMDN2 (regulator of microtubule dynamics 2) and RMDN1 (regulator of microtubule dynamics 1).
6056	F25H5.7	F25H5.7	11.1003793882779	3.3425	0.301115834250649	0	F25H5.7 is predicted to have protein tyrosine phosphatase activity, based on protein domain information.
11010	R04B5.1	R04B5.1	11.0945852817147	3.3575	0.302625101772266	0	R04B5.1 is involved in embryo development and nematode larval development.
6295	oig-7	F28D1.8	11.0894517257178	2.685	0.242121979193358	0	spe-45 is involved in locomotion and reproduction.
17612	ssp-34	ZC168.6	11.0889460231559	4.3675	0.393860696127459	0	Sperm-specific class P protein 34
7429	F42G4.6	F42G4.6	11.088713568764	2.8775	0.259498090752897	0	F42G4.6 encodes a nematode-specific sperm protein; F42G4.6 has no obvious non-nematode homologs, but does have a putative central coiled-coil domain, and is is paralogous to four other C. elegans proteins (B0207.11, F42G4.6, F44F4.10, T08G11.2, and Y81G3A.1); F42G4.6(RNAi) animals exhibit aldicarb resistance; F42G4.6 expression is enriched in spermatogenesis.
13752	T28B8.6	T28B8.6	11.0684242615405	3.255	0.294079800618969	0	None
16601	Y57A10B.7	Y57A10B.7	11.0657561793698	3.8075	0.344079513255355	0	None
7407	F42E8.2	F42E8.2	11.0144853159534	3.5825	0.325253509105061	0	None
18283	ZK550.5	ZK550.5	10.9954368634085	2.78	0.252832155241735	0	ZK550.5 is an ortholog of human PHYH (phytanoyl-CoA 2-hydroxylase); ZK550.5 is expressed in the nerve ring.
16079	Y4C6A.1	Y4C6A.1	10.9903348995733	3.5175	0.320053941225811	0	Y4C6A.1 is an ortholog of members of the human SH2 domain containing family including FER.
15678	Y45F10B.8	Y45F10B.8	10.9842287553001	1.8825	0.171382082614736	0	Y45F10B.8 is an ortholog of human RNF224 (ring finger protein 224) and RNF182 (ring finger protein 182); Y45F10B.8 is predicted to have zinc ion binding activity, based on protein domain information.
13257	T22D1.8	T22D1.8	10.9819368582945	3.0525	0.27795643331299	0	None
2444	pph-2	C29E6.3	10.9760730324409	2.29	0.208635638012947	0	pph-2 is involved in nematode larval development; pph-2 is predicted to have protein tyrosine phosphatase activity, based on protein domain information.
17085	Y71F9B.14	Y71F9B.14	10.9650061598383	3.1875	0.290697511112662	0	None
7104	F38H4.6	F38H4.6	10.9538417768096	2.7675	0.252651084102664	0	Major sperm protein
17706	ZC373.3	ZC373.3	10.9501764584351	2.63225	0.240384254079516	0	ZC373.3 is predicted to have ATP binding activity and protein kinase activity, based on protein domain information.
9430	H23L24.2	H23L24.2	10.946528838318	4.275	0.390534758839303	0	ipla-5 encodes a phospholipase A2.
234	B0280.17	B0280.17	10.9459032254141	2.9975	0.273846747798797	0	B0280.17 is an ortholog of human QKI (QKI, KH domain containing, RNA binding); B0280.17 is involved in cell death, embryo development, germ cell development and gonad development; B0280.17 is predicted to have RNA binding activity, based on protein domain information.
13239	T22C1.8	T22C1.8	10.9385482698526	3.435	0.314027045935072	0	T22C1.8 is an ortholog of members of the human Protein tyrosine phosphatases, non-receptor type family including PTPN9; T22C1.8 is involved in reproduction; T22C1.8 is predicted to have protein tyrosine phosphatase activity, based on protein domain information.
2648	C32E8.4	C32E8.4	10.9364175393147	2.605	0.238195002214888	0	None
1191	C07G1.6	C07G1.6	10.9301449069578	3.3375	0.305348193314021	0	None
2024	C18H7.4	C18H7.4	10.9119762170212	3.1525	0.288902755770538	0	C18H7.4 is an ortholog of human FES (FES proto-oncogene, tyrosine kinase) and FER (fer (fps/fes related) tyrosine kinase); C18H7.4 is predicted to have protein tyrosine kinase activity, based on protein domain information.
9176	F59C6.3	F59C6.3	10.9119339752295	3.685	0.337703656232257	0	None
7397	F42C5.5	F42C5.5	10.9102817784738	3.9275	0.359981536659212	0	F42C5.5 is an ortholog of human PTPN22 (protein tyrosine phosphatase, non-receptor type 22 (lymphoid)), PTPN18 (protein tyrosine phosphatase, non-receptor type 18 (brain-derived)) and PTPN12 (protein tyrosine phosphatase, non-receptor type 12); F42C5.5 is predicted to have protein tyrosine phosphatase activity, based on protein domain information.
10304	K09G1.2	K09G1.2	10.9091289159369	3.065	0.2809573544889	0	None
18319	ZK616.65	ZK616.65	10.9010725247505	2.9225	0.268092886581993	0	ZK616.65 is predicted to have protein tyrosine phosphatase activity, based on protein domain information.
479	fbxa-125	B0511.3	10.8993772692926	2.96	0.271575148457277	0	This gene encodes a protein containing an F-box, a motif predicted to mediate protein-protein interactions either with homologs of yeast Skp-1p or with other proteins; this gene's encoded protein also contains an FTH/DUF38 motif, which may also mediate protein-protein interaction.
7570	F44D12.6	F44D12.6	10.8968167873155	2.515	0.230801347686013	0	None
13663	T27C10.8	T27C10.8	10.8934416263752	4.045	0.371324337958193	0	None
12477	T09A12.1	T09A12.1	10.8836510558575	3.51	0.322502070489566	0	None
497	B0524.5	B0524.5	10.8827335672695	3.3225	0.305300132495446	0	None
10723	M04G7.2	M04G7.2	10.876299316127	2.885	0.265255664279321	0	M04G7.2 is an ortholog of human PTPN6 (protein tyrosine phosphatase, non-receptor type 6), PTPN11 (protein tyrosine phosphatase, non-receptor type 11) and PTPRO (protein tyrosine phosphatase, receptor type, O); M04G7.2 is predicted to have protein tyrosine phosphatase activity, based on protein domain information.
7620	F44G4.5	F44G4.5	10.8542849805164	4.435	0.408594394560388	0	None
7390	F42A9.7	F42A9.7	10.8393560895044	3.1025	0.286225489261682	0	Major sperm protein
10129	scrm-5	K08D10.8	10.836551630042	2.3	0.212244640040633	0	scrm-5 encodes a putative phospholipid scramblase homologous to human PLSCR1-5, and paralogous to other C. elegans SCRMs (e.g., SCRM-1); scrm-5(RNAi) animals have no obvious phenotype.
1600	C14A4.8	C14A4.8	10.8270703263001	3.3375	0.308255132682833	0	Major sperm protein
12797	T13F3.8	T13F3.8	10.8160947875542	2.9575	0.273435103712582	0	None
3530	C47E8.10	C47E8.10	10.8022673000003	2.6975	0.249716094324006	0	None
16885	Y66D12A.3	Y66D12A.3	10.7908401652871	2.77	0.256699196501007	0	None
117	B0207.1	B0207.1	10.7639754199611	4.8675	0.452202816347345	0	B0207.1 is an ortholog of human PTPN22 (protein tyrosine phosphatase, non-receptor type 22 (lymphoid)), PTPN18 (protein tyrosine phosphatase, non-receptor type 18 (brain-derived)) and PTPN12 (protein tyrosine phosphatase, non-receptor type 12); B0207.1 is predicted to have protein tyrosine phosphatase activity, based on protein domain information.
536	BE10.5	BE10.5	10.7627938804511	2.955	0.274556962887424	0	None
6714	F35C11.2	F35C11.2	10.7533989860665	4.305	0.40033853533921	0	F35C11.2 is predicted to have protein tyrosine phosphatase activity, based on protein domain information.
13153	T21C12.4	T21C12.4	10.748305683056	3.015	0.280509327600624	0	None
9314	mpz-4	H06H21.9	10.7349822271497	3.1875	0.296926434767495	0	H06H21.9 encodes a Caenorhabditis-specific protein with two PDZ domains that inhibits CEP-1- and HUS-1-dependent germline apoptosis, as do BMK-1, RAD-50, and RAD-51.
18554	ZK858.8	ZK858.8	10.7233233549015	3.565	0.332452904944854	0	None
4622	F07F6.1	F07F6.1	10.7165747662985	3.11	0.290204665933032	0	F07F6.1 is predicted to have nucleotide binding activity, based on protein domain information.
2697	C33C12.7	C33C12.7	10.7132168290816	2.9575	0.27606087388913	0	None
17965	ssp-31	ZK1225.6	10.697915769773	2.85	0.266407033045883	0	Sperm-specific class P protein 31
18566	ZK892.3	ZK892.3	10.6860828736407	3.495	0.327060911030466	0	ZK892.3 is an ortholog of members of the human SLC (Solute carriers) family including SLC22A15; ZK892.3 is predicted to have transmembrane transporter activity, based on protein domain information.
16188	Y51H4A.22	Y51H4A.22	10.6802798079442	3.1973125	0.299365986424979	0	None
10066	msp-56	K07F5.3	10.6664644243398	3.4275	0.321334217566861	0	msp-56 encodes a protein that belongs to a family of proteins called the Major Sperm Proteins (MSPs) that is conserved in nematodes; this family consists of closely related, small, basic proteins that make up 15% of sperm protein; this multigene family consists of over fifty genes, including many pseudogenes; MSPs are involved in both extracellular signaling and cytoskeletal functions during repr…
15484	Y41C4A.18	Y41C4A.18	10.6562976929461	3.4	0.319060155597063	0	None
5742	F21D9.2	F21D9.2	10.6453711198882	2.775	0.260676679915425	0	F21D9.2 is involved in reproduction.
10262	K09D9.11	K09D9.11	10.6335927811995	3.0703125	0.288737077220825	0	None
10909	R01H2.4	R01H2.4	10.6236119715498	3.0696875	0.28894951248414	0	None
18387	ZK666.8	ZK666.8	10.6152402311459	2.8875	0.272014569347934	0	ZK666.8 is an ortholog of human TTBK2 (tau tubulin kinase 2) and TTBK1 (tau tubulin kinase 1); ZK666.8 is predicted to have ATP binding activity and protein kinase activity, based on protein domain information.
14465	Y105C5B.11	Y105C5B.11	10.5980525052053	3.41	0.321757228351639	0	Y105C5B.11 is predicted to have zinc ion binding activity, based on protein domain information.
7585	F44E7.3	F44E7.3	10.5907500480632	3.0975	0.29247220319079	0	None
3736	C50F2.5	C50F2.5	10.5849373978007	2.485	0.234767567025603	0	C50F2.5 is an ortholog of human PTPN2 (protein tyrosine phosphatase, non-receptor type 2) and PTPN1 (protein tyrosine phosphatase, non-receptor type 1); C50F2.5 is predicted to have protein tyrosine phosphatase activity, based on protein domain information.
2736	msp-40	C33F10.9	10.5796461046351	3.4075	0.322080716717652	0	msp-40 encodes a protein that belongs to a family of proteins called the Major Sperm Proteins (MSPs) that is conserved in nematodes; this family consists of closely related, small, basic proteins that make up 15% of sperm protein; this multigene family consists of over fifty genes, including many pseudogenes; MSPs are involved in both extracellular signaling and cytoskeletal functions during repr…
16728	Y59E9AL.6	Y59E9AL.6	10.5717186044031	3.4625	0.327524797960274	0	None
9504	H38K22.7	H38K22.7	10.5669992730437	2.15	0.203463627132504	0	None
8783	F56D6.12	F56D6.12	10.5514213412147	2.725	0.258259045097169	0	None
17646	ZC21.8	ZC21.8	10.5461724646457	3.1725	0.300820037851199	0	Uncharacterized protein ZC21.8
13800	T28F4.3	T28F4.3	10.5293475975497	3.0075	0.285630232275728	0	T28F4.3 is predicted to have protein tyrosine phosphatase activity, based on protein domain information.
12887	T16A1.2	T16A1.2	10.5183177912418	2.98	0.283315265724462	0	None
889	C04G2.8	C04G2.8	10.5161949414708	4.36	0.414598628521639	0	spch-1 encodes one of three C. elegans small, highly basic proteins that have similarity to mouse testis-specific histone H1, the human nucleotide binding and splicing-associated protein SON, and the mollusk protamine-like SNBPs (sperm nuclear basic proteins); spch-1(RNAi) has been reported to result in low penetrance male meiosis defects; SPCH-1 associates specifically with spermatogenic meiotic…
3749	pfk-2	C50F4.2	10.4950032707756	2.815	0.268222879723978	0	pfk-1.2 encodes a 6-phosphofructokinase (E.C. 2.7.1.11), paralogous to PFK-1.1; pfk-1.2 is required for fertility, full body size, and normally rapid growth in mass RNAi assays; pfk-1.2 transcripts are enriched during spermatogenesis.
14019	W03D8.3	W03D8.3	10.4930028343986	3.2825	0.312827514850103	0	None
11636	R13H9.5	R13H9.5	10.490708565712	3.8675	0.368659559625991	0	R13H9.5 is an ortholog of human TTBK2 (tau tubulin kinase 2) and TTBK1 (tau tubulin kinase 1); R13H9.5 is predicted to have ATP binding activity and protein kinase activity, based on protein domain information.
2878	C35A5.4	C35A5.4	10.4892043532873	2.0775	0.198060780401223	0	Major sperm protein
8809	F56F3.4	F56F3.4	10.4767203264519	3.1	0.295894125585566	0	F56F3.4 is an ortholog of human ZFAND5 (zinc finger, AN1-type domain 5); F56F3.4 is involved in lipid storage; F56F3.4 is predicted to have zinc ion binding activity, based on protein domain information.
16880	spe-6	Y66D12A.20	10.4641657869506	2.9475	0.281675583129207	0	spe-6 encodes a predicted protein-serine threonine kinase in the casein kinase 1 family that is required for spermatid activation, and for progression through late prophase of meiosis I, and is specifically required for the assembly of MSP (major sperm protein) in the fibrous bodies of spermatocytes; bypasses the requirement for spe-27, spe-8, spe-12, and spe-29 with respect to spermatid activati…
16184	Y51H4A.13	Y51H4A.13	10.462677851985	2.655	0.253759127210084	0	Y51H4A.13 is an ortholog of human N4BP1 (NEDD4 binding protein 1), NYNRIN (NYN domain and retroviral integrase containing) and KHNYN (KH and NYN domain containing) and members of the Zinc fingers, CCCH-type family including ZC3H12B.
7597	F44F4.10	F44F4.10	10.4417558492197	3.235	0.309813794414831	0	F44F4.1 encodes a nematode-specific sperm protein probably required for a normally high ovulation rate; F44F4.1 has no obvious non-nematode homologs, but does have a putative central coiled-coil domain, and is is paralogous to four other C. elegans proteins (B0207.11, F42G4.6, T08G11.2, and Y81G3A.1); F44F4.1(tm332) hermaphrodites show abnormal egg-laying, retaining significantly fewer eggs than …
13184	T21E3.2	T21E3.2	10.4326431863191	3.5125	0.336683612893626	0	None
7804	F46F5.14	F46F5.14	10.4194247238417	3.8175	0.366382991497104	0	None
3855	tag-191	C53A5.4	10.405928096334	2.8125	0.270278630984471	0	tag-191 is an ortholog of human TTBK2 (tau tubulin kinase 2) and TTBK1 (tau tubulin kinase 1); tag-191 is predicted to have ATP binding activity and protein kinase activity, based on protein domain information.
15137	Y37E3.19	Y37E3.19	10.4005378172605	1.86	0.178836905617822	0	None
8410	F54C1.8	F54C1.8	10.3910868581897	2.83	0.272348796485091	0	None
13222	alg-3	T22B3.2	10.390861270778	3.0025	0.28895583549401	0	alg-3 encodes an Argonaute (AGO) protein that is a member of the AGO clade of Argonaute small RNA-binding proteins; together with its paralog, alg-4, alg-3 is required for normal brood sizes at elevated temperatures, specifically for the process of spermiogenesis in which spermatids are converted to mobile ameboid sperm; alg-3/4 is also required for accumulation of male germline-specific 26G-RNAs…
884	C04G2.2	C04G2.2	10.3902206135264	3.2675	0.314478404409069	0	C04G2.2 is an ortholog of human TTBK2 (tau tubulin kinase 2) and TTBK1 (tau tubulin kinase 1); C04G2.2 is involved in lipid storage; C04G2.2 is predicted to have ATP binding activity and protein kinase activity, based on protein domain information.
5912	F23B2.7	F23B2.7	10.384720300198	2.9475	0.283830465799239	0	None
119	B0207.11	B0207.11	10.3836999839019	4.315	0.415555149579596	0	B0207.11 encodes a nematode-specific protein probably required for a normally high ovulation rate; B0207.11 has no obvious non-nematode homologs, but does have a putative N-terminal coiled-coil domain and an SH2 motif, and is is paralogous to four other C. elegans proteins (F42G4.6, F44F4.10, T08G11.2, and Y81G3A.1); B0207.11(tm322) hermaphrodites show abnormal egg-laying, retaining significantly…
11994	frk-1	T04B2.2	10.3759736190899	4.7125	0.454174246485154	0	frk-1 encodes a non-receptor tyrosine kinase orthologous to the human proto-oncogene Fer; frk-1 is an essential gene required early for embryonic cell proliferation and later in embryonic epidermal cells for enclosure, morphogenesis and late stages of differentiation; FRK-1's role in embryonic development is independent of its kinase domain, and when expressed in cultured mammalian cells, FRK-1 d…
8411	sst-20	F54C1.9	10.3611480599401	3.1875	0.307639653594373	0	None
15212	Y38E10A.17	Y38E10A.17	10.3469833579145	3.525	0.340679005471069	0	None
11349	R09E10.2	R09E10.2	10.3379297415654	4.3015625	0.416095157109149	0	None
6837	F36A2.14	F36A2.14	10.3278045677705	3.82	0.369875318121423	0	None
8974	msp-45	F58A6.8	10.3121222706151	3.86	0.374316740890404	0	msp-45 encodes a member of the major sperm protein family.
1591	C14A4.13	C14A4.13	10.3067257740936	2.62	0.254202940625962	0	C14A4.13 is an ortholog of human TTBK2 (tau tubulin kinase 2) and TTBK1 (tau tubulin kinase 1); C14A4.13 is involved in reproduction; C14A4.13 is predicted to have ATP binding activity and protein kinase activity, based on protein domain information.
15999	Y48G1C.5	Y48G1C.5	10.3004292954128	3.9825	0.386634370838655	0	Y48G1C.5 is predicted to have protein tyrosine phosphatase activity, based on protein domain information.
7958	spe-11	F48C1.7	10.2851348573354	4.7475	0.461588502810349	0	spe-11 encodes a novel protein that is required for early embryonic development and for regulating the dynamic morphology of sperm pseudopods; SPE-11 is one of the few paternally provided proteins known to be essential for embryogenesis; SPE-11 is first detected in the nuclei of primary spermatocytes and then remains tightly associated with sperm chromatin until fertilization at which point it ap…
1914	C17H12.3	C17H12.3	10.2822233919754	3.5225	0.34258154736738	0	C17H12.3 is an ortholog of human PTPN22 (protein tyrosine phosphatase, non-receptor type 22 (lymphoid)), PTPN18 (protein tyrosine phosphatase, non-receptor type 18 (brain-derived)) and PTPN12 (protein tyrosine phosphatase, non-receptor type 12); C17H12.3 is predicted to have protein tyrosine phosphatase activity, based on protein domain information.
2350	C27D8.2	C27D8.2	10.2817199903394	2.34	0.227588380368133	0	None
1155	C07A9.13	C07A9.13	10.2749040362185	2.795	0.272022005280807	0	None
14850	Y18D10A.21	Y18D10A.21	10.2602630191906	2.955	0.288004312801047	0	None
11670	moa-1	R155.2	10.2462909845846	4.035	0.393801035523058	0	moa-1 is predicted to have protein tyrosine phosphatase activity, based on protein domain information.
5300	best-12	F14H3.2	10.2293340893021	3.93	0.384189231253088	0	best-12 is an ortholog of members of the human BEST (Bestrophins) family including BEST1.
7075	F38E1.3	F38E1.3	10.2283022971128	3.4025	0.332655400785371	0	F38E1.3 is an ortholog of human TTBK2 (tau tubulin kinase 2) and TTBK1 (tau tubulin kinase 1); F38E1.3 is involved in reproduction; F38E1.3 is predicted to have ATP binding activity and protein kinase activity, based on protein domain information.
5393	F15H10.7	F15H10.7	10.2228259485794	3.285	0.321339717268346	0	F15H10.7 is predicted to have catalytic activity, based on protein domain information.
30	sfxn-1.1	AH6.2	10.219458156283	2.72	0.266158925297593	0	sfxn-1.1 is an ortholog of human SFXN3 (sideroflexin 3) and SFXN1 (sideroflexin 1); sfxn-1.1 is predicted to have ion transmembrane transporter activity, based on protein domain information.
1455	C10G11.10	C10G11.10	10.2188151015093	2.8275	0.276695484937622	0	None
1728	C15H7.4	C15H7.4	10.1982262847679	3.345	0.327998213277156	0	C15H7.4 is involved in hermaphrodite genitalia development.
13954	W02D7.4	W02D7.4	10.1713838298005	2.2	0.216293086251879	0	None
4952	clec-152	F10F2.6	10.1705309015522	1.88	0.184847774240879	0	None
3594	best-11	C49A1.3	10.1647684157846	2.96	0.291201912224925	0	best-11 is an ortholog of members of the human BEST (Bestrophins) family including BEST1.
4239	D2024.1	D2024.1	10.158455471987	2.9375	0.289167975200607	0	D2024.1 is an ortholog of human TTBK2 (tau tubulin kinase 2) and TTBK1 (tau tubulin kinase 1); D2024.1 is predicted to have ATP binding activity and protein kinase activity, based on protein domain information.
16809	Y62F5A.10	Y62F5A.10	10.1271360208294	3.2475	0.320673089935847	0	Y62F5A.10 is predicted to have protein tyrosine phosphatase activity, based on protein domain information.
15144	Y37F4.1	Y37F4.1	10.0821356302342	3.0625	0.303755088437435	0	None
5257	acp-3	F14E5.3	10.079140805172	4.15357142857143	0.412095783644583	0	acp-3 is an ortholog of human ACPT (acid phosphatase, testicular), ACPP (acid phosphatase, prostate) and ACP2 (acid phosphatase 2, lysosomal); acp-3 is predicted to have acid phosphatase activity, based on protein domain information.
16669	Y57G11C.5	Y57G11C.5	10.065099249331	4.075	0.40486436338627	0	None
2677	ttr-9	C33A12.15	10.0644334732721	4.4525	0.442399466579457	0	None
16122	Y50E8A.12	Y50E8A.12	10.0607851546169	2.9425	0.29247220319079	0	Y50E8A.12 encodes a protein with a THAP or THAP-like domain that is required for normal levels of fat storage; other proteins with THAP or THAP-like domains include LIN-15A, LIN-15B, LIN-36, and HIM-17 (which all interact with LIN-35/Rb), as well as CDC-14B, CTB-1, GON-14, and ~100 other proteins such as Drosophila P element transposase and human nuclear proapoptotic factor THAP1.
16863	Y66A7A.4	Y66A7A.4	10.0495929643741	2.34	0.232845251374392	0	Y66A7A.4 is involved in reproduction.
4620	F07E5.8	F07E5.8	10.0381341115118	3.3225	0.330987807404338	0	None
17620	ZC190.8	ZC190.8	10.0366480791656	3.6075	0.359432748019588	0	None
1460	C10G11.9	C10G11.9	10.0241579734927	2.82	0.281320386954898	0	spch-2 encodes one of three C. elegans small, highly basic proteins that have similarity to mouse testis-specific histone H1, the human nucleotide-binding and splicing-associated protein SON, and the mollusk protamine-like SNBPs (sperm nuclear basic proteins); SPCH-2 associates specifically with spermatogenic meiotic and mature sperm chromatin.
15768	Y46G5A.34	Y46G5A.34	10.0148713270016	1.94	0.193711924662423	0	None
5495	twk-6	F17C8.5	10.0113781313759	3.17	0.316639723163102	0	twk-6 encodes one of 44 C. elegans TWK (two-P domain K+) potassium channel subunits that contain two pore-forming domains and four transmembrane domains; as loss of TWK-6 function via RNA-mediated interference (RNAi) does not result in any abnormalities, the precise role of TWK-6 in C. elegans development and/or behavior is not yet known; TWK-6 may, however, function redundantly with other TWK ch…
8627	F55D12.6	F55D12.6	10.0105146697591	2.355	0.235252639618447	0	None
9897	K05F1.8	K05F1.8	10.0048108129111	3.9825	0.398058501502159	0	None
2014	C18G1.9	C18G1.9	10.0011138170002	3.015	0.301466422157402	0	None
13989	W03A5.1	W03A5.1	9.99306186322551	3.26	0.326226340296842	0	W03A5.1 is an ortholog of members of the human SAMD (Sterile alpha motif (SAM) domain containing) family including EPHA4; W03A5.1 is involved in embryo development; W03A5.1 is predicted to have protein kinase activity, based on protein domain information.
6932	msp-19	F36H12.7	9.99140940921005	3.6725	0.36756576070386	0	msp-19 encodes a protein that belongs to a family of proteins called the Major Sperm Proteins (MSPs) that is conserved in nematodes; msp-19 has a homolog in C. briggsae as predicted by the Wobble Aware Bulk Aligner (WABA); the msp gene family consists of closely related, small, basic proteins that make up 15% of sperm protein; this multigene family consists of over fifty genes, including many pse…
17192	Y73B6A.1	Y73B6A.1	9.99006486015795	3.405	0.340838627943219	0	Y73B6A.1 is predicted to have ATP binding activity and protein kinase activity, based on protein domain information.
16068	Y49F6B.8	Y49F6B.8	9.9888378145535	2.8	0.280312890446621	0	None
6845	F36A4.1	F36A4.1	9.98144768922047	2.8725	0.287783905645488	0	None
1323	msp-55	C09B9.6	9.97313429751725	3.66	0.366985933490451	0	msp-55 encodes a member of the major sperm protein family.
3055	C38C3.3	C38C3.3	9.97164218563693	3.435	0.34447686108791	0	None
18013	rnh-1.1	ZK1290.6	9.96210515597046	2.89	0.290099326874498	0	rnh-1.1 is one of four C. elegans genes that can encode an RNase H ribonuclease; when expressed in vitro, RNH-1.1 exhibits RNase H activity; rnh-1.1 transcripts are expressed from the L3 larval stage through adulthood.
9249	math-32	F59H6.4	9.95991406450126	3.2425	0.325555017744259	0	None
13320	nspd-4	T23B7.1	9.95797235213541	3.4975	0.351226120772467	0	None
17997	htas-1	ZK1251.1	9.9556850709011	3.73	0.374660304482933	0	htas-1 is an ortholog of members of the human Histones family including H2AFX; htas-1 is involved in determination of adult lifespan; htas-1 is predicted to have DNA binding activity and protein heterodimerization activity, based on protein domain information; htas-1 is expressed in the sperm.
18300	ZK593.9	ZK593.9	9.95521919833687	2.4625	0.247357687554623	0	ZK593.9 is an ortholog of human ABL2 (ABL proto-oncogene 2, non-receptor tyrosine kinase) and ABL1 (ABL proto-oncogene 1, non-receptor tyrosine kinase).
4262	D2045.5	D2045.5	9.94518044013549	3.1125	0.312965663995293	0	D2045.5 is an ortholog of human TTBK2 (tau tubulin kinase 2) and TTBK1 (tau tubulin kinase 1); D2045.5 is involved in feminization of hermaphroditic germ-line and germline cell cycle switching, mitotic to meiotic cell cycle; D2045.5 is predicted to have ATP binding activity and protein kinase activity, based on protein domain information.
9909	K06A1.2	K06A1.2	9.93050145041349	3.2	0.32223951791143	0	None
7039	F38A5.6	F38A5.6	9.92383047586438	3.02	0.304317975538266	0	None
3742	C50F4.10	C50F4.10	9.91703522360326	2.805	0.282846630747453	0	C50F4.10 is an ortholog of human TTBK2 (tau tubulin kinase 2) and TTBK1 (tau tubulin kinase 1); C50F4.10 is predicted to have ATP binding activity and protein kinase activity, based on protein domain information.
8599	F55C5.2	F55C5.2	9.91190584201262	5.3775	0.542529366774946	0	None
13662	nspd-10	T27C10.7	9.90915461810009	3.5125	0.354470198051412	0	None
9032	F58E6.5	F58E6.5	9.90908425591408	2.8125	0.283830465799239	0	F58E6.5 is an ortholog of human VAPB (VAMP (vesicle-associated membrane protein)-associated protein B and C) and VAPA (VAMP (vesicle-associated membrane protein)-associated protein A).
6872	F36D3.5	F36D3.5	9.89732940846032	3.735	0.377374526587676	0	None
9138	F59A7.7	F59A7.7	9.88992954102106	1.99	0.201214780322343	0	None
18151	msp-59	ZK354.11	9.88916356371117	3.7725	0.381478168067054	0	msp-59 encodes a member of the major sperm protein family.
217	B0261.6	B0261.6	9.88888844004212	3.1175	0.315252823297774	0	B0261.6 is involved in determination of adult lifespan, response to heat and translation.
2844	msp-49	C34F11.6	9.88205889128593	3.6725	0.371633081769877	0	msp-49 encodes a protein that belongs to a family of proteins called the Major Sperm Proteins (MSPs) that is conserved in nematodes; this family consists of closely related, small, basic proteins that make up 15% of sperm protein; this multigene family consists of over fifty genes, including many pseudogenes; MSPs are involved in both extracellular signaling and cytoskeletal functions during repr…
7011	comp-1	F37E3.3	9.84685687630908	3.05	0.309743508848809	0	None
18019	ZK1307.3	ZK1307.3	9.8466105629654	3.5525	0.36078404617336	0	Uncharacterized protein ZK1307.3
5593	wht-5	F19B6.4	9.84376628755255	3.1575	0.320761374027405	0	wht-5 is an ortholog of human ABCG1 (ATP-binding cassette G (WHITE) 1), ABCG4 (ATP-binding cassette G (WHITE) 4) and ABCG8 (ATP-binding cassette G (WHITE) 8); wht-5 is predicted to have ATP binding activity and ATPase activity, based on protein domain information.
18020	ZK1307.4	ZK1307.4	9.83633140297749	3.5875	0.364719309773769	0	Uncharacterized protein ZK1307.4
9815	K04C2.8	K04C2.8	9.82579942987986	2.6075	0.265372809470413	0	K04C2.8 is involved in body morphogenesis, embryo development, locomotion, nematode larval development and reproduction.
8633	F55F10.3	F55F10.3	9.82068044867944	2.665	0.271366125181108	0	F55F10.3 is involved in embryo development.
1286	mboa-4	C08F8.4	9.8149009545355	2.7575	0.28095036442785	0	mboa-4 encodes a putative transmembrane O-acyl transferase (MBOAT) orthologous to human MBOAT1 (OMIM:611732), and paralogous to C54G7.2 and ZK550.1; MBOA-4 has no obvious function in mass RNAi assays, and mboa-4(RNAi) animals incorporate exogenous arachidonic acid into phosphatidylcholine (PC), phosphatidylserine (PS) and phosphatidylethanolamine (PE) normally.
12847	T14G10.8	T14G10.8	9.80812102080301	2.4025	0.244950077074324	0	None
9503	H38K22.6	H38K22.6	9.80209554377106	2.135	0.217810568206176	0	None
14549	Y106G6H.13	Y106G6H.13	9.79377311869029	3.51	0.358390985523401	0	None
11986	clec-155	T04A8.3	9.78850266660133	3.6275	0.370587833865249	0	None
8	spe-10	AC3.10	9.78466402810702	2.4975	0.255246372570973	0	spe-10 encodes a DHHC-CRD family zinc-finger transmembrane protein with homologs in other eukaryotes and is predicted to be a palmitoyl transferase; spe-10 is required during spermatogenesis and thus for fertility; specifically, spe-10 is required for the proper biogenesis and functioning of specialized Golgi-derived fibrous body-membranous organelle (FB-MO) complexes during spermatid formation; …
15273	Y38H8A.4	Y38H8A.4	9.77596688074443	2.4125	0.24677865928043	0	Y38H8A.4 is an ortholog of human TSSK2 (testis-specific serine kinase 2), TSSK1B (testis-specific serine kinase 1B), TSSK3 (testis-specific serine kinase 3), TSSK6 (testis-specific serine kinase 6), TSSK4 (testis-specific serine kinase 4), PRKAA1 (protein kinase, AMP-activated, alpha 1 catalytic subunit) and PRKAA2 (protein kinase, AMP-activated, alpha 2 catalytic subunit); Y38H8A.4 is predicted …
11385	R102.3	R102.3	9.77499957906163	3.965	0.40562661593287	0	None
10247	K09C6.1	K09C6.1	9.77026634675523	2.9725	0.304239402950073	0	None
13963	ssp-37	W02D9.5	9.76988770701205	3.8025	0.389206111066237	0	None
10039	K07E12.2	K07E12.2	9.76504023295593	3.7675	0.385815102664411	0	None
9572	K01D12.15	K01D12.15	9.760610699216	2.8425	0.291221531889221	0	K01D12.15 is involved in reproduction.
10417	K11C4.1	K11C4.1	9.75095216756033	3.85	0.394833236164183	0	K11C4.1 is an ortholog of human TTBK2 (tau tubulin kinase 2) and TTBK1 (tau tubulin kinase 1); K11C4.1 is predicted to have ATP binding activity and protein kinase activity, based on protein domain information.
1745	C16A11.7	C16A11.7	9.73810041811767	2.895	0.297285905433248	0	None
16987	Y69F12A.1	Y69F12A.1	9.73278740230201	2.8025	0.287944232639577	0	Y69F12A.1 is an ortholog of human TTBK2 (tau tubulin kinase 2) and TTBK1 (tau tubulin kinase 1); Y69F12A.1 is predicted to have ATP binding activity and protein kinase activity, based on protein domain information.
6548	F32B6.4	F32B6.4	9.72989544548008	2.565	0.263620510042741	0	None
109	B0205.14	B0205.14	9.71940856019181	1.785	0.183653150183531	0	B0205.14 is a predicted gene that can encode a small, novel protein conserved in C. remanei and C. briggsae.
1634	C14C11.1	C14C11.1	9.68421228425987	3.0375	0.313654834367579	0	None
592	C01G10.1	C01G10.1	9.6456494920861	3.65575	0.379005063681757	0	None
11239	R07E5.6	R07E5.6	9.6426302792562	2.635	0.273265688270613	0	None
14863	Y18H1A.1	Y18H1A.1	9.60403569778364	2.5975	0.270459219617378	0	Y18H1A.1 is predicted to have protein tyrosine phosphatase activity, based on protein domain information.
6828	F35H8.4	F35H8.4	9.60213781131778	3.845	0.400431661735578	0	None
11876	T02E1.6	T02E1.6	9.60016444560435	3.235	0.336973394396511	0	None
17994	ZK1248.5	ZK1248.5	9.59875065281113	3.635	0.378695116841632	0	None
17020	sfxn-1.3	Y6E2A.9	9.59706510308131	2.1625	0.225329303987496	0	sfxn-1.3 is an ortholog of human SFXN3 (sideroflexin 3) and SFXN1 (sideroflexin 1); sfxn-1.3 is predicted to have ion transmembrane transporter activity, based on protein domain information.
13558	wht-6	T26A5.1	9.59317089507059	3.1375	0.327055572585722	0	wht-6 is an ortholog of human ABCG2 (ATP-binding cassette G (WHITE)2 (Junior blood group)) and ABCG8 (ATP-binding cassette G (WHITE) 8); wht-6 is predicted to have ATP binding activity and ATPase activity, based on protein domain information; wht-6 is expressed in the intestine.
4001	C55A6.4	C55A6.4	9.59273941675327	2.375	0.247583083081791	0	C55A6.4 is an ortholog of human RDH8 (retinol dehydrogenase 8 (all-trans)) and DHRS1 (dehydrogenase/reductase (SDR family) member 1); C55A6.4 is predicted to have oxidoreductase activity, based on protein domain information.
3065	C38C6.5	C38C6.5	9.58996592181523	3.125	0.325861429068403	0	None
1850	spe-9	C17D12.6	9.58387934186474	2.595	0.270767181788736	0	spe-9 encodes an EGF repeat-containing protein with a short intracellular domain; SPE-9 is required autonomously in sperm for fertilization, and by homology, likely mediates an adhesive or signaling event necessary for proper oocyte fertilization; spe-9 mRNA is detected solely in animals that are engaged in spermatogenesis; in spermatids, SPE-9 is found at or near the cell surface; following sper…
13762	T28C6.5	T28C6.5	9.58190891992519	3.105	0.324048164718335	0	None
609	C01G12.13	C01G12.13	9.57180343750355	3.3425	0.349202741345864	0	None
1852	C17E4.1	C17E4.1	9.5561228275098	3.2325	0.338264802404423	0	None
16737	Y59H11AM.1	Y59H11AM.1	9.55114956236383	3.5975	0.376656231431649	0	Major sperm protein
231	B0280.11	B0280.11	9.54755543752502	3.0025	0.314478404409069	0	B0280.11 is predicted to have protein tyrosine phosphatase activity, based on protein domain information.
5113	F13A7.7	F13A7.7	9.50507080531044	2.715	0.285637009508982	0	None
5360	F15D4.5	F15D4.5	9.50304753622992	2.035	0.214141831053844	0	F15D4.5 is expressed in the g2R, g2L, g1AR, and the g1AL.
105	B0205.10	B0205.10	9.47508035396593	2.505	0.264377705140146	0	B0205.10 is involved in determination of adult lifespan.
17476	Y87G2A.20	Y87G2A.20	9.47479552566715	3.2775	0.345917755282558	0	None
5350	F15D3.4	F15D3.4	9.47038376821053	2.53	0.2671486247994	0	F15D3.4 is involved in reproduction.
14042	W03F9.3	W03F9.3	9.46578169643338	2.2925	0.242188133375587	0	None
15857	Y47G6A.13	Y47G6A.13	9.45584129192246	2.7875	0.294791326751771	0	Y47G6A.13 is an ortholog of human TTBK2 (tau tubulin kinase 2) and TTBK1 (tau tubulin kinase 1); Y47G6A.13 is predicted to have ATP binding activity and protein kinase activity, based on protein domain information.
9564	clec-142	K01C8.8	9.45542079548735	2.7625	0.292160450576501	0	None
17993	ZK1248.4	ZK1248.4	9.4526432207152	3.9325	0.416021202554438	0	None
14049	W03G1.2	W03G1.2	9.44905687504625	2.9	0.306908936875862	0	None
1074	C06C6.7	C06C6.7	9.44328976408015	3.14291666666667	0.332820102441579	0	None
15771	Y46G5A.37	Y46G5A.37	9.4212266988388	3.2	0.339658528797998	0	None
16410	Y54F10BM.3	Y54F10BM.3	9.41848497415711	2.8075	0.29808403450272	0	Y54F10BM.3 is an ortholog of human PTPN9 (protein tyrosine phosphatase, non-receptor type 9); Y54F10BM.3 is predicted to have protein tyrosine phosphatase activity, based on protein domain information.
9122	F59A3.8	F59A3.8	9.40391350105359	3.3175	0.352778659611056	0	F59A3.8 is an ortholog of members of the human SH2 domain containing family including FER; F59A3.8 is predicted to have protein tyrosine kinase activity, based on protein domain information.
9127	F59A6.2	F59A6.2	9.40327204317722	4.335	0.461009740023992	0	F59A6.2 is involved in embryo development.
18107	ZK262.4	ZK262.4	9.39668679667001	3.36333333333333	0.35792757661405	0	None
2224	C25G4.8	C25G4.8	9.39309069847401	2.35	0.250183893186699	0	None
7186	F40E12.2	F40E12.2	9.38728915333856	3.34	0.355800268367374	0	None
2222	smz-1	C25G4.6	9.38289137576349	2.7325	0.291221531889221	0	smz-1 encodes a PDZ domain-containing protein; SMZ-1 activity is required for spermatocytes to progress through meiotic divisions, and specifically for meiotic chromosome segregation; SMZ-1 localizes to spermatogenic meiotic chromosomes and mature sperm chromatin.
8859	F57A8.6	F57A8.6	9.37670658392389	2.5075	0.26741798706798	0	None
5123	F13B12.7	F13B12.7	9.37112012707973	2.63	0.280649480994282	0	None
18000	msp-76	ZK1251.6	9.37078586775087	3.335	0.355893310024002	0	msp-76 encodes a protein that belongs to a family of proteins called the Major Sperm Proteins (MSPs) that is conserved in nematodes; this family consists of closely related, small, basic proteins that make up 15% of sperm protein; this multigene family consists of over fifty genes, including many pseudogenes; MSPs are involved in both extracellular signaling and cytoskeletal functions during repr…
16130	scrm-7	Y50E8A.9	9.36408858217199	3.4	0.363089260654065	0	scrm-7 encodes a putative phospholipid scramblase homologous to human PLSCR1-5, and paralogous to other C. elegans SCRMs (e.g., SCRM-1); scrm-7(RNAi) animals have no obvious phenotype.
7199	F40F12.8	F40F12.8	9.35380856792234	2.9825	0.318854077282284	0	F40F12.8 is involved in engulfment of apoptotic cell.
9976	K07A1.5	K07A1.5	9.35377844868184	2.1775	0.232793625800156	0	None
4779	F09C12.8	F09C12.8	9.35249377945507	3.3475	0.357925926382711	0	F09C12.8 encodes an ortholog, predicted to be catalytically inactive, of Bombyx mori ecdysteroid phosphate phosphatase (EPP), human STS1 (OMIM:609201) and human UBASH3A (OMIM:605736); F09C12.8 is also paralogous to C. elegans C52E4.7, F53B6.7, F55A11.11, and T07F12.1.
2694	C33C12.4	C33C12.4	9.34721966325751	3.64	0.389420611811262	0	C33C12.4 is involved in embryo development.
15904	csp-3	Y47H9C.6	9.3399813859948	2.16	0.231263844191263	0	csp-3 encodes a protein that is homologous to the C-terminal domain (small subunit) of caspase-like cysteine proteases, including CED-3; unlike other caspases, CSP-3 does not contain a middle or N-terminal domain; during development, csp-3 functions to negatively regulate programmed cell death; csp-3 activity is also required for embryonic development and coordinated locomotion; CSP-3 physically …
4906	F10D11.4	F10D11.4	9.33977427401749	4.2225	0.452098720602559	0	None
14431	Y102A5C.36	Y102A5C.36	9.3345594150104	2.0975	0.224702624595985	0	None
14939	Y23H5B.12	Y23H5B.12	9.32740702239824	3.2525	0.348703556324888	0	None
8200	F52F12.5	F52F12.5	9.32046487237211	2.615	0.280565404817031	0	None
9354	nspa-4	H12D21.13	9.30330527030416	2.635	0.283232670910072	0	None
5076	nep-5	F12A10.4	9.29357119212406	2.685	0.288909391717517	0	F12A10.4 encodes a neprilysin; neprilysins are thermolysin-like zinc metallopeptidases, found on the outer surface of animal cells, that negatively regulate small signalling peptides (e.g., enkephalin, tachykinin, insulin, and natriuretic peptides) by cleaving them; F12A10.4 has no clear orthologs in other organisms.
16911	Y67A6A.1	Y67A6A.1	9.28299220158373	3.085	0.332328190416198	0	Y67A6A.1 is involved in lipid storage.
848	C04E6.5	C04E6.5	9.27979712635288	2.8025	0.302000136623831	0	C04E6.5 is predicted to have ubiquitinyl hydrolase activity, based on protein domain information.
459	B0496.1	B0496.1	9.25759779398951	3.05	0.329459117567217	0	None
13754	fbxa-202	T28C12.3	9.2553206820163	3.39	0.366275801397892	0	This gene encodes a protein containing an F-box, a motif predicted to mediate protein-protein interactions either with homologs of yeast Skp-1p or with other proteins; this gene's encoded protein also contains an FTH/DUF38 motif, which may also mediate protein-protein interaction.
7887	clec-79	F47C12.4	9.24674869648246	2.3025	0.249006442759269	0	clec-79 is an ortholog of human ABRACL (ABRA C-terminal like).
7228	F40G12.10	F40G12.10	9.24673568459053	5.1875	0.561008790231222	0	F40G12.10 is involved in embryo development and reproduction; F40G12.10 is predicted to have protein tyrosine phosphatase activity, based on protein domain information.
9055	F58G1.3	F58G1.3	9.23876885912571	2.52	0.272763615848105	0	F58G1.3 is an ortholog of human PPP1CC (protein phosphatase 1, catalytic subunit, gamma isozyme) and PPP1CA (protein phosphatase 1, catalytic subunit, alpha isozyme); F58G1.3 is predicted to have hydrolase activity, based on protein domain information.
7926	F47G6.3	F47G6.3	9.23102646830759	3.6375	0.394051518808709	0	F47G6.3 is involved in locomotion.
14671	Y116A8A.4	Y116A8A.4	9.22576077843126	3.3625	0.364468587551189	0	None
19	AC7.3	AC7.3	9.22095782044953	2.665	0.289015528743638	0	None
15335	Y39B6A.18	Y39B6A.18	9.21890608328215	3.545	0.384535862278564	0	Y39B6A.18 is an ortholog of human PTPN2 (protein tyrosine phosphatase, non-receptor type 2) and PTPN1 (protein tyrosine phosphatase, non-receptor type 1); Y39B6A.18 is predicted to have protein tyrosine phosphatase activity, based on protein domain information.
5526	nep-9	F18A12.5	9.20996291431561	3.225	0.35016427644754	0	F18A12.5 encodes a neprilysin; neprilysins are thermolysin-like zinc metallopeptidases, found on the outer surface of animal cells, that negatively regulate small signalling peptides (e.g., enkephalin, tachykinin, insulin, and natriuretic peptides) by cleaving them; F18A12.5 has no clear orthologs in other organisms.
10966	R03D7.5	R03D7.5	9.20019952852132	2.7475	0.2986348275907	0	R03D7.5 is an ortholog of human GSK3A (glycogen synthase kinase 3 alpha) and GSK3B (glycogen synthase kinase 3 beta); R03D7.5 is predicted to have ATP binding activity and protein kinase activity, based on protein domain information.
3003	acdh-5	C37A2.3	9.16442415746307	3.01	0.328443986035806	0	acdh-5 is an ortholog of human ACAD9 (acyl-CoA dehydrogenase 9), ACOX3 (acyl-CoA oxidase 3, pristanoyl), ACOXL (acyl-CoA oxidase-like), ACOX2 (acyl-CoA oxidase 2, branched chain) and ACOX1 (acyl-CoA oxidase 1, palmitoyl) and members of the ACAD (Acyl-CoA dehydrogenase) family including ACADL; acdh-5 is predicted to have acyl-CoA dehydrogenase activity and flavin adenine dinucleotide binding activ…
2018	C18H2.4	C18H2.4	9.14995205344035	3.0825	0.336887011210183	0	C18H2.4 is involved in hermaphrodite genitalia development, negative regulation of vulval development, nematode larval development and reproduction.
5680	F20D6.6	F20D6.6	9.13283732587231	3.9375	0.431136552585416	0	F20D6.6 is an ortholog of human PPP1CC (protein phosphatase 1, catalytic subunit, gamma isozyme) and PPP1CA (protein phosphatase 1, catalytic subunit, alpha isozyme); F20D6.6 is predicted to have hydrolase activity, based on protein domain information.
5391	tag-314	F15H10.4	9.13212928223219	2.8475	0.311811179189086	0	tag-314 is an ortholog of human ARIH1 (ariadne RBR E3 ubiquitin protein ligase 1); tag-314 is predicted to have metal ion binding activity and ubiquitin-protein transferase activity, based on protein domain information.
11999	T04B2.8	T04B2.8	9.12123536774905	2.9675	0.325339702393002	0	None
8824	F56H1.3	F56H1.3	9.11367983397586	2.59927777777778	0.285206176333697	0	F56H1.3 is involved in reproduction.
18156	ZK354.7	ZK354.7	9.11284856728966	2.4375	0.267479480428254	0	Major sperm protein
6201	F27C1.3	F27C1.3	9.11069627280767	2.6475	0.290592499269445	0	F27C1.3 is involved in hermaphrodite genitalia development, nematode larval development, receptor-mediated endocytosis and reproduction.
12781	msp-79	T13F2.10	9.1067330622496	3.2075	0.352211926941851	0	msp-79 encodes a member of the major sperm protein family.
186	spe-42	B0240.2	9.10650631170684	3.16678571428571	0.347749796232466	0	spe-42 encodes a novel sperm-specific seven-pass transmembrane protein with many metazoan homologs; SPE-42 has two functional domains, the DC-STAMP (dendritic cell-specific transmembrane protein) which is known to play a role in cell-cell fusion and the C4C4-type RING finger; the presumed Drosophila spe-42 orthologous gene, sneaky, is involved in sperm plasma membrane breakdown after sperm entry;…
16981	Y69E1A.3	Y69E1A.3	9.10151421466363	2.2125	0.243091418396666	0	Y69E1A.3 is involved in reproduction; Y69E1A.3 is predicted to have protein tyrosine kinase activity, based on protein domain information.
2757	C33H5.16	C33H5.16	9.09906284038074	3.3075	0.363498973248283	0	C33H5.16 is an ortholog of human PTPN22 (protein tyrosine phosphatase, non-receptor type 22 (lymphoid)), PTPN18 (protein tyrosine phosphatase, non-receptor type 18 (brain-derived)) and PTPN12 (protein tyrosine phosphatase, non-receptor type 12); C33H5.16 is predicted to have protein tyrosine phosphatase activity, based on protein domain information.
2540	C30G7.3	C30G7.3	9.09613760641687	2.9225	0.321290214204579	0	None
18278	msp-152	ZK546.6	9.08391996104417	2.65	0.291724278875679	0	msp-152 encodes a protein that belongs to a family of proteins called the Major Sperm Proteins (MSPs) that is conserved in nematodes; this family consists of closely related, small, basic proteins that make up 15% of sperm protein; this multigene family consists of over fifty genes, including many pseudogenes; MSPs are involved in both extracellular signaling and cytoskeletal functions during rep…
4029	C55C3.6	C55C3.6	9.0825206324968	2.8575	0.31461530511431	0	None
15851	Y47D9A.3	Y47D9A.3	9.07931643056953	2.6625	0.293248948900549	0	None
12460	T08G3.7	T08G3.7	9.07198231527762	2.6025	0.286872252343049	0	None
6398	F30A10.12	F30A10.12	9.0344080785732	3.9575	0.438047514079639	0	None
6540	F32B5.4	F32B5.4	9.02807781793209	2.5125	0.278298442998523	0	None
3059	C38C3.7	C38C3.7	9.01870497160966	3.0875	0.342344051581603	0	None
8688	F56A11.6	F56A11.6	8.9991279732191	3.3475	0.371980486327339	0	F56A11.6 is involved in embryo development.
6930	F36H12.4	F36H12.4	8.99778962124649	2.3725	0.263675869282142	0	None
1999	C18E9.8	C18E9.8	8.98763194989588	2.3175	0.257854350614218	0	C18E9.8 is orthologous to the human gene JOINED TO JAZF1 (JJAZ1; OMIM:606245), which when mutated leads to disease.
17067	Y71F9AL.2	Y71F9AL.2	8.96835251712059	2.4475	0.27290408080277	0	Y71F9AL.2 is an ortholog of human TTBK2 (tau tubulin kinase 2) and TTBK1 (tau tubulin kinase 1); Y71F9AL.2 is involved in cellular response to DNA damage stimulus; Y71F9AL.2 is predicted to have ATP binding activity and protein kinase activity, based on protein domain information.
9936	K06B4.15	K06B4.15	8.95557099960022	2.3175	0.258777469365544	0	None
4020	ssp-19	C55C2.2	8.95323279158977	4.135	0.461844352342119	0	ssp-19 encodes a member of the C. elegans sperm-specific protein (ssp) family; loss of ssp-19 function via RNAi has been reported to result in a moderate increase of fat content; in situ hybridization experiments detect ssp-19 mRNA in the spermatheca; the SSP-19 crystal structure has been determined and reveals monomer-monomer interactions between SSP-19 molecules to be strikingly different from …
401	B0432.11	B0432.11	8.91797344377097	3.7975	0.425825443857144	0	None
10070	K07F5.8	K07F5.8	8.90778018728016	2.08	0.233503741254205	0	K07F5.8 is an ortholog of human PTPN22 (protein tyrosine phosphatase, non-receptor type 22 (lymphoid)), PTPN18 (protein tyrosine phosphatase, non-receptor type 18 (brain-derived)) and PTPN12 (protein tyrosine phosphatase, non-receptor type 12); K07F5.8 is involved in reproduction; K07F5.8 is predicted to have protein tyrosine phosphatase activity, based on protein domain information.
9487	H34I24.1	H34I24.1	8.89931294998983	3.3325	0.374467109846251	0	None
3518	C47E12.12	C47E12.12	8.89863782846103	2.9375	0.330106703590613	0	None
14531	Y106G6D.3	Y106G6D.3	8.88276441545445	2.9025	0.326756386215778	0	None
759	C03B8.3	C03B8.3	8.87983256301748	2.71	0.305185934618469	0	Uncharacterized protein C03B8.3
216	B0261.5	B0261.5	8.86617776300781	2.4825	0.279996641885265	0	B0261.5 is involved in determination of adult lifespan, response to heat and translation.
12450	T08G11.2	T08G11.2	8.84754681668577	3.355	0.379201158186893	0	T08G11.2 encodes a nematode-specific sperm protein, required for a normally high ovulation rate, that interacts with EGL-32; despite not being EGL-32, and although T08G11.2(tm336) complements egl-32(n155), T08G11.2 can partially rescue egl-32 mutants when expressed transgenically, implying that T08G11.2 can be a nonorthologous replacement for EGL-32 function in vivo; T08G11.2 has an SH2 motif, bu…
11539	R12B2.3	R12B2.3	8.84569819758588	3.26	0.368540721962423	0	R12B2.3 is an ortholog of human NUF2 (NUF2, NDC80 kinetochore complex component).
13780	T28D9.9	T28D9.9	8.84410834150163	3.7285	0.421580091065115	0	T28D9.9 is involved in reproduction.
17193	Y73B6A.2	Y73B6A.2	8.83837800150817	3.2975	0.373088817816721	0	Y73B6A.2 is an ortholog of human TTBK2 (tau tubulin kinase 2) and TTBK1 (tau tubulin kinase 1).
14018	W03D8.2	W03D8.2	8.83528236630204	2.33	0.26371539735806	0	W03D8.2 is an ortholog of human PPP1CB (protein phosphatase 1, catalytic subunit, beta isozyme); W03D8.2 is predicted to have hydrolase activity, based on protein domain information.
15121	Y37E11B.10	Y37E11B.10	8.83383614653549	1.485	0.168103638709939	0	None
1028	C06A6.7	C06A6.7	8.82518099580503	2.795	0.316707385528816	0	None
1718	C15H11.13	C15H11.13	8.80906139692119	2.7225	0.30905676295451	0	None
13878	decr-1.2	W01C9.4	8.8025907140275	3.8425	0.436519216311708	0	decr-1.2 is an ortholog of human DECR1 (2,4-dienoyl CoA reductase 1, mitochondrial); decr-1.2 is involved in lipid storage.
11433	R10E4.7	R10E4.7	8.77194331980835	3.35	0.381899412463736	0	R10E4.7 is predicted to have catalytic activity, based on protein domain information.
6078	F26A1.4	F26A1.4	8.76305565148339	2.4925	0.284432748019588	0	F26A1.4 is an ortholog of human TTBK2 (tau tubulin kinase 2) and TTBK1 (tau tubulin kinase 1); F26A1.4 is predicted to have ATP binding activity and protein kinase activity, based on protein domain information.
18540	ZK856.18	ZK856.18	8.75084028624945	3.215	0.367393289653779	0	None
18482	snb-7	ZK795.4	8.74084564653633	2.4125	0.276003043361827	0	snb-7 is an ortholog of human VAMP8 (vesicle-associated membrane protein 8).
16164	Y51B9A.7	Y51B9A.7	8.7383972794799	3.2875	0.37621315383771	0	None
7254	F40H6.1	F40H6.1	8.72609418118907	2.8875	0.330904060859739	0	None
12458	T08G3.4	T08G3.4	8.70648050205697	1.89	0.21707967984922	0	None
17746	ZC412.5	ZC412.5	8.70005130461045	2.8025	0.322124537186909	0	None
11843	T01H3.5	T01H3.5	8.69925392219246	2.5375	0.291691680998832	0	T01H3.5 encodes an unfamiliar protein; T01H3.5 and T01H3.5 share an operon divergently transcribed from another operon containing vha-4.
12235	nep-20	T06D4.4	8.68300704460336	2.455	0.282736152048365	0	T06D4.4 encodes a neprilysin; neprilysins are thermolysin-like zinc metallopeptidases, found on the outer surface of animal cells, that negatively regulate small signalling peptides (e.g., enkephalin, tachykinin, insulin, and natriuretic peptides) by cleaving them; T06D4.4 has no clear orthologs in other organisms.
3615	C49C3.2	C49C3.2	8.67223417899371	2.5525	0.294330151529209	0	None
15820	Y47D3A.31	Y47D3A.31	8.67172350919432	3.24	0.373628148610221	0	None
16037	Y49E10.10	Y49E10.10	8.67037653341905	2.535	0.292374845570906	0	None
18260	spe-4	ZK524.1	8.66966455870273	2.5725	0.296724282996358	0	spe-4 encodes a transmembrane protein that is a divergent member of the presenilin family of proteins that have been implicated in early-onset Alzheimer's disease (OMIM:104300); spe-4 activity is required for proper formation and function of the fibrous body-membranous organelles that are asymmetrically localized to spermatids during spermatogeneis; spe-4 is also required for proper partitioning …
16042	fbxa-218	Y49E10.17	8.65707682954126	2.3325	0.269432748019588	0	non-coding Transcript Isoform
6532	F32B4.2	F32B4.2	8.64656750963652	2.32	0.268314564989446	0	F32B4.2 is an ortholog of human TOMM20L (translocase of outer mitochondrial membrane 20 (yeast)-like) and TOMM20 (translocase of outer mitochondrial membrane 20 (yeast)).
1530	C12D8.9	C12D8.9	8.62727105454126	3.03	0.351211869992778	0	None
11872	spe-12	T02E1.1	8.61944059968415	3.5075	0.406928960114712	0	spe-12 encodes a novel protein with a single transmembrane domain; spe-12 is required for hermaphrodite spermatogenesis or sperm activation but not for male-derived sperm activation (sperm activation is the morphogenesis of a round non-motile spermatid to an amoeboid crawling sperm); however, mutant hermaphrodite spe-12 spermatids can transactivate and form functional sperm during mating with mal…
3760	C50F7.3	C50F7.3	8.61904299416442	3.765	0.436823438814393	0	None
8724	F56B3.6	F56B3.6	8.61852848885303	2.4575	0.285141483627798	0	F56B3.6 is an ortholog of human REEP6 (receptor accessory protein 6) and REEP5 (receptor accessory protein 5).
11429	R10E4.3	R10E4.3	8.61033737179436	2.9875	0.346966660073787	0	None
16982	Y69E1A.4	Y69E1A.4	8.59319901855154	3.85	0.448028725005481	0	Y69E1A.4 is an ortholog of human PPP1CC (protein phosphatase 1, catalytic subunit, gamma isozyme) and PPP1CA (protein phosphatase 1, catalytic subunit, alpha isozyme); Y69E1A.4 is predicted to have hydrolase activity, based on protein domain information.
8784	F56D6.13	F56D6.13	8.58355845366695	2.3775	0.27698302665887	0	None
426	B0457.4	B0457.4	8.57745242490024	2.6125	0.304577614725783	0	None
9412	H20J04.1	H20J04.1	8.57555005412552	3.395	0.395892972295898	0	None
6848	F36A4.2	F36A4.2	8.57196284330486	1.7775	0.207362074765445	0	None
2842	msp-50	C34F11.4	8.55300038503026	4.5025	0.526423453444527	0	msp-50 encodes a protein that belongs to a family of proteins called the Major Sperm Proteins (MSPs) that is conserved in nematodes; this family consists of closely related, small, basic proteins that make up 15% of sperm protein; this multigene family consists of over fifty genes, including many pseudogenes; MSPs are involved in both extracellular signaling and cytoskeletal functions during repr…
3964	C54G4.2	C54G4.2	8.55016232559519	2.72	0.31812261526984	0	None
1159	C07A9.5	C07A9.5	8.53925704814032	2.2825	0.267294916540436	0	C07A9.5 is an ortholog of human SPTA1 (spectrin, alpha, erythrocytic 1) and SPTAN1 (spectrin, alpha, non-erythrocytic 1).
15272	Y38H8A.3	Y38H8A.3	8.53089587933011	2.9875	0.350197686416329	0	Y38H8A.3 is an ortholog of human TTBK2 (tau tubulin kinase 2) and TTBK1 (tau tubulin kinase 1); Y38H8A.3 is involved in locomotion; Y38H8A.3 is predicted to have ATP binding activity and protein kinase activity, based on protein domain information.
5438	F16G10.5	F16G10.5	8.52614406504584	2.475	0.290283624240719	0	None
3629	nep-3	C49D10.10	8.49194577216166	3.375	0.397435415928343	0	C49D10.10 encodes a neprilysin; neprilysins are thermolysin-like zinc metallopeptidases, found on the outer surface of animal cells, that negatively regulate small signalling peptides (e.g., enkephalin, tachykinin, insulin, and natriuretic peptides) by cleaving them; C49D10.10 has no clear orthologs in other organisms.
11012	R04B5.11	R04B5.11	8.46187724091285	2.235	0.26412578868361	0	None
10188	msp-38	K08F4.8	8.46103586492827	3.485	0.411888101602976	0	msp-38 encodes a member of the major sperm protein family; msp-38 has a C. briggsae homolog as predicted by the Wobble Bulk Aware Bulk Aligner (WABA).
6926	F36H12.14	F36H12.14	8.4534539954216	2.655	0.314072804020457	0	None
1388	C09G5.7	C09G5.7	8.44730548560073	2.035	0.240905221608104	0	Uncharacterized protein C09F5.7
4132	D1022.9	D1022.9	8.43649003748704	3.005	0.356190783921686	0	non-coding Transcript Isoform
3516	C47E12.10	C47E12.10	8.43256185076019	2.26	0.268008707199256	0	C47E12.10 is expressed in the intestine.
10384	K10D6.3	K10D6.3	8.40888783437985	2.81	0.334170232181154	0	non-coding Transcript Isoform
9596	K01H12.4	K01H12.4	8.39075649761873	4.2275	0.50382823064878	0	None
10931	R02D5.7	R02D5.7	8.38225819303415	3.1125	0.371319986610119	0	None
16731	Y59E9AR.1	Y59E9AR.1	8.37155788963293	3.4825	0.415991867453084	0	Y59E9AR.1 encodes a protein that contains a major sperm protein domain (MDP); the product of Y59E9AR.1 is present in sperm extracts.
15022	Y32G9A.3	Y32G9A.3	8.36691170047785	2.4375	0.291326129312538	0	non-coding Transcript Isoform
12532	T09F5.10	T09F5.10	8.3487920607708	2.945	0.35274564015529	0	None
913	C05B5.2	C05B5.2	8.33819973563971	3.4625	0.415257502791681	0	Uncharacterized protein C05B5.2
17619	ZC190.7	ZC190.7	8.33557667846819	2.6225	0.31461530511431	0	None
15852	Y47D9A.5	Y47D9A.5	8.30458623621293	2.8125	0.338668287618693	0	None
7498	F43E2.6	F43E2.6	8.29858529796932	2.0575	0.247933825600789	0	None
9985	K07A12.5	K07A12.5	8.29781410494315	2.02	0.243437605910772	0	K07A12.5 is involved in body morphogenesis, embryo development and reproduction.
14696	Y116A8C.33	Y116A8C.33	8.29352067400022	3.3225	0.400613940761717	0	Y116A8C.33 is involved in embryo development; Y116A8C.33 is expressed in the intestine.
10071	ssp-10	K07F5.9	8.27091497315732	3.0875	0.373296063376334	0	ssp-10 is involved in positive regulation of growth and reproduction.
1007	C06A1.3	C06A1.3	8.26478978806574	1.395	0.168788321998748	0	C06A1.3 is an ortholog of human PPP1CC (protein phosphatase 1, catalytic subunit, gamma isozyme) and PPP1CA (protein phosphatase 1, catalytic subunit, alpha isozyme); C06A1.3 is involved in lipid storage and locomotion; C06A1.3 is predicted to have hydrolase activity, based on protein domain information.
2402	C28D4.5	C28D4.5	8.25324819945896	3.2925	0.398933840401872	0	None
18259	cyn-2	ZK520.5	8.24682946814937	2.445	0.296477574738631	0	cyn-2 is a predicted member of the cytosolic Cyclosporin A-binding cyclophilin family that is functional when expressed in E. coli.
9287	pck-3	H04M03.1	8.23080521399259	2.495	0.30312951590185	0	H04M03.1 is one of three C. elegans genes that encodes proteins with similarity to phosphoenolpyruvate carboxykinase (PEPCK); by similarity, the products of H04M03.1 are predicted to function in gluconeogenesis.
10785	M162.7	M162.7	8.23002469878874	2.8175	0.342344051581603	0	None
1849	C17D12.5	C17D12.5	8.21734754230693	1.945	0.236694382218372	0	None
6715	F35C11.3	F35C11.3	8.21615912182842	3.1425	0.382477986782304	0	F35C11.3 is an ortholog of human TTBK2 (tau tubulin kinase 2) and TTBK1 (tau tubulin kinase 1); F35C11.3 is predicted to have ATP binding activity and protein kinase activity, based on protein domain information.
9139	cysl-4	F59A7.9	8.19636770642472	2.015	0.245840605518533	0	cysl-4 is an ortholog of human CBS (cystathionine-beta-synthase); cysl-4 is predicted to have cysteine synthase activity, based on protein domain information.
2165	C25A8.5	C25A8.5	8.18430812731263	3.635	0.444142613334571	0	C25A8.5 is an ortholog of human ABL2 (ABL proto-oncogene 2, non-receptor tyrosine kinase) and ABL1 (ABL proto-oncogene 1, non-receptor tyrosine kinase); C25A8.5 is predicted to have protein tyrosine kinase activity, based on protein domain information.
10806	M176.9	M176.9	8.17983806277769	2.57	0.314187148972395	0	non-coding Transcript Isoform
7344	fis-1	F41G3.4	8.16583888289105	3.0525	0.373813400408323	0	fis-1 encodes a protein similar to the yeast and human Fis1 proteins involved in mitochondrial fission; fis-1 does not seem to be required for mitochondrial fission in C. elegans, but it is possible that it may function redundantly along with fis-2 and other genes; fis-1 expression is enriched in the germline.
3708	C50D2.3	C50D2.3	8.16094758415841	3.6	0.441125244694394	0	None
11388	R102.8	R102.8	8.15755216394304	3.04	0.372660810363802	0	None
9863	K04H4.5	K04H4.5	8.15395583377604	3.08	0.377730768082131	0	Uncharacterized protein K04H4.5
16872	Y66D12A.11	Y66D12A.11	8.15054179936766	2.7025	0.331573049562137	0	None
18014	ZK1290.7	ZK1290.7	8.14750432529937	1.89575	0.232678612285406	0	None
15557	Y42H9AR.2	Y42H9AR.2	8.13824032356696	2.5075	0.308113289888811	0	Y42H9AR.2 is an ortholog of human FAIM2 (Fas apoptotic inhibitory molecule 2) and TMBIM1 (transmembrane BAX inhibitor motif containing 1).
1322	C09B9.4	C09B9.4	8.11335339079485	3.2875	0.405196204534846	0	C09B9.4 is an ortholog of human TTBK2 (tau tubulin kinase 2) and TTBK1 (tau tubulin kinase 1); C09B9.4 is involved in reproduction; C09B9.4 is predicted to have ATP binding activity and protein kinase activity, based on protein domain information.
11877	T02E1.7	T02E1.7	8.10616499282892	2.1875	0.269856337976733	0	T02E1.7 is an ortholog of human SURF4 (surfeit 4).
2177	C25D7.16	C25D7.16	8.10415650162102	3.4	0.419537801289983	0	C25D7.16 is an ortholog of human MBLAC1 (metallo-beta-lactamase domain containing 1); C25D7.16 is involved in embryo development.
12782	msp-78	T13F2.11	8.08779358089865	2.765	0.341873215771758	0	msp-78 encodes a protein that belongs to a family of proteins called the Major Sperm Proteins (MSPs) that is conserved in nematodes; this family consists of closely related, small, basic proteins that make up 15% of sperm protein; this multigene family consists of over fifty genes, including many pseudogenes; MSPs are involved in both extracellular signaling and cytoskeletal functions during repr…
4964	F10G7.12	F10G7.12	8.08489359122522	2.22	0.274586174196459	0	None
18113	ZK265.3	ZK265.3	8.08310539491674	2.6825	0.331865028221327	0	None
2017	C18H2.3	C18H2.3	8.0759875952236	3.215	0.398093726877621	0	None
9479	H32C10.1	H32C10.1	8.070655799489	3.235	0.400834836768138	0	H32C10.1 is an ortholog of human CECR5 (cat eye syndrome chromosome region, candidate 5); H32C10.1 is involved in hermaphrodite genitalia development.
5787	F21H7.2	F21H7.2	8.04359051621127	3.0425	0.37825147785284	0	None
6887	F36F12.7	F36F12.7	8.04146008246776	3.895	0.484364774562768	0	None
3699	C50C3.2	C50C3.2	8.03402939581969	1.86	0.231515209661519	0	C50C3.2 is an ortholog of human SPTAN1 (spectrin, alpha, non-erythrocytic 1) and SPTA1 (spectrin, alpha, erythrocytic 1).
10297	K09F6.4	K09F6.4	8.00813220645252	1.4425	0.180129393822658	0	None
8203	F52F12.8	F52F12.8	8.00678246755895	3.6025	0.449931044660728	0	Major sperm protein
2273	C26E6.1	C26E6.1	7.9991634238143	2.79675	0.349630311549055	0	None
9898	K05F1.9	K05F1.9	7.99762235940495	2.8825	0.360419618539537	0	Major sperm protein
8351	F53G12.8	F53G12.8	7.99673829867334	2.6575	0.332322992293105	0	F53G12.8 is expressed in the sperm.
4951	clec-154	F10F2.5	7.97761946888768	2.685	0.336566567316399	0	None
480	tag-344	B0511.4	7.9773494622773	2.5025	0.313700686153169	0	tag-344 is an ortholog of human TSSK2 (testis-specific serine kinase 2), TSSK1B (testis-specific serine kinase 1B), TSSK3 (testis-specific serine kinase 3), TSSK6 (testis-specific serine kinase 6), TSSK4 (testis-specific serine kinase 4), PRKAA1 (protein kinase, AMP-activated, alpha 1 catalytic subunit) and PRKAA2 (protein kinase, AMP-activated, alpha 2 catalytic subunit); tag-344 is predicted to…
13812	ssq-2	T28H11.5	7.97130777920199	2.2625	0.283830465799239	0	ssq-2 is involved in locomotion.
14204	spe-46	W06D4.2	7.97064198208457	1.7475	0.219242064055545	0	spe-46 is expressed in the sperm.
2871	C35A11.2	C35A11.2	7.96457325442392	1.985	0.249228670085674	0	None
13128	T20H9.6	T20H9.6	7.95789339560352	2.7475	0.345254687819506	0	None
13071	T20B6.1	T20B6.1	7.94358499020239	2.4075	0.303074745592753	0	T20B6.1 is an ortholog of human PTPN22 (protein tyrosine phosphatase, non-receptor type 22 (lymphoid)), PTPN18 (protein tyrosine phosphatase, non-receptor type 18 (brain-derived)) and PTPN12 (protein tyrosine phosphatase, non-receptor type 12); T20B6.1 is predicted to have protein tyrosine phosphatase activity, based on protein domain information.
12895	T16A9.5	T16A9.5	7.93612871594968	2.275	0.286663697304683	0	None
4940	F10E9.2	F10E9.2	7.9352792231944	2.9975	0.377743481444039	0	Uncharacterized protein F10E9.2
11068	R05D7.2	R05D7.2	7.92832421445181	2.7625	0.348434287659994	0	None
12860	T15B12.2	T15B12.2	7.92664665371141	2.05	0.258621342612787	0	T15B12.2 is an ortholog of human TTBK2 (tau tubulin kinase 2) and TTBK1 (tau tubulin kinase 1); T15B12.2 is predicted to have ATP binding activity and protein kinase activity, based on protein domain information.
17840	ZC581.2	ZC581.2	7.92601595519097	1.9725	0.248863995625464	0	ZC581.2 is an ortholog of human TTBK2 (tau tubulin kinase 2) and TTBK1 (tau tubulin kinase 1); ZC581.2 is predicted to have ATP binding activity and protein kinase activity, based on protein domain information.
10168	K08E7.4	K08E7.4	7.90655594878082	3.07	0.38828536974729	0	None
2770	C34B2.3	C34B2.3	7.89474810716896	2.93	0.371132803760941	0	C34B2.3 is an ortholog of human TTBK2 (tau tubulin kinase 2) and TTBK1 (tau tubulin kinase 1); C34B2.3 is predicted to have ATP binding activity and protein kinase activity, based on protein domain information.
153	B0218.7	B0218.7	7.88286659948831	2.81	0.356469307774712	0	None
16904	Y67A10A.3	Y67A10A.3	7.86964357161314	3.335	0.423780310969837	0	Y67A10A.3 is involved in embryo development and locomotion.
3860	C53B4.2	C53B4.2	7.86135352266112	2.6725	0.339954181210177	0	None
9657	ent-3	K02E11.1	7.85023603260096	2.855	0.363683332341037	0	ent-3 is an ortholog of human SLC29A1 (solute carrier family 29 (equilibrative nucleoside transporter), member 1), SLC29A3 (solute carrier family 29 (equilibrative nucleoside transporter), member 3) and SLC29A2 (solute carrier family 29 (equilibrative nucleoside transporter), member 2); ent-3 is predicted to have nucleoside transmembrane transporter activity, based on protein domain information.
2404	C28D4.8	C28D4.8	7.83950845503171	2.3325	0.29753140944735	0	None
2384	C28A5.6	C28A5.6	7.82268021214984	2.335	0.298491046121684	0	C28A5.6 is an ortholog of human TTBK2 (tau tubulin kinase 2) and TTBK1 (tau tubulin kinase 1); C28A5.6 is involved in engulfment of apoptotic cell; C28A5.6 is predicted to have ATP binding activity and protein kinase activity, based on protein domain information.
18324	ZK622.1	ZK622.1	7.81413015506109	3.235	0.413993616155055	0	ZK622.1 is an ortholog of human ABL2 (ABL proto-oncogene 2, non-receptor tyrosine kinase) and ABL1 (ABL proto-oncogene 1, non-receptor tyrosine kinase); ZK622.1 is predicted to have protein tyrosine kinase activity, based on protein domain information.
5209	F13H8.8	F13H8.8	7.76925536910883	1.8	0.231682434735888	0	None
10851	M7.7	M7.7	7.76154170998949	2.8025	0.361075170979632	0	M7.7 is an ortholog of human TTBK2 (tau tubulin kinase 2) and TTBK1 (tau tubulin kinase 1); M7.7 is predicted to have ATP binding activity and protein kinase activity, based on protein domain information.
10057	msp-81	K07F5.1	7.74887824643148	2.995	0.386507556933065	0	msp-81 encodes a member of the major sperm protein family.
18095	ZK250.14	ZK250.14	7.74791383494431	3.24071428571429	0.418269272832921	0	None
4742	acl-13	F08G5.2	7.74145055330668	2.7525	0.355553520757721	0	acl-13 is an ortholog of human LPGAT1 (lysophosphatidylglycerol acyltransferase 1); acl-13 is predicted to have transferase activity, transferring acyl groups, based on protein domain information.
14729	Y116F11B.8	Y116F11B.8	7.73569875450086	1.635	0.211357765069213	0	None
1845	C17C3.9	C17C3.9	7.73359146842399	2.9375	0.37983645916567	0	None
16965	Y69A2AR.23	Y69A2AR.23	7.72508970149858	2.6075	0.3375365336527	0	None
7103	F38H4.5	F38H4.5	7.72369287969036	3.04	0.393594106776792	0	F38H4.5 is an ortholog of human DDAH2 (dimethylarginine dimethylaminohydrolase 2) and DDAH1 (dimethylarginine dimethylaminohydrolase 1); F38H4.5 is involved in locomotion.
17988	ZK1248.17	ZK1248.17	7.70917217647568	2.335	0.302885957992375	0	None
15234	Y38F1A.7	Y38F1A.7	7.70270723520431	2.895	0.375841884106506	0	None
10731	M05D6.1	M05D6.1	7.69937349935449	3.48	0.451984827115058	0	M05D6.1 is an ortholog of human TTBK2 (tau tubulin kinase 2) and TTBK1 (tau tubulin kinase 1); M05D6.1 is predicted to have ATP binding activity and protein kinase activity, based on protein domain information.
5727	F21C3.6	F21C3.6	7.6965259844952	3.41928571428571	0.444263518524323	0	None
2579	C31E10.2	C31E10.2	7.6943779083427	1.9825	0.257655657626389	0	None
4778	msp-74	F09C12.7	7.68825365235031	3.9425	0.512795256019522	0	msp-74 encodes a protein that belongs to a family of proteins called the Major Sperm Proteins (MSPs) that is conserved in nematodes; this family consists of closely related, small, basic proteins that make up 15% of sperm protein; this multigene family consists of over fifty genes, including many pseudogenes; MSPs are involved in both extracellular signaling and cytoskeletal functions during repr…
12217	T06C10.3	T06C10.3	7.68818877142409	2.255	0.293307054111563	0	T06C10.3 is an ortholog of human FER (fer (fps/fes related) tyrosine kinase) and FES (FES proto-oncogene, tyrosine kinase); T06C10.3 is predicted to have protein tyrosine kinase activity, based on protein domain information.
10827	M28.4	M28.4	7.67434452170205	3.0275	0.39449623240638	0	None
15804	wht-8	Y47D3A.11	7.66166519078571	3.2275	0.421253072227895	0	wht-8 is an ortholog of human ABCG2 (ATP-binding cassette G (WHITE)2 (Junior blood group)) and ABCG8 (ATP-binding cassette G (WHITE) 8); wht-8 is predicted to have ATP binding activity and ATPase activity, based on protein domain information.
16332	Y53H1C.3	Y53H1C.3	7.65334273835422	2.745	0.35866680662864	0	Y53H1C.3 is involved in locomotion.
13862	W01B6.2	W01B6.2	7.63947539517527	2.1775	0.285032660930514	0	W01B6.2 is an ortholog of human TTBK2 (tau tubulin kinase 2) and TTBK1 (tau tubulin kinase 1); W01B6.2 is involved in receptor-mediated endocytosis; W01B6.2 is predicted to have ATP binding activity and protein kinase activity, based on protein domain information.
3507	sfxn-1.4	C47D12.3	7.63601036307154	2.305	0.301859202699252	0	sfxn-1.4 is an ortholog of human SFXN3 (sideroflexin 3) and SFXN1 (sideroflexin 1); sfxn-1.4 is predicted to have ion transmembrane transporter activity, based on protein domain information.
16979	Y69E1A.1	Y69E1A.1	7.63533287538457	2.3025	0.301558561699778	0	None
17113	Y71G12B.22	Y71G12B.22	7.61829890793703	2.285	0.299935724183702	0	None
7764	F46C5.7	F46C5.7	7.61620754424958	3.1365625	0.411827340809296	0	Uncharacterized protein F46C5.7
11496	R11E3.1	R11E3.1	7.60859512658089	2.47	0.324632860456849	0	R11E3.1 is an ortholog of human FER (fer (fps/fes related) tyrosine kinase) and FES (FES proto-oncogene, tyrosine kinase); R11E3.1 is predicted to have protein tyrosine kinase activity, based on protein domain information.
10194	K08F8.5	K08F8.5	7.60034618729582	2.69	0.353931246513008	0	K08F8.5 is involved in reproduction.
16120	Y50E8A.10	Y50E8A.10	7.59980310438131	1.825	0.240137800273784	0	None
16730	Y59E9AL.8	Y59E9AL.8	7.59865162321392	2.13	0.280312890446621	0	None
16160	mpz-6	Y51B9A.3	7.59308429813611	1.835	0.241667276162131	0	None
17602	ZC155.2	ZC155.2	7.59181346613698	2.755	0.362890897186632	0	ZC155.2 is an ortholog of human H3F3A (H3 histone, family 3A); ZC155.2 is predicted to have DNA binding activity and protein heterodimerization activity, based on protein domain information; ZC155.2 is expressed in the head neurons, tail neurons, and the cholinergic neurons.
8919	F57F4.1	F57F4.1	7.57594553536717	2.6525	0.350121313256174	0	F57F4.1 is an ortholog of human ACOT9 (acyl-CoA thioesterase 9).
5805	F22B3.8	F22B3.8	7.54863115971365	2.625	0.34774516656866	0	F22B3.8 is an ortholog of human ABL2 (ABL proto-oncogene 2, non-receptor tyrosine kinase) and ABL1 (ABL proto-oncogene 1, non-receptor tyrosine kinase); F22B3.8 is involved in embryo development and reproduction; F22B3.8 is predicted to have ATP binding activity and protein tyrosine kinase activity, based on protein domain information.
556	osta-1	C01B12.4	7.53301509663742	1.5825	0.210075246060026	0	osta-1 is an ortholog of human SLC51A (solute carrier family 51, alpha subunit) and TMEM184C (transmembrane protein 184C); osta-1 is expressed in all sensory neurons and the ciliated neurons; osta-1 is localized to the periciliary membrane compartment.
1607	C14A6.8	C14A6.8	7.52946233590487	2.685	0.356599167406197	0	None
18627	ZK973.8	ZK973.8	7.52693886069667	2.0425	0.27135865426851	0	ZK973.8 is involved in axonal fasciculation and dendrite development.
9004	F58D5.7	F58D5.7	7.5178772282369	1.9875	0.264369840004172	0	None
4387	his-70	E03A3.4	7.51697032690977	2.57	0.341893061729901	0	his-70 encodes an H3 histone.
18597	ZK938.1	ZK938.1	7.50803111768299	3.045	0.40556571386983	0	ZK938.1 is an ortholog of human PPP1CC (protein phosphatase 1, catalytic subunit, gamma isozyme) and PPP1CA (protein phosphatase 1, catalytic subunit, alpha isozyme); ZK938.1 is predicted to have hydrolase activity, based on protein domain information.
5918	F23C8.7	F23C8.7	7.48798263604293	2.4525	0.327524797960274	0	F23C8.7 is an ortholog of human ABL2 (ABL proto-oncogene 2, non-receptor tyrosine kinase) and ABL1 (ABL proto-oncogene 1, non-receptor tyrosine kinase); F23C8.7 is predicted to have protein tyrosine kinase activity, based on protein domain information.
16680	Y57G7A.3	Y57G7A.3	7.4768376634305	2.8525	0.381511559887369	0	None
4021	C55C2.3	C55C2.3	7.46642535031845	2.27	0.304027683060299	0	None
11260	R08A2.1	R08A2.1	7.43604550864093	2.4575	0.330484798290207	0	None
8273	F53B6.7	F53B6.7	7.41972704532798	2.7275	0.367601123779538	0	F53B6.7 encodes a member of the histidine phosphatase superfamily orthologous to Bombyx mori ecdysteroid phosphate phosphatase (EPP), human STS1 (OMIM:609201) and human UBASH3A (OMIM:605736); F53B6.7 lacks the consensus sequence for phosphatase activity, and thus is predicted to be catalytically inactive; F53B6.7 is paralogous to C. elegans C52E4.7, F09C12.8, F55A11.11, and T07F12.1; loss of F53B…
16139	Y51A2B.5	Y51A2B.5	7.41659826943294	1.63	0.219777307706951	0	None
12831	snb-6	T14D7.3	7.41259315145202	3.2125	0.43338409843399	0	snb-6 is an ortholog of human VAMP8 (vesicle-associated membrane protein 8); snb-6 is involved in lipid storage.
2163	C25A8.2	C25A8.2	7.40724294443412	2.2525	0.304094251653046	0	None
1936	C18A3.7	C18A3.7	7.38974583883536	3.24	0.43844539049947	0	None
5422	F16C3.4	F16C3.4	7.38955852152873	3.1475	0.425938842060737	0	None
4146	D1037.5	D1037.5	7.3754650883128	2.99	0.40539816326132	0	ipla-4 encodes a phospholipase A2.
15528	Y41E3.19	Y41E3.19	7.3685820500296	3.1325	0.425115711371826	0	None
15483	Y41C4A.17	Y41C4A.17	7.36454639354243	2.539375	0.344810781859781	0	None
4049	C56C10.6	C56C10.6	7.36131633356665	2.8275	0.38410249904721	0	C56C10.6 is an ortholog of human TTBK2 (tau tubulin kinase 2) and TTBK1 (tau tubulin kinase 1); C56C10.6 is predicted to have ATP binding activity and protein kinase activity, based on protein domain information.
11087	msp-31	R05F9.13	7.35356252430901	2.98	0.405245755393916	0	msp-31 encodes a member of the major sperm protein family; msp-31 has a C. briggsae homolog as predicted by the Wobble Aware Bulk Aligner (WABA); expression is enriched in sperm.
224	B0273.1	B0273.1	7.34819079961985	2.665	0.362674306189473	0	None
5336	F15B10.3	F15B10.3	7.34690756268445	2.52	0.343001457211642	0	None
7852	F47B3.2	F47B3.2	7.33745414165645	2.485	0.338673326200715	0	F47B3.2 is an ortholog of human PTPN22 (protein tyrosine phosphatase, non-receptor type 22 (lymphoid)), PTPN18 (protein tyrosine phosphatase, non-receptor type 18 (brain-derived)) and PTPN12 (protein tyrosine phosphatase, non-receptor type 12); F47B3.2 is predicted to have protein tyrosine phosphatase activity, based on protein domain information.
16633	Y57G11C.14	Y57G11C.14	7.33218479682637	2.9025	0.395857453191347	0	None
13856	W01B11.1	W01B11.1	7.3300812112766	2.22	0.302861583113807	0	None
2360	C27F2.6	C27F2.6	7.32782271812832	1.7425	0.237792324818288	0	C27F2.6 is an ortholog of human KCNK7 (potassium channel, two pore domain subfamily K, member 7) and KCNK1 (potassium channel, two pore domain subfamily K, member 1).
108	B0205.13	B0205.13	7.31995334924809	2.2425	0.30635441142946	0	B0205.13 encodes a small, novel protein conserved in C. remanei and C. briggsae.
15191	Y38C1AA.7	Y38C1AA.7	7.29037146244938	2.22	0.304511232580478	0	None
16666	Y57G11C.48	Y57G11C.48	7.2813693505681	3.19694444444444	0.439058134606922	0	Y57G11C.48 is predicted to have zinc ion binding activity, based on protein domain information.
16464	dml-1	Y54G2A.5	7.27875856911685	2.1	0.288510737107028	0	dml-1 is involved in embryo development.
6790	F35F11.2	F35F11.2	7.2745116987438	1.5525	0.213416386459052	0	None
16986	Y69E1A.8	Y69E1A.8	7.27247869981634	2.5825	0.355105887084306	0	None
15101	Y37D8A.8	Y37D8A.8	7.26646818524586	2.925	0.402533930574284	0	Y37D8A.8 is an ortholog of human LITAF (lipopolysaccharide-induced TNF factor); Y37D8A.8 is involved in lipid storage.
2726	C33F10.1	C33F10.1	7.26568818843744	2.8075	0.386405241621548	0	None
6875	F36D4.1	F36D4.1	7.26185583480619	2.7775	0.382477986782304	0	None
1180	C07E3.4	C07E3.4	7.24786502554937	1.7775	0.245244633244984	0	C07E3.4 is predicted to have protein tyrosine phosphatase activity, based on protein domain information.
4738	ins-37	F08G2.6	7.23360740568085	3.395	0.469337055441213	0	ins-37 encodes an insulin-like peptide.
9550	K01A6.5	K01A6.5	7.23188666834371	2.9175	0.403421698070966	0	non-coding Transcript Isoform
15803	tbx-34	Y47D3A.10	7.22759653008639	2.6425	0.365612550313239	0	tbx-34 encodes a diverged member of the T-box transcription factor family; by homology, TBX-34 is predicted to function as a transcriptional regulator during development, but as loss of tbx-34 activity via RNAi results in no obvious defects, the precise role of TBX-34 in C. elegans development and/or behavior is not yet known.
5522	nep-6	F18A12.1	7.21007556150883	2.595	0.359913010323148	0	F18A12.1 encodes a neprilysin; neprilysins are thermolysin-like zinc metallopeptidases, found on the outer surface of animal cells, that negatively regulate small signalling peptides (e.g., enkephalin, tachykinin, insulin, and natriuretic peptides) by cleaving them; F18A12.1 has no clear orthologs in other organisms.
15346	Y39B6A.31	Y39B6A.31	7.20998800709145	2.195	0.304438786561238	0	None
17119	Y71G12B.3	Y71G12B.3	7.2056757051463	2.6125	0.362561417818755	0	None
12913	T16G12.7	T16G12.7	7.20095476783877	2.2675	0.314888799208573	0	T16G12.7 is predicted to have hydrolase activity, based on protein domain information.
11381	R102.10	R102.10	7.19750277785701	2.4875	0.345605979848004	0	None
10413	K10H10.7	K10H10.7	7.19614353256036	2.2475	0.312320062799018	0	K10H10.7 is an ortholog of human PPP1R11 (protein phosphatase 1, regulatory (inhibitor) subunit 11).
9890	K05F1.1	K05F1.1	7.19390973461001	1.965	0.273147714176389	0	None
4271	D2062.6	D2062.6	7.18911705985261	2.4025	0.334185683721396	0	None
8948	F57H12.5	F57H12.5	7.18776127375239	2.865	0.398594206302057	0	F57H12.5 is predicted to have protein tyrosine phosphatase activity, based on protein domain information.
1605	C14A6.6	C14A6.6	7.17888903844332	2.3875	0.332572350291921	0	C14A6.6 is involved in lipid storage.
2072	C24A11.1	C24A11.1	7.17693142189045	2.85	0.397105647590163	0	None
17321	Y75B7B.1	Y75B7B.1	7.16610330645669	2.97	0.414451183996192	0	None
1281	C08F11.7	C08F11.7	7.16233641126917	1.84	0.256899410240624	0	None
18429	ZK688.4	ZK688.4	7.15940361425004	2.7575	0.385157779694315	0	Uncharacterized protein ZK688.4
9893	acdh-8	K05F1.3	7.15745194117375	3.9175	0.547331652688341	0	acdh-8 is an ortholog of human ACADM (acyl-CoA dehydrogenase, C-4 to C-12 straight chain); acdh-8 is involved in lipid storage; acdh-8 is predicted to have acyl-CoA dehydrogenase activity and flavin adenine dinucleotide binding activity, based on protein domain information.
17015	Y6E2A.10	Y6E2A.10	7.14725579055406	3.1	0.433732902647337	0	None
3927	C54D10.4	C54D10.4	7.13856573462836	2.4075	0.337252620413859	0	None
17336	Y75B8A.23	Y75B8A.23	7.13633151316346	3.26	0.456817342914452	0	None
13706	T27F6.1	T27F6.1	7.12674875156339	1.7025	0.23888873585259	0	T27F6.1 is an ortholog of members of the human GCNT, XYLT (Glucosaminyl (N-acetyl) transferases/xylosyltransferases) family including GCNT4; T27F6.1 is predicted to have acetylglucosaminyltransferase activity, based on protein domain information.
2110	abt-1	C24F3.5	7.12216835104794	2.9525	0.414550717488386	0	abt-1 encodes a predicted ATP-binding cassette (ABC) transporter that is a member of the ABCA subfamily of transport proteins; ABT-1 is predicted to function as a transmembrane protein that couples energy to transport of various molecules across membranes; abt-1 is required for efficient RNA interference in the germline.
3844	C52E4.7	C52E4.7	7.12135894183725	2.1925	0.307876631118717	0	C52E4.7 encodes a member of the histidine phosphatase superfamily orthologous to Bombyx mori ecdysteroid phosphate phosphatase (EPP), human STS1 (OMIM:609201) and human UBASH3A (OMIM:605736); C52E4.7 is also paralogous to C. elegans F09C12.8, F53B6.7, F55A11.11, and T07F12.1; while no explicit prediction has been made for C52E4.7's activity, it might be catalytically inactive; as loss of C52E4.7 …
2998	C36F7.5	C36F7.5	7.12118970882686	1.935	0.271724259445234	0	None
4616	F07E5.4	F07E5.4	7.10980947475643	2.505	0.352330116424929	0	None
15466	Y40H4A.2	Y40H4A.2	7.0982392632733	2.285	0.321910816929308	0	Y40H4A.2 is an ortholog of human PPP1CB (protein phosphatase 1, catalytic subunit, beta isozyme); Y40H4A.2 is predicted to have hydrolase activity, based on protein domain information.
2496	snb-5	C30A5.5	7.09076815395973	2.2625	0.319076854703893	0	snb-5 encodes a predicted synaptobrevin.
14542	dlc-6	Y106G6G.3	7.08804458504277	1.3875	0.195752154681407	0	dlc-6 encodes a putative dynein light chain 1; DLC-6 is orthologous to human DYNLL1 (OMIM:601562) and DYNLL2 (OMIM:608942), but much more divergent from them than its paralog DLC-1; DLC-6's other paralogs are DLC-2/-5; DLC-6 has no obvious function in mass RNAi assays.
767	C03C11.1	C03C11.1	7.06798488205406	2.4275	0.343450083794539	0	None
18201	ZK418.13	ZK418.13	7.06762502707535	1.805	0.255389893080806	0	None
18525	ZK84.5	ZK84.5	7.0512198942278	3.4575	0.490340685989717	0	None
8894	F57B9.8	F57B9.8	7.0478314776997	3.0425	0.431693068942821	0	F57B9.8 is an ortholog of human ABL2 (ABL proto-oncogene 2, non-receptor tyrosine kinase) and ABL1 (ABL proto-oncogene 1, non-receptor tyrosine kinase); F57B9.8 is involved in embryo development, gamete generation and hermaphrodite genitalia development; F57B9.8 is predicted to have protein tyrosine kinase activity, based on protein domain information.
5834	kin-14	F22D6.1	7.04002773777904	1.9225	0.273081310416328	0	kin-14 encodes a member of the tyrosine-specific subfamily of kinases that contains an SH2 domain, and has with similarity to the human proto-oncogene tyrosine-protein kinase FER.
6886	clec-208	F36F12.6	7.03524465405182	2.475	0.351800132291713	0	clec-208 is involved in apoptotic process and oogenesis.
7017	sfxn-1.2	F37H8.4	7.03422689119227	3.7475	0.532752221099427	0	sfxn-1.2 is an ortholog of human SFXN3 (sideroflexin 3) and SFXN1 (sideroflexin 1); sfxn-1.2 is predicted to have ion transmembrane transporter activity, based on protein domain information.
9	AC3.12	AC3.12	7.03173722671999	3.23308333333333	0.459784435778956	0	AC3.12 is predicted to have transmembrane receptor protein serine/threonine kinase activity, based on protein domain information.
13638	ssp-16	T27A3.3	6.99154341488564	1.81	0.258884182303201	0	ssp-16 is expressed in the male gonad.
9534	spe-41	K01A11.4	6.98432003192101	2.625	0.375841884106506	0	spe-41 encodes one of three C. elegans calcium-permeable cation channels that are members of the TRPC (transient receptor potential canonical) subfamily of TRP channels; spe-41 activity is required in sperm for productive sperm-oocyte interactions during fertilization, after the point of gamete contact; SPE-41 is expressed solely in sperm and upon sperm activation, translocalizes from the membran…
13486	T24H10.5	T24H10.5	6.95541484322169	1.765	0.253759127210084	0	None
6475	F31E8.5	F31E8.5	6.95179283221338	3.5975	0.517492406178996	0	None
8085	F49F1.12	F49F1.12	6.94852957480524	2.0625	0.296825389860676	0	F49F1.12 is involved in determination of adult lifespan.
17843	ZC581.7	ZC581.7	6.94476616020232	3.5	0.503976652238789	0	ZC581.7 is an ortholog of human FES (FES proto-oncogene, tyrosine kinase) and FER (fer (fps/fes related) tyrosine kinase); ZC581.7 is predicted to have protein tyrosine kinase activity, based on protein domain information.
17234	csp-2	Y73B6BL.7	6.9370781886703	1.715	0.247222238723063	0	The csp-2 gene encodes a caspase homolog that may be involved in apoptosis.
18230	ZK484.6	ZK484.6	6.93068775878069	2.195	0.316707385528816	0	None
18202	ZK418.2	ZK418.2	6.92093624182166	3.2525	0.469950868835617	0	non-coding Transcript Isoform
3491	C47A4.5	C47A4.5	6.91747602254484	1.2725	0.1839543781363	0	None
14969	Y26D4A.12	Y26D4A.12	6.91633308268922	3.08125	0.445503413898907	0	Y26D4A.12 encodes a putative secreted TIL-domain protease inhibitor paralogous to SWM-1, ISL-1, and the products of 11 other C. elegans genes; Y26D4A.12 and its relatives are collectively similar to other TIL-domain protease inhibitors from nematodes, insects, and vertebrates; Y26D4A.12 has no obvious function in mass RNAi assays.
13682	oac-50	T27E4.6	6.90615145319744	2.795	0.404711657272729	0	oac-50 is involved in lipid storage.
15099	Y37D8A.5	Y37D8A.5	6.90247750095025	2.41	0.349149997181189	0	None
18241	ZK507.1	ZK507.1	6.90243053277634	2.585	0.374505761083009	0	ZK507.1 is an ortholog of human TTBK2 (tau tubulin kinase 2) and TTBK1 (tau tubulin kinase 1); ZK507.1 is involved in embryo development; ZK507.1 is predicted to have ATP binding activity and protein kinase activity, based on protein domain information.
14129	W04H10.1	W04H10.1	6.87928726133349	2.1075	0.30635441142946	0	None
16291	Y53F4B.36	Y53F4B.36	6.86030194842049	2.6625	0.388102450886001	0	None
16082	Y4C6A.4	Y4C6A.4	6.85641947949255	2.90791666666667	0.424115921635805	0	None
10237	K09B11.5	K09B11.5	6.84446441822046	1.58	0.230843482185973	0	K09B11.5 is predicted to have protein tyrosine kinase activity, based on protein domain information.
500	scl-23	B0545.3	6.83696084929729	1.9925	0.291430658141737	0	scl-23 is an ortholog of human PI16 (peptidase inhibitor 16).
16726	Y59E9AL.3	Y59E9AL.3	6.83465412947228	1.90775	0.279128974760176	0	None
12864	T15B7.14	T15B7.14	6.83055556354884	2.7725	0.405896705503049	0	None
2624	C32C4.3	C32C4.3	6.8237241645239	1.82	0.266716525480626	0	None
2019	C18H2.5	C18H2.5	6.82250529033778	3.2325	0.473799559317009	0	None
14687	Y116A8C.23	Y116A8C.23	6.82072863625092	2.74	0.401716612128124	0	None
17964	ZK1225.5	ZK1225.5	6.81694069262936	2.455	0.360132222164468	0	None
917	fbxa-155	C05B5.6	6.81060581739096	2.1725	0.31898777557387	0	F-box A protein 155
17487	math-46	Y8G1A.1	6.80600035031481	2.2075	0.324346148453826	0	math-46 is involved in lipid storage.
1192	C07G1.7	C07G1.7	6.79232894462568	2.69	0.396035000944473	0	None
298	B0334.10	B0334.10	6.7799119502112	3.435	0.506643747769173	0	None
12130	T05D4.5	T05D4.5	6.77028195483971	3.0925	0.456775658772873	0	Major sperm protein
6766	F35E2.3	F35E2.3	6.769914758952	3.16	0.466771017437327	0	None
4790	srp-10	F09C6.4	6.73282139153648	1.8575	0.275887312610873	0	None
866	C04F12.7	C04F12.7	6.72843220223404	2.8775	0.427662776931093	0	None
929	C05C12.5	C05C12.5	6.72746632354157	3.045	0.452622109655839	0	None
2387	C28C12.11	C28C12.11	6.72555307638998	2.6425	0.39290448978486	0	None
8972	F58A6.5	F58A6.5	6.71593277802248	2.265	0.337257693735722	0	None
6920	F36H1.3	F36H1.3	6.69618626314196	1.98	0.295690699480476	0	F36H1.3 is an ortholog of members of the human Protein tyrosine phosphatases, non-receptor type family including PTPN9; F36H1.3 is predicted to have protein tyrosine phosphatase activity, based on protein domain information.
4662	F08A8.8	F08A8.8	6.68515696218997	1.8875	0.282341912190747	0	None
4013	C55B7.3	C55B7.3	6.68403544753839	1.5675	0.23451401661511	0	C55B7.3 is an ortholog of human PTPN22 (protein tyrosine phosphatase, non-receptor type 22 (lymphoid)), PTPN18 (protein tyrosine phosphatase, non-receptor type 18 (brain-derived)) and PTPN12 (protein tyrosine phosphatase, non-receptor type 12); C55B7.3 is involved in embryo development; C55B7.3 is predicted to have protein tyrosine phosphatase activity, based on protein domain information.
7567	msd-1	F44D12.3	6.68369637763172	2.4185	0.361850668156318	0	msd-1 is involved in lipid storage; msd-1 is localized to the cell body and the pseudopodium.
18145	ZK353.4	ZK353.4	6.68000409256085	2.2725	0.340194402355345	0	Uncharacterized protein ZK353.4
3216	C42C1.3	C42C1.3	6.67639376806114	2.34	0.350488614256728	0	C42C1.3 is involved in determination of adult lifespan, embryo development, nematode larval development and reproduction.
11325	fbxa-195	R09B5.1	6.6756310766714	2.32	0.34753268617666	0	None
6722	F35C5.1	F35C5.1	6.66546947073781	1.8775	0.281675583129207	0	None
14867	Y18H1A.15	Y18H1A.15	6.6518026525973	2.215	0.332992440648419	0	None
11657	R148.7	R148.7	6.65152653668971	3.5725	0.53709475265477	0	None
2259	C26C6.6	C26C6.6	6.63827695619459	2.8275	0.425938842060737	0	C26C6.6 is an ortholog of human LMO1 (LIM domain only 1 (rhombotin 1)), LMO3 (LIM domain only 3 (rhombotin-like 2)) and LMO2 (LIM domain only 2 (rhombotin-like 1)); C26C6.6 is predicted to have zinc ion binding activity, based on protein domain information.
8812	F56F4.3	F56F4.3	6.62791224461523	1.7375	0.262148914450642	0	F56F4.3 is an ortholog of human SLC6A7 (solute carrier family 6 (neurotransmitter transporter), member 7); F56F4.3 is predicted to have neurotransmitter:sodium symporter activity, based on protein domain information.
9598	K02A11.2	K02A11.2	6.62542758150457	2.49	0.375824800643968	0	None
5592	F19B6.3	F19B6.3	6.62371118686865	1.89	0.285338528006306	0	None
4278	irld-1	D2063.4	6.61958418076649	1.9775	0.298734776384553	0	None
1604	C14A6.13	C14A6.13	6.61316797419408	1.8925	0.286171469919548	0	None
16957	Y69A2AR.12	Y69A2AR.12	6.60441919863118	1.75	0.264974094976088	0	None
362	B0393.4	B0393.4	6.5976637750295	1.5725	0.238341942484477	0	None
9236	tsp-18	F59G1.2	6.58271352692562	3.4075	0.517643671726276	0	tsp-18 is an ortholog of human CD63 (CD63 molecule); tsp-18 is involved in locomotion.
13537	T25E4.1	T25E4.1	6.57861178173205	1.4675	0.223071378687379	0	Uncharacterized protein T25E4.1
16217	Y51H7C.8	Y51H7C.8	6.56784385180053	3.3325	0.507396350338996	0	None
6682	F34D10.9	F34D10.9	6.54974179613679	2.1275	0.324821964929191	0	None
14103	W04E12.5	W04E12.5	6.54446801622067	1.8025	0.275423456197272	0	None
16142	Y51A2B.9	Y51A2B.9	6.54338396641136	1.555	0.237644620578917	0	None
17032	clec-236	Y70C5C.5	6.46784466725692	4.4575	0.689178579468031	0	None
15395	Y39F10A.3	Y39F10A.3	6.45772140233616	1.695	0.262476482709027	0	None
18595	ZK930.5	ZK930.5	6.45456072049381	1.6875	0.261443043620619	0	None
12353	T07E3.2	T07E3.2	6.45352715341561	2.3125	0.358331179992956	0	None
4530	F02C9.2	F02C9.2	6.4448704415858	2.07	0.321185665214189	0	None
10089	K08A2.2	K08A2.2	6.44155249788455	2.0625	0.320186787374214	0	None
11133	R06B10.2	R06B10.2	6.44139163913241	2.55	0.39587718661731	0	R06B10.2 is predicted to have protein tyrosine phosphatase activity, based on protein domain information.
13373	T23F6.3	T23F6.3	6.42954654197285	2.2425	0.348780428815732	0	None
18351	ZK637.4	ZK637.4	6.42651603013545	1.4875	0.23146289420656	0	Uncharacterized protein ZK637.4
6545	F32B6.10	F32B6.10	6.42565890733471	2.705	0.420968501286665	0	F32B6.10 is an ortholog of human TTBK2 (tau tubulin kinase 2) and TTBK1 (tau tubulin kinase 1); F32B6.10 is predicted to have ATP binding activity and protein kinase activity, based on protein domain information.
6133	F26E4.5	F26E4.5	6.42089143594435	3.09	0.481241589400201	0	F26E4.5 encodes an SH2 domain-containing tyrosine kinase related to the vertebrate FER non-receptor protein tyrosine kinase; loss of F26E4.5 activity in an RNAi-hypersensitive strain results in axon guidance defects indicating that F26E4.5 likely plays a role in regulation of axon navigation.
7856	F47B3.7	F47B3.7	6.41657041368889	2.535	0.395070861311195	0	F47B3.7 is an ortholog of human PTPN22 (protein tyrosine phosphatase, non-receptor type 22 (lymphoid)), PTPN18 (protein tyrosine phosphatase, non-receptor type 18 (brain-derived)) and PTPN12 (protein tyrosine phosphatase, non-receptor type 12); F47B3.7 is predicted to have protein tyrosine phosphatase activity, based on protein domain information.
16843	Y65B4A.7	Y65B4A.7	6.40631783777771	2.04	0.318435652375883	0	Y65B4A.7 is an ortholog of human LMO1 (LIM domain only 1 (rhombotin 1)), LMO3 (LIM domain only 3 (rhombotin-like 2)) and LMO2 (LIM domain only 2 (rhombotin-like 1)); Y65B4A.7 is predicted to have zinc ion binding activity, based on protein domain information.
7360	F41H10.5	F41H10.5	6.38710902779357	1.815	0.284166121495971	0	F41H10.5 is an ortholog of human TLCD1 (TLC domain containing 1).
11482	mpz-5	R11A8.8	6.38174685102788	1.8575	0.291064506844364	0	None
4907	F10D11.5	F10D11.5	6.37407736479085	2.1725	0.340833641587167	0	None
3785	C50H2.7	C50H2.7	6.32085561614953	3.1825	0.503491962681262	0	None
2326	C27B7.6	C27B7.6	6.31399427945411	3.8275	0.606193137116829	0	C27B7.6 is an ortholog of human PPP1CB (protein phosphatase 1, catalytic subunit, beta isozyme); C27B7.6 is predicted to have hydrolase activity, based on protein domain information.
495	B0524.2	B0524.2	6.30576527778085	1.69	0.268008707199256	0	B0524.2 is an ortholog of human PNPLA4 (patatin-like phospholipase domain containing 4).
2643	C32E8.1	C32E8.1	6.29791093082867	2.285	0.362818722763255	0	C32E8.1 is an ortholog of human RNF224 (ring finger protein 224) and RNF182 (ring finger protein 182); C32E8.1 is predicted to have zinc ion binding activity, based on protein domain information.
7354	F41H10.1	F41H10.1	6.29132263280148	3.46	0.549963847341157	0	None
15763	snf-4	Y46G5A.25	6.28307826237578	2.0725	0.329854239188856	0	None
10751	M110.7	M110.7	6.28075362544714	2.0875	0.332364573503134	0	M110.7 is an ortholog of human PNPLA6 (patatin-like phospholipase domain containing 6) and PNPLA7 (patatin-like phospholipase domain containing 7).
11262	ssp-33	R08A2.3	6.27951093507103	2.295	0.36547432176325	0	None
15698	Y45F3A.1	Y45F3A.1	6.27701527998178	2.3275	0.370797249358736	0	Y45F3A.1 is involved in reproduction.
11124	R06A10.5	R06A10.5	6.25677319323729	2.3075	0.368800327059016	0	R06A10.5 is involved in the molting cycle.
14734	Y119C1B.11	Y119C1B.11	6.24651978908418	1.7825	0.285358897463981	0	None
14102	W04E12.4	W04E12.4	6.23730617933415	2.44	0.391194520494179	0	None
9939	K06B4.4	K06B4.4	6.22860086089752	1.3375	0.214735223827984	0	None
18508	snf-8	ZK829.10	6.21379592917519	1.675	0.269561475640919	0	None
14000	W03B1.9	W03B1.9	6.21016471944797	2.0075	0.323260346656062	0	None
5496	F17C8.7	F17C8.7	6.19087215656739	1.61	0.260060288644805	0	None
5506	F17E9.5	F17E9.5	6.17722743964881	2.54	0.411187709181128	0	F17E9.5 encodes a novel protein conserved amongst nematodes.
17925	ZK1098.6	ZK1098.6	6.16867206079757	1.575	0.255322374812118	0	ZK1098.6 encodes a coiled-coil protein that is individually dispensable for viability and gross morphology in RNAi assays, but is cotranscribed with ZK1098.1 and thus might act in concert with it.
4267	D2062.1	D2062.1	6.15517933453539	1.9075	0.309901612337666	0	None
14290	W08E3.4	W08E3.4	6.14273107659124	2.035	0.331285868553646	0	None
16630	Y57G11C.1130	Y57G11C.1130	6.14153958068837	1.3225	0.215336884607649	0	None
1326	C09B9.85	C09B9.85	6.12475403714155	1.9275	0.31470651528393	0	None
463	B0496.6	B0496.6	6.11415192328492	2.6275	0.429740711871015	0	None
2459	sdz-3	C29F5.2	6.11040023529905	2.3375	0.382544499539743	0	None
5538	mpz-3	F18C5.4	6.09617011701443	1.5875	0.260409399594884	0	mpz-3 is expressed in the male gonad.
6051	F25H5.2	F25H5.2	6.09158261196542	2.2425	0.368130934577684	0	None
7740	ttr-12	F46B3.4	6.09103146913241	4.4525	0.73099277561838	0	None
15147	Y37F4.5	Y37F4.5	6.06608570702005	3.5375	0.583160240533065	0	None
8528	F54H12.3	F54H12.3	6.06527858666421	2.075	0.342111243589425	0	None
17825	ZC513.3	ZC513.3	6.05989401146467	2.65	0.437301377711637	0	None
1215	C07H6.9	C07H6.9	6.05544655892722	2.175	0.359180776980603	0	None
2771	C34B2.4	C34B2.4	6.05190572821286	2.66	0.439530970814627	0	C34B2.4 is an ortholog of human LMO4 (LIM domain only 4), TGFB1I1 (transforming growth factor beta 1 induced transcript 1), LPXN (leupaxin) and PXN (paxillin); C34B2.4 is involved in meiotic chromosome segregation; C34B2.4 is predicted to have zinc ion binding activity, based on protein domain information.
2951	gska-3	C36B1.10	6.04942928383395	3.3125	0.547572315433471	0	gska-3 is an ortholog of human MAPK15 (mitogen-activated protein kinase 15); gska-3 is involved in nematode larval development; gska-3 is predicted to have ATP binding activity and protein kinase activity, based on protein domain information.
18279	ZK546.7	ZK546.7	6.04186420305894	2.365	0.391435477613453	0	None
15691	Y45F10D.16	Y45F10D.16	6.03048393028741	2.24	0.371446143608784	0	None
14996	Y32B12A.4	Y32B12A.4	6.02276870850424	1.8	0.29886586836024	0	None
4556	F02E9.3	F02E9.3	6.02216638337367	3.6525	0.60650931367224	0	F02E9.3 is involved in embryo development and gamete generation.
9638	K02D10.2	K02D10.2	6.02197410968315	2.0275	0.336683612893626	0	Uncharacterized protein K02D10.2
6098	F26B1.8	F26B1.8	6.01934078340055	2.0775	0.345137461851154	0	F26B1.8 is involved in axonal fasciculation.
14532	Y106G6D.4	Y106G6D.4	6.00384778452506	1.855	0.308968525947855	0	Y106G6D.4 is an ortholog of human MAPK15 (mitogen-activated protein kinase 15); Y106G6D.4 is predicted to have ATP binding activity and protein kinase activity, based on protein domain information.
9775	K03H1.12	K03H1.12	6.00101370046602	2.0475	0.341192355525034	0	None
2162	C25A6.1	C25A6.1	6.00065191272581	1.7775	0.296217815306098	0	C25A6.1 is an ortholog of human PPP1CC (protein phosphatase 1, catalytic subunit, gamma isozyme) and PPP1CA (protein phosphatase 1, catalytic subunit, alpha isozyme); C25A6.1 is predicted to have hydrolase activity, based on protein domain information.
9594	ant-1.3	K01H12.2	5.98988737885436	1.66	0.277133758117084	0	ant-1.3 encodes an ortholog of the human adenine nucleotide translocase ANT genes, the other ANT genes in C. elegans include ant-1.1, ant-1.2 and ant-1.4; by homology, ANT-1.3 is predicted to mediate the exchange of ATP generated in the mitochondria for cytosolic ADP; ANT-1.3 GFP fusion protein is expressed in the intestine and the anterior of the elongating embryo, and in a pair of head neurons …
6861	F36D1.6	F36D1.6	5.98718752482432	2.3125	0.38624145150153	0	None
10569	M01E5.1	M01E5.1	5.9657928300911	1.8075	0.302977332850561	0	None
12615	acdh-4	T10E9.9	5.90772208578041	2.475	0.418943200790911	0	acdh-4 is an ortholog of human ACADSB (acyl-CoA dehydrogenase, short/branched chain); acdh-4 is involved in nematode larval development, receptor-mediated endocytosis and reproduction; acdh-4 is predicted to have acyl-CoA dehydrogenase activity and flavin adenine dinucleotide binding activity, based on protein domain information.
7716	scrm-6	F46A8.10	5.90598661114739	1.835	0.310701686410275	0	scrm-6 encodes a putative phospholipid scramblase homologous to human PLSCR1-5, and paralogous to other C. elegans SCRMs (e.g., SCRM-1); scrm-6(RNAi) animals have no obvious phenotype.
445	rmd-3	B0491.3	5.89673032427677	1.1825	0.200534861689649	0	rmd-3 is an ortholog of human RMDN3 (regulator of microtubule dynamics 3) and RMDN2 (regulator of microtubule dynamics 2); rmd-3 is involved in reproduction.
8393	F54B3.2	F54B3.2	5.89145599477325	2.495	0.423494633960349	0	None
4395	ssp-9	E03H12.10	5.88236421241932	1.855	0.315349395755464	0	Sperm-specific class P protein 9/11
5355	F15D3.9	F15D3.9	5.87717860521101	2.315	0.393896485968182	0	None
6859	F36D1.4	F36D1.4	5.8757943743076	2.72	0.462916131288295	0	None
13196	smz-2	T21G5.4	5.87421896554872	3.0675	0.52219708151677	0	smz-2 encodes a PDZ domain-containing protein; SMZ-2 activity is required for spermatocytes to progress through meiotic divisions, and specifically for meiotic chromosome segregation; SMZ-2 localizes to spermatogenic meiotic chromosomes and mature sperm chromatin.
7136	nep-13	F39E9.4	5.87178250425225	2.11	0.359345735042463	0	F39E9.4 encodes a neprilysin; neprilysins are thermolysin-like zinc metallopeptidases, found on the outer surface of animal cells, that negatively regulate small signalling peptides (e.g., enkephalin, tachykinin, insulin, and natriuretic peptides) by cleaving them; F39E9.4 has no clear orthologs in other organisms.
15259	Y38H6C.15	Y38H6C.15	5.86052775560681	2.8275	0.482465081288099	0	None
11448	R10F2.6	R10F2.6	5.85980455683593	1.7825	0.30419103277439	0	R10F2.6 is predicted to have protein tyrosine phosphatase activity, based on protein domain information.
9102	F59A1.15	F59A1.15	5.84833836032566	2.3025	0.39370157096584	0	None
6162	F26F4.8	F26F4.8	5.84610226467126	1.295	0.221515112355432	0	F26F4.8 is predicted to have metal ion binding activity, nucleic acid binding activity, and transcription factor activity, sequence-specific DNA binding, based on protein domain information.
6191	uggt-2	F26H9.8	5.83824540414779	2.3225	0.397807875350697	0	uggt-2 encodes one of two C. elegans homologs of UDP-Glc:glycoprotein glucosyltransferase (UGGT), an endoplasmic reticulum enzyme involved in quality control of glycoprotein folding; loss of uggt-2 activity via RNAi indicates that uggt-2 is an essential embryonic gene that is also required for regulating the rate of larval developmental; uggt-2 interacts genetically with ire-1 with respect to bas…
18426	ZK688.12	ZK688.12	5.83219272273545	1.8325	0.31420429452827	0	Uncharacterized protein ZK688.12
14311	W09B7.2	W09B7.2	5.82149748602502	1.0925	0.187666490043607	0	None
6240	F28A10.8	F28A10.8	5.80315588009108	1.7125	0.295098052746624	0	F28A10.8 is an ortholog of human VMO1 (vitelline membrane outer layer 1 (chicken)).
15581	Y43C5B.3	Y43C5B.3	5.78764019405262	2.455	0.424179789635638	0	Y43C5B.3 is an ortholog of human SLC25A44 (solute carrier family 25, member 44).
5811	F22B5.5	F22B5.5	5.77216110638047	1.4475	0.250772626287224	0	None
14027	dct-9	W03F11.3	5.76471480462758	2.035	0.353009657713929	0	dct-9 is involved in embryo development.
14312	elt-1	W09C2.1	5.76076439424948	1.9325	0.335458954358395	0	elt-1 encodes a GATA-like transcription factor; elt-1 is essential for fate specification of both AB- and P1-derived epidermal (hypodermal) cells during embryogenesis; elt-1 is also required for regulation of sperm-specific gene expression in the germ line and sperm function, and ELT-1 binds a sequence-specific DNA sequence, the sperm consensus site, in vitro; ELT-1 has also been shown to activat…
6139	F26F12.2	F26F12.2	5.75900816700206	2.155	0.374196378527071	0	None
3531	C47E8.11	C47E8.11	5.75891193620282	1.8825	0.326884665168407	0	C47E8.11 is involved in defense response, embryo development and gamete generation.
6417	glna-3	F30F8.2	5.75031967165198	2.0225	0.351719576560335	0	glna-3 is an ortholog of human GLS (glutaminase); glna-3 is predicted to have glutaminase activity, based on protein domain information.
8933	fbxa-192	F57G4.8	5.74460900489575	0.9975	0.173641060540395	0	This gene encodes a protein containing an F-box, a motif predicted to mediate protein-protein interactions either with homologs of yeast Skp-1p or with other proteins; this gene's encoded protein also contains an FTH/DUF38 motif, which may also mediate protein-protein interaction.
14436	Y102A5C.6	Y102A5C.6	5.74266587304981	1.015	0.17674718021875	0	Y102A5C.6 is involved in nematode larval development and reproduction.
15271	Y38H8A.2	Y38H8A.2	5.74192644789031	2.69	0.468483883312082	0	Y38H8A.2 is predicted to have metal ion binding activity, based on protein domain information.
1765	wht-3	C16C10.12	5.7384598825598	1.865	0.325000093782666	0	wht-3 encodes an ATP-binding cassette (ABC) transporter; wht-3 activity is required for efficient RNA interference (RNAi) of a germline-expressed target, pop-1, as well as for normal pharyngeal and body morphology.
6850	F36A4.4	F36A4.4	5.72679970063872	1.995	0.348362105239598	0	None
847	C04E6.4	C04E6.4	5.71691753177322	1.415	0.247511004336826	0	None
16432	Y54G2A.13	Y54G2A.13	5.69171147773897	2.635	0.462953895380296	0	None
10128	scrm-8	K08D10.7	5.68569118942838	1.775	0.31218719780285	0	scrm-8 encodes a putative phospholipid scramblase required for normally short lifespan; SCRM-8 is homologous to human PLSCR1-5, and paralogous to other C. elegans SCRMs (e.g., SCRM-1).
7601	F44F4.3	F44F4.3	5.67964198447504	1.99	0.350374197077834	0	None
10969	R03D7.8	R03D7.8	5.67060395437179	2.99	0.527280696035003	0	R03D7.8 is an ortholog of human PPP5C (protein phosphatase 5, catalytic subunit); R03D7.8 is involved in reproduction; R03D7.8 is predicted to have hydrolase activity, based on protein domain information.
7223	F40F9.3	F40F9.3	5.66690403156215	1.0575	0.186609830360668	0	None
12888	fbxc-49	T16A1.3	5.66326108166348	1.25	0.220720885365369	0	None
18467	ZK783.3	ZK783.3	5.66047117739245	1.4875	0.262787311053005	0	None
7927	spe-15	F47G6.4	5.65959318646759	1.5	0.26503671740693	0	spe-15 encodes an unconventional myosin, and is homologous to Drosophila and mouse myosin VI as well as the human gene MYOSIN VI (MYO6; OMIM:600970), which when mutated leads to a disease that affects hearing; spe-15 is required during spermiogenesis or sperm activation for the asymmetric partitioning of organelles like the mitochondria and specialized structures called the fibrous-body membranou…
8539	F55A11.11	F55A11.11	5.65168622624054	1.9725	0.349010882954147	0	F55A11.11 encodes a member of the histidine phosphatase superfamily orthologous to Bombyx mori ecdysteroid phosphate phosphatase (EPP), human STS1 (OMIM:609201) and human UBASH3A (OMIM:605736); F55A11.11 lacks the consensus sequence for phosphatase activity, and thus is predicted to be catalytically inactive; F55A11.11 is also paralogous to C. elegans C52E4.7, F09C12.8, F53B6.7, and T07F12.1; los…
6230	F27E5.3	F27E5.3	5.64820176199572	1.895	0.33550501201119	0	F27E5.3 is involved in reproduction.
1627	C14C10.1	C14C10.1	5.64696566356462	2.2225	0.393574201157274	0	C14C10.1 is an ortholog of human SLC25A3 (solute carrier family 25 (mitochondrial carrier; phosphate carrier), member 3).
17371	Y76B12C.4	Y76B12C.4	5.63958852504129	2.0225	0.358625454857133	0	None
4973	F10G8.1	F10G8.1	5.63502035617747	1.725	0.306121343130366	0	F10G8.1 is predicted to have protein tyrosine phosphatase activity, based on protein domain information.
2129	C24H11.2	C24H11.2	5.63419275991154	1.8875	0.335008062455718	0	C24H11.2 is an ortholog of human PPP1CB (protein phosphatase 1, catalytic subunit, beta isozyme); C24H11.2 is involved in receptor-mediated endocytosis and reproduction; C24H11.2 is predicted to have hydrolase activity, based on protein domain information.
3829	lst-5	C52E12.6	5.63212372306941	1.8875	0.335131132199515	0	lst-5 is predicted to have metal ion binding activity and nucleic acid binding activity, based on protein domain information.
10249	K09C6.2	K09C6.2	5.62644180260974	1.51	0.268375654272227	0	K09C6.2 is predicted to have ATP binding activity and protein kinase activity, based on protein domain information.
18522	ZK84.2	ZK84.2	5.62147568631183	2.9025	0.516323499729355	0	ZK84.2 is predicted to have cholestenol delta-isomerase activity, based on protein domain information.
586	C01F6.2	C01F6.2	5.62020826729341	1.48	0.263335436982434	0	C01F6.2 is involved in embryo development.
16765	clec-260	Y60A3A.2	5.61257828738168	1.79	0.318926509056331	0	None
11351	R09E10.4	R09E10.4	5.60792880604448	1.9425	0.34638456856055	0	acs-23 is an ortholog of members of the human ACS (Acyl-CoA synthetase) family including ACSBG2 and SLC (Solute carriers) family including SLC27A3.
331	B0361.11	B0361.11	5.60618137860318	3.24	0.577933495403117	0	B0361.11 is an ortholog of human SLC22A16 (solute carrier family 22 (organic cation/carnitine transporter), member 16); B0361.11 is predicted to have transmembrane transporter activity, based on protein domain information.
6341	irld-6	F28H7.6	5.60491902546212	1.705	0.30419707978911	0	irld-6 is involved in lipid storage.
11088	msp-32	R05F9.3	5.59760147667162	4.5425	0.811508289564946	0	msp-32 encodes a protein that belongs to a family of proteins called the Major Sperm Proteins (MSPs) that is conserved in nematodes; msp-32 has a C. briggsae homolog as predicted by the Wobble Aware Bulk Aligner (WABA); the msp family consists of closely related, small, basic proteins that make up 15% of sperm protein; this multigene family consists of over fifty genes, including many pseudogenes…
5970	F25B3.4	F25B3.4	5.58242414058008	1.5125	0.270939642333023	0	F25B3.4 is an ortholog of human PPP1CB (protein phosphatase 1, catalytic subunit, beta isozyme); F25B3.4 is predicted to have hydrolase activity, based on protein domain information.
11940	gsp-4	T03F1.5	5.5775285353836	2.2275	0.399370435465966	0	gsp-4 encodes an ortholog of protein phosphatase 1 gamma, a Glc7/PP1 phosphatase (HGNC:PPP1CA); GSP-4 is nearly identical to GSP-3, and the two proteins appear to function redundantly during sperm development; GSP-3/4 activity is required for chromosome partitioning during sperm meiosis and for sperm motility, specifically for pseudopod development and a normal rate of pseudopodial treadmilling; …
10480	K12B6.2	K12B6.2	5.55722638993531	3.64376984126984	0.6556813751315	0	K12B6.2 is an ortholog of human DCST1 (DC-STAMP domain containing 1); K12B6.2 is involved in locomotion and reproduction.
15805	Y47D3A.13	Y47D3A.13	5.55642413883885	1.6225	0.292004346583064	0	None
10278	K09E4.1	K09E4.1	5.54127847901351	1.8175	0.327992900353848	0	K09E4.1 is an ortholog of human TTBK2 (tau tubulin kinase 2) and TTBK1 (tau tubulin kinase 1); K09E4.1 is involved in embryo development, feminization of hermaphroditic germ-line, germ cell development, hermaphrodite genitalia development, inductive cell migration, the molting cycle, nematode larval development, positive regulation of growth, regulation of cell proliferation and regulation of mei…
8301	F53E10.5	F53E10.5	5.53842062764003	1.82	0.328613538472884	0	None
15813	mib-1	Y47D3A.22	5.53785663053352	1.3825	0.249645321689523	0	mib-1 is an ortholog of human MIB2 (mindbomb E3 ubiquitin protein ligase 2); mib-1 is predicted to have zinc ion binding activity, based on protein domain information.
11998	T04B2.7	T04B2.7	5.52565060320722	2.3575	0.42664659228212	0	None
4670	cdh-5	F08B4.2	5.51813900771513	1.6775	0.303997416095285	0	a homolog of cadherin.
11275	clec-175	R08C7.6	5.51668893084948	2.7	0.489424006653977	0	clec-175 is an ortholog of human ABRACL (ABRA C-terminal like).
15888	clp-3	Y47H10A.1	5.51022064508569	2.5175	0.456878256271869	0	clp-3 encodes an atypical calpain, which is a calcium regulated thiol protease; clp-3 is orthologous to the human calpains, that include CAPN1, CAPN11 and CAPN12; reducing the function of clp-3 via RNAi did not yield any obvious phenotypes, possibly due to functional redundancy among clp genes in C. elegans.
16372	Y54E2A.5	Y54E2A.5	5.50964223853868	2.5475	0.462371219347206	0	None
10854	M70.1	M70.1	5.48767357345002	3.675	0.669682689907078	0	M70.1 is involved in lipid storage.
7235	F40G12.7	F40G12.7	5.43581741295584	1.5025	0.276407370935402	0	F40G12.7 is involved in determination of adult lifespan.
11259	R07H5.9	R07H5.9	5.42584169008784	1.86	0.342803956738717	0	R07H5.9 is involved in receptor-mediated endocytosis and secretion by cell.
13345	T23E1.3	T23E1.3	5.42394155586285	2.365	0.436029772010287	0	None
647	C01H6.6	C01H6.6	5.42204575007338	1.125	0.207486261063875	0	C01H6.6 encodes a predicted transmembrane protein orthologous to human ACDP1-ACDP4 and S. cerevisiae MAM3, and paralogous to C33D12.2, C52D10.12, M02F4.3, R04E5.2, and R13G10.4; by orthology with MAM3, C01H6.6 may participate in metal homoeostasis; C01H6.6, MAM3, and ACDP1-ACDP4 belong to a family of proteins (sharing an ACD domain) from bacteria, yeast, plants, and metazoa; murine Acdp1 is a pla…
5743	F21D9.3	F21D9.3	5.42197871774658	3.2025	0.590651525340363	0	None
7536	F44A6.5	F44A6.5	5.42009824482479	1.1275	0.208022059577344	0	F44A6.5 encodes a novel protein conserved amongst nematodes.
18470	ZK783.6	ZK783.6	5.4002056917768	2.4075	0.445816351711572	0	None
5099	col-128	F12F6.9	5.39683967858608	2.35	0.435440024154224	0	col-128 is an ortholog of human COL22A1 (collagen, type XXII, alpha 1), COL26A1 (collagen, type XXVI, alpha 1) and COL9A1 (collagen, type IX, alpha 1).
4822	F09E8.1	F09E8.1	5.39290230733665	2.2275	0.413042898435162	0	None
1111	C06G3.12	C06G3.12	5.36909192112784	2.07	0.385540056011031	0	None
18461	alg-4	ZK757.3	5.36257402031789	1.7175	0.320275299416415	0	alg-4 encodes an Argonaute (AGO) protein that is a member of the AGO clade of Argonaute small RNA-binding proteins; together with its paralog, alg-3, alg-4 is required for normal brood sizes at elevated temperatures, specifically for the process of spermiogenesis in which spermatids are converted to mobile ameboid sperm; alg-3/4 is also required for accumulation of male germline-specific 26G-RNAs…
3489	C47A4.3	C47A4.3	5.35338166060702	2.215	0.413757161440427	0	C47A4.3 is an ortholog of human PPP1CC (protein phosphatase 1, catalytic subunit, gamma isozyme) and PPP1CA (protein phosphatase 1, catalytic subunit, alpha isozyme); C47A4.3 is predicted to have hydrolase activity, based on protein domain information.
1412	C09H5.7	C09H5.7	5.33523681184528	2	0.374866209417285	0	C09H5.7 is an ortholog of human PPP1CC (protein phosphatase 1, catalytic subunit, gamma isozyme) and PPP1CA (protein phosphatase 1, catalytic subunit, alpha isozyme); C09H5.7 is predicted to have hydrolase activity, based on protein domain information.
4746	F08G5.6	F08G5.6	5.31921947507428	1.0825	0.203507301225784	0	F08G5.6 encodes a CUB-like domain-containing protein; F08G5.6 is involved in the transcriptional, innate immune response towards several different bacterial pathogens; an F08G5.6::gfp promoter fusion is expressed in the intestine and in head neurons; F08G5.6 expression is positively regulated in the intestine by the ELT-2 GATA transcription factor.
14432	Y102A5C.38	Y102A5C.38	5.31692685652072	1.595	0.299985319159296	0	None
15244	Y38F2AR.10	Y38F2AR.10	5.3137650604405	2.2825	0.429544771746229	0	Y38F2AR.10 is an ortholog of human VAPB (VAMP (vesicle-associated membrane protein)-associated protein B and C) and VAPA (VAMP (vesicle-associated membrane protein)-associated protein A).
2385	C28C12.1	C28C12.1	5.28428194536035	1.675	0.316977787582032	0	None
17419	Y80D3A.8	Y80D3A.8	5.28158635460134	2.6075	0.493696367896803	0	Y80D3A.8 is an ortholog of human PTPN2 (protein tyrosine phosphatase, non-receptor type 2) and PTPN1 (protein tyrosine phosphatase, non-receptor type 1); Y80D3A.8 is predicted to have protein tyrosine phosphatase activity, based on protein domain information.
1459	C10G11.8	C10G11.8	5.25892595781868	1.1975	0.227708092794047	0	C10G11.8 is an ortholog of human PSMC1 (proteasome (prosome, macropain) 26S subunit, ATPase, 1); C10G11.8 is predicted to have ATP binding activity and hydrolase activity, based on protein domain information.
12234	nep-19	T06D4.3	5.25173641786035	3.02611111111111	0.576211536591931	0	T06D4.3 encodes a neprilysin; neprilysins are thermolysin-like zinc metallopeptidases, found on the outer surface of animal cells, that negatively regulate small signalling peptides (e.g., enkephalin, tachykinin, insulin, and natriuretic peptides) by cleaving them; T06D4.3 has no clear orthologs in other organisms.
16463	Y54G2A.49	Y54G2A.49	5.24367538453258	1.4125	0.269372128596383	0	None
2243	C26B2.2	C26B2.2	5.23729963265471	1.575	0.300727495173244	0	C26B2.2 is involved in determination of adult lifespan.
4601	clec-45	F07C4.2	5.23400163754839	1.49821428571429	0.286246430449351	0	None
6340	F28H7.4	F28H7.4	5.2243350959727	2.27	0.434505053427733	0	F28H7.4 is an ortholog of human SELT.
5244	F14D7.1	F14D7.1	5.21276534317378	1.2375	0.237397987158683	0	None
13509	T25B9.6	T25B9.6	5.20481607243648	2.0625	0.396267605098004	0	None
18483	ZK809.1	ZK809.1	5.1929214748813	2.645	0.509347197486837	0	ZK809.1 is predicted to have protein tyrosine phosphatase activity, based on protein domain information.
14980	Y26E6A.3	Y26E6A.3	5.19094089853097	1.515	0.291854603936782	0	Y26E6A.3 is an ortholog of human C16orf13 (chromosome 16 open reading frame 13).
7041	F38A5.8	F38A5.8	5.17297406764523	1.9825	0.383241820677142	0	None
7121	F39B3.3	F39B3.3	5.16245438975151	1.15	0.222762258642512	0	None
1067	C06C3.8	C06C3.8	5.15197005429101	2.555	0.495926795589966	0	C06C3.8 is predicted to have ATP-dependent peptidase activity and serine-type endopeptidase activity, based on protein domain information.
7735	ttr-57	F46B3.18	5.14967277416107	1.994	0.387209068895614	0	ttr-57 is involved in reproduction.
16681	srw-66	Y57G7A.4	5.14818171230674	2.22875	0.43291983938177	0	srw-66 is an ortholog of human GPR142 (G protein-coupled receptor 142) and GPR139 (G protein-coupled receptor 139).
4543	wht-4	F02E11.1	5.14404119049208	1.1975	0.232793625800156	0	wht-4 is an ortholog of human ABCG1 (ATP-binding cassette G (WHITE) 1), ABCG4 (ATP-binding cassette G (WHITE) 4) and ABCG8 (ATP-binding cassette G (WHITE) 8); wht-4 is predicted to have ATP binding activity and ATPase activity, based on protein domain information.
2728	C33F10.12	C33F10.12	5.13602281403554	1.6725	0.32564107687167	0	C33F10.12 is an ortholog of human SLC25A3 (solute carrier family 25 (mitochondrial carrier; phosphate carrier), member 3); C33F10.12 is involved in determination of adult lifespan.
6235	F28A10.3	F28A10.3	5.11243760905461	1.77	0.34621449401459	0	None
4398	E03H12.7	E03H12.7	5.0864174550698	1.6975	0.333731946894773	0	None
4713	F08F3.8	F08F3.8	5.07460203073681	2.145	0.422693245107254	0	None
9466	H27M09.5	H27M09.5	5.06036175382306	2.115	0.417954308978431	0	None
8840	F56H6.6	F56H6.6	5.05166786068187	1.785	0.353348646274433	0	bgnt-1.6 is an ortholog of human B3GNT1.
18302	ZK596.2	ZK596.2	5.05008668027251	2.705	0.535634370508277	0	ZK596.2 is an ortholog of human TTBK2 (tau tubulin kinase 2) and TTBK1 (tau tubulin kinase 1); ZK596.2 is predicted to have ATP binding activity and protein kinase activity, based on protein domain information.
15752	Y46G5A.14	Y46G5A.14	5.04974706103205	1.3575	0.268825345822878	0	None
832	dyf-3	C04C3.5	5.04193089833398	0.87	0.172552940042767	0	dyf-3 encodes an ortholog of zebrafish cluap1 (also qilin, and like PKD2 required to suppress kidney cysts) and human clusterin-associated protein 1 (CLUAP1); DYF-3 is predicted to have two coiled-coil domains; DYF-3 is required for normal assembly of middle and distal ciliary segments, with dyf-3 mutants showing truncated sensory cilia; DYF-3 is required cell-autonomously for dye uptake; dyf-3 i…
3308	C44B9.2	C44B9.2	5.03408124883839	1.18	0.234402255679184	0	None
7810	F46F5.7	F46F5.7	5.03038638836493	1.5025	0.298684809476111	0	None
18242	ZK507.3	ZK507.3	5.01951141452922	1.425	0.28389217242843	0	ZK507.3 is an ortholog of human TTBK2 (tau tubulin kinase 2) and TTBK1 (tau tubulin kinase 1); ZK507.3 is involved in embryo development; ZK507.3 is predicted to have ATP binding activity and protein kinase activity, based on protein domain information.
15073	Y37A1B.7	Y37A1B.7	5.0146425664136	2.7275	0.543907160655454	0	None
211	B0252.5	B0252.5	5.01394677721787	1.095	0.218390830348541	0	Uncharacterized protein B0252.5
3073	C38D4.7	C38D4.7	5.00522805113711	1.685	0.336647997410866	0	None
1407	C09H10.9	C09H10.9	4.99683727939767	1.245	0.249157603176959	0	None
8058	F49E11.7	F49E11.7	4.966540918566	1.7875	0.359908441168368	0	F49E11.7 is an ortholog of human PPP1CB (protein phosphatase 1, catalytic subunit, beta isozyme); F49E11.7 is involved in embryo development and nematode larval development; F49E11.7 is predicted to have hydrolase activity, based on protein domain information.
18276	ZK546.4	ZK546.4	4.95401739773441	1.8	0.36334147732771	0	None
15895	Y47H9B.2	Y47H9B.2	4.95337303130219	1.2525	0.252858000414059	0	None
2735	C33F10.8	C33F10.8	4.95150029818758	1.6075	0.324649076682556	0	This gene encodes a protein containing an F-box, a motif predicted to mediate protein-protein interactions either with homologs of yeast Skp-1p or with other proteins; its encoded protein also contains a Pfam-B45 motif of presently unknown function.
9152	F59B10.5	F59B10.5	4.94932083743932	1.28	0.258621342612787	0	Uncharacterized protein F59B10.5
4529	F02C9.1	F02C9.1	4.92607077192143	1.335	0.271007068678244	0	None
10760	M117.4	M117.4	4.9161320938093	1.47	0.299015561817616	0	None
3589	twk-37	C48E7.9	4.91246268140998	1.915	0.389824844318279	0	twk-37 is predicted to have potassium channel activity, based on protein domain information.
11020	cyp-14A4	R04D3.1	4.89738258078783	1.41678571428571	0.289294473305738	0	cyp-14A4 encodes one of ~80 C. elegans cytochrome P450s: membrane-associated, heme-containing NADPH-dependent monooxygenases that catalyze the oxidative metabolism of a variety of exogenous compounds and endogenous substrates.
2596	dpy-8	C31H2.2	4.8961395619978	2.71	0.553497294283463	0	dpy-8 encodes a collagen with a nematode-specific N-terminal domain that is required for normal body morphology and (perhaps) for a normal embryonic cell division rate; dpy-8 interacts genetically with emb-5 and glp-1.
2401	C28D4.4	C28D4.4	4.88952506597113	1.9125	0.391142283595217	0	None
5831	F22D3.4	F22D3.4	4.8799640135489	1.5625	0.320186787374214	0	Uncharacterized protein F22D3.4
14215	W06F12.3	W06F12.3	4.87701951629584	3.2075	0.657676269139915	0	W06F12.3 is an ortholog of human TTBK2 (tau tubulin kinase 2) and TTBK1 (tau tubulin kinase 1); W06F12.3 is predicted to have ATP binding activity and protein kinase activity, based on protein domain information.
13909	W02A2.8	W02A2.8	4.85008616486398	1.8075	0.372673791466691	0	W02A2.8 is an ortholog of human NUF2 (NUF2, NDC80 kinetochore complex component).
4010	C55B7.10	C55B7.10	4.84683203326985	1.815	0.374471404732286	0	C55B7.10 is an ortholog of human TTBK2 (tau tubulin kinase 2) and TTBK1 (tau tubulin kinase 1); C55B7.10 is predicted to have ATP binding activity and protein kinase activity, based on protein domain information.
2591	C31H1.2	C31H1.2	4.84563617781632	1.945	0.401392083232405	0	None
15009	snf-10	Y32F6A.2	4.82769404294482	3.255	0.674234939299198	0	snf-10 encodes a solute carrier 6 (SLC6) transporter protein that is a member of the sodium:neurotransmitter symporter family; SNF-10 activity is required for protease-mediated activation of sperm motility; SNF-10 is expressed in the sperm plasma membrane, but subsequent to sperm activation, its localization becomes polarized to the cell body region in a manner dependent on FER-1-mediated membran…
13154	T21C12.8	T21C12.8	4.79172750476146	1.2475	0.260344520584775	0	None
12161	T05F1.8	T05F1.8	4.78356967976207	1.1925	0.249290818328649	0	T05F1.8 is an ortholog of human SLC25A3 (solute carrier family 25 (mitochondrial carrier; phosphate carrier), member 3); T05F1.8 is involved in determination of adult lifespan.
8664	dod-22	F55G11.5	4.7773152929626	1.9925	0.417075256250121	0	dod-22 is an ortholog of human EPHX1 (epoxide hydrolase 1, microsomal (xenobiotic)); dod-22 is involved in defense response to Gram-negative bacterium, determination of adult lifespan and innate immune response; dod-22 is expressed in the intestine, rectal gland cell, and the head neurons.
18567	ZK892.4	ZK892.4	4.76385403002201	1.8725	0.393064100662914	0	ZK892.4 is orthologous to the human gene ALPHA-METHYLACYL-CoA RACEMASE (AMACR; OMIM:604489), which when mutated leads to AMACR deficiency.
9328	H08M01.1	H08M01.1	4.7569434352859	1.8075	0.379970883528357	0	None
11623	R13G10.4	R13G10.4	4.74153556186213	1.37	0.288935932700663	0	R13G10.4 encodes a predicted transmembrane protein orthologous to human ACDP1-ACDP4 and S. cerevisiae MAM3, and paralogous to C01H6.6, C33D12.2, C52D10.12, M02F4.3, and R04E5.2; by orthology with MAM3, R13G10.4 may participate in metal homoeostasis; R13G10.4, MAM3, and ACDP1-ACDP4 belong to a family of proteins (sharing an ACD domain) from bacteria, yeast, plants, and metazoa; murine Acdp1 is a p…
16135	Y51A2A.4	Y51A2A.4	4.74006970196334	1.15	0.242612466125481	0	Y51A2A.4 is involved in apoptotic process, embryo development and oogenesis.
1293	C08G5.3	C08G5.3	4.73638417757724	1.7625	0.372119307454818	0	C08G5.3 is an ortholog of human VMO1 (vitelline membrane outer layer 1 (chicken)).
15760	Y46G5A.22	Y46G5A.22	4.72999943629429	1.6325	0.345137461851154	0	None
6063	spe-29	F25H8.7	4.7168775827303	2.0675	0.438319622194489	0	spe-29 is predicted to encode a small and novel transmembrane protein that is required for hermaphrodite spermiogensis or sperm activation but not for male-derived sperm activation (sperm activation is the morphogenesis of a round non-motile spermatid to an amoeboid crawling sperm); however, mutant hermaphrodite spe-29 spermatids can transactivate and form functional sperm during mating with male…
2228	C25H3.1	C25H3.1	4.71058087003407	1.7625	0.374157677922904	0	C25H3.1 is an ortholog of human TTBK2 (tau tubulin kinase 2) and TTBK1 (tau tubulin kinase 1); C25H3.1 is predicted to have ATP binding activity and protein kinase activity, based on protein domain information.
6537	F32B5.1	F32B5.1	4.70071438817398	0.7375	0.156891046572707	0	F32B5.1 is an ortholog of human CKB (creatine kinase, brain), CKMT2 (creatine kinase, mitochondrial 2 (sarcomeric)), CKM (creatine kinase, muscle) and CKMT1B (creatine kinase, mitochondrial 1B); F32B5.1 is involved in reproduction; F32B5.1 is predicted to have kinase activity, based on protein domain information.
1920	C17H12.8	C17H12.8	4.68308503591448	1.225	0.26157970453355	0	None
16279	Y53F4B.24	Y53F4B.24	4.67708383740248	3.2625	0.697550036180643	0	None
18254	ZK512.8	ZK512.8	4.65795962608335	2.74	0.58824039277986	0	Uncharacterized protein ZK512.8
15680	Y45F10C.1	Y45F10C.1	4.64783727253016	1.4325	0.308207864433297	0	Y45F10C.1 is involved in locomotion.
18154	msp-51	ZK354.5	4.64244071103801	2.41	0.519123484823384	0	msp-51 encodes a protein that belongs to a family of proteins called the Major Sperm Proteins (MSPs) that is conserved in nematodes; msp-51 has a C. briggsae homolog as predicted by the Wobble Aware Bulk Aligner (WABA); the MSP family consists of closely related, small, basic proteins that make up 15% of sperm protein; this multigene family consists of over fifty genes, including many pseudogenes…
2920	C35D10.8	C35D10.8	4.62765093529818	1.37	0.29604652968747	0	None
3221	C42C1.9	C42C1.9	4.6266191621914	1.9125	0.413368797593909	0	C42C1.9 is an ortholog of human PKMYT1 (protein kinase, membrane associated tyrosine/threonine 1); C42C1.9 is predicted to have ATP binding activity and phosphotransferase activity, alcohol group as acceptor, based on protein domain information.
14001	W03C9.1	W03C9.1	4.62482392167786	0.945	0.204332103449499	0	None
4022	C55C2.4	C55C2.4	4.61966499255309	1.4875	0.321993045469283	0	None
8661	F55G11.2	F55G11.2	4.61618374458461	0.765	0.165721306240776	0	F55G11.2 encodes a protein containing a CUB (complement C1r/C1s, Uegf, Bmp1)-like domain; F55G11.2 expression is upregulated in response to infection with the human bacterial pathogen Pseudomonas aeruginosa; F55G11.2 expression is regulated by the ELT-2 GATA transcription factor.
18158	ZK354.9	ZK354.9	4.61212610235548	1.12	0.242838113083682	0	ZK354.9 is an ortholog of human PPP1CB (protein phosphatase 1, catalytic subunit, beta isozyme); ZK354.9 is predicted to have hydrolase activity, based on protein domain information.
14640	Y113G7A.12	Y113G7A.12	4.59085773393215	1.04	0.22653718766171	0	None
7522	F43G9.8	F43G9.8	4.58060398998705	2.1	0.458454824863814	0	None
4066	C56G2.5	C56G2.5	4.57832987439803	1.215	0.265380615493494	0	C56G2.5 is predicted to have ATP binding activity and protein kinase activity, based on protein domain information.
9121	F59A3.7	F59A3.7	4.55152261472396	1.8675	0.41030225664676	0	None
9087	F58H1.6	F58H1.6	4.5488859016875	1.2675	0.278639655377989	0	F58H1.6 is involved in lipid storage.
13100	T20F5.5	T20F5.5	4.54072382776375	1.265	0.278589944683554	0	None
7866	sss-2	F47B8.11	4.53519530435572	1.9175	0.422804283237457	0	None
15527	Y41E3.18	Y41E3.18	4.53470698494224	1.7775	0.391976814798022	0	Y41E3.18 is an ortholog of human ABHD17A (abhydrolase domain containing 17A), ABHD17C (abhydrolase domain containing 17C) and ABHD17B (abhydrolase domain containing 17B).
7984	F48F5.2	F48F5.2	4.53417699930588	2.095	0.462046364824469	0	None
15676	Y45F10B.3	Y45F10B.3	4.51584077785685	1.1	0.243586976182549	0	None
1712	C15F1.5	C15F1.5	4.49924201051137	1.38	0.306718330949073	0	C15F1.5 is involved in embryo development; C15F1.5 is predicted to have zinc ion binding activity, based on protein domain information.
12214	mps-3	T06A4.2	4.49285594825499	2.315	0.515262458147392	0	mps-3 encodes a single-pass transmembrane protein that is related to the vertebrate KCNE proteins, also known as MinK-related peptides (MiRPs) that associate with, and regulate, pore-forming ion channels; mps-1 is required for the normal function of several neurons and thus for normal body touch sensation, chemotaxis to select molecules, osmotic avoidance, and nose-touch; when coexpressed in tiss…
6860	F36D1.5	F36D1.5	4.49221144189164	1.005	0.223720546773017	0	None
11233	R07E5.15	R07E5.15	4.48939208884859	1.2725	0.283445948764605	0	None
11769	fil-1	T01C3.4	4.47866206554575	1.0325	0.230537599151095	0	fil-1 is involved in lipid catabolic process and lipid storage; fil-1 exhibits lipase activity; fil-1 is expressed in the intestine.
9850	K04G2.4	K04G2.4	4.47691214028721	2.3675	0.528824315915237	0	K04G2.4 is involved in embryo development.
1603	C14A6.12	C14A6.12	4.45444189519109	1.245	0.279496293653325	0	None
10963	R03D7.2	R03D7.2	4.44763422079785	1.3525	0.304094251653046	0	R03D7.2 is an ortholog of human IGHMBP2 (immunoglobulin mu binding protein 2); R03D7.2 is involved in cellular response to DNA damage stimulus.
1060	C06C3.10	C06C3.10	4.43879515610135	1.34	0.301883721342288	0	None
7947	try-6	F48A9.3	4.42846994080084	2.8975	0.654289187627639	0	try-6 is an ortholog of human TPSG1 (tryptase gamma 1) and TPSAB1 (tryptase alpha/beta 1); try-6 is predicted to have serine-type endopeptidase activity, based on protein domain information.
15119	Y37E11AR.7	Y37E11AR.7	4.42783554934021	1.4325	0.323521500299047	0	None
15937	Y48B6A.5	Y48B6A.5	4.42738656448909	1.365	0.3083082943216	0	Major sperm protein
4791	srp-9	F09C6.5	4.40939362837475	0.7825	0.177462042618413	0	srp-9 is expressed in the intestine.
1475	C10H11.7	C10H11.7	4.408322636946	2.0425	0.463328156356316	0	Major sperm protein
10608	M02B1.4	M02B1.4	4.37765885298908	1.6	0.365492162302121	0	M02B1.4 is involved in embryo development.
1843	C17C3.5	C17C3.5	4.376022946966	2.465	0.56329686335604	0	None
16682	Y57G7A.5	Y57G7A.5	4.37315926350265	1.5	0.343001457211642	0	Y57G7A.5 is involved in embryo development and oogenesis.
14987	Y27F2A.6	Y27F2A.6	4.36977057060219	1.04	0.23799876519757	0	Y27F2A.6 is involved in lipid storage.
13868	W01B6.8	W01B6.8	4.36555033642949	2.065	0.473021690476928	0	None
6239	F28A10.7	F28A10.7	4.34077962955347	2.57	0.592059542139064	0	None
3206	clec-3	C41H7.7	4.337126957873	1.145	0.263999650257304	0	clec-3 is an ortholog of human CLEC3B (C-type lectin domain family 3, member B) and CLEC3A (C-type lectin domain family 3, member A).
7851	F47B3.1	F47B3.1	4.33228335273839	2.91	0.671701216902311	0	F47B3.1 is an ortholog of human PTPN22 (protein tyrosine phosphatase, non-receptor type 22 (lymphoid)), PTPN18 (protein tyrosine phosphatase, non-receptor type 18 (brain-derived)) and PTPN12 (protein tyrosine phosphatase, non-receptor type 12); F47B3.1 is involved in axonal fasciculation and dendrite development; F47B3.1 is predicted to have protein tyrosine phosphatase activity, based on protein…
14718	Y116F11B.11	Y116F11B.11	4.32975691330046	1.6825	0.388589944814586	0	None
13180	T21E12.3	T21E12.3	4.32177232541632	1.9975	0.46219463904952	0	T21E12.3 is an ortholog of human TPSG1 (tryptase gamma 1) and TPSAB1 (tryptase alpha/beta 1); T21E12.3 is predicted to have serine-type endopeptidase activity, based on protein domain information.
5523	F18A12.2	F18A12.2	4.31424621778897	2.1875	0.507041065709292	0	None
6024	F25F2.1	F25F2.1	4.31236439423553	1.0975	0.254500756352377	0	F25F2.1 is an ortholog of human CSNK1E (casein kinase 1, epsilon) and CSNK1D (casein kinase 1, delta); F25F2.1 is predicted to have ATP binding activity and protein kinase activity, based on protein domain information; F25F2.1 is expressed in the intestine.
1355	C09F9.1	C09F9.1	4.30588726395085	1.225	0.284494211043511	0	None
3671	cec-2	C50A2.2	4.30568759866163	1.42	0.329796337393681	0	cec-2 is involved in hermaphrodite genitalia development and reproduction.
18301	ZK596.1	ZK596.1	4.29731712175492	1.0375	0.241429703837242	0	ZK596.1 is expressed in the g2R, g2L, g1P, g1AR, and the g1AL.
12823	dpy-2	T14B4.6	4.28406939326763	2.905	0.678093591239483	0	The dpy-2 gene encodes an unusual cuticular collagen that is required for maintaining the normal body length of the animal in later larval stages; dpy-2 interacts with other cuticular collagens such as dpy-10 and sqt-1, and suppresses mutations in glp-1, mup-1, and emb-5.
7088	F38E11.8	F38E11.8	4.26211682998578	1.225	0.28741586607425	0	None
8535	F54H5.3	F54H5.3	4.2597418888884	1.6075	0.377370282503076	0	F54H5.3 is an ortholog of human VAPB (VAMP (vesicle-associated membrane protein)-associated protein B and C) and VAPA (VAMP (vesicle-associated membrane protein)-associated protein A); F54H5.3 is involved in lipid storage and reproduction.
11198	R07B7.4	R07B7.4	4.24816622842533	1.52	0.357801441438279	0	R07B7.4 is an ortholog of human KMO (kynurenine 3-monooxygenase (kynurenine 3-hydroxylase)); R07B7.4 is predicted to have FAD binding activity, based on protein domain information.
11834	T01H10.4	T01H10.4	4.22557057134888	2.4645	0.583234845658556	0	None
16212	scl-17	Y51H7C.2	4.21490404644241	0.75	0.177939993825728	0	scl-17 is an ortholog of human CRISP2 (cysteine-rich secretory protein 2), CRISP3 (cysteine-rich secretory protein 3) and CRISP1 (cysteine-rich secretory protein 1).
15476	Y41C4A.1	Y41C4A.1	4.21053614159824	1.5475	0.367530392320205	0	None
17920	ZK1098.12	ZK1098.12	4.20064306580477	1.37	0.326140540516868	0	None
8752	acbp-4	F56C9.5	4.19277544085763	2.7925	0.666026606812216	0	acbp-4 encodes a highly conserved protein containing a functional acyl-CoA-binding binding domain required for protein stability and ligand binding; loss of ACBP-4 results in 35-40% reduction in lipid chain unsaturation; ACBP-4::GFP weakly expressed and specifically localized to granular structures in intestine.
14228	W06H8.4	W06H8.4	4.19075416196647	2.2875	0.545844473713203	0	None
13223	T22B3.3	T22B3.3	4.18082165680064	1.85	0.442496751084978	0	Major sperm protein
8815	abt-6	F56F4.6	4.17557732143999	1.0225	0.244876318000353	0	F56F4.6 encodes a protein that contains an ATP-binding cassette (ABC) that is most closely related to that of the ABCA subfamily of ABC transport proteins; as the product of F56F4.6 lacks a predicted transmembrane domain, and as loss of F56F4.6 activity via RNAi results in no obvious defects, the precise role of this gene in C. elegans development and/or behavior is not yet known.
9667	grd-11	K02E2.2	4.15870163215366	0.66	0.158703378693269	0	grd-11 encodes a hedgehog-like protein, with (from N- to C-terminus) a signal sequence, four Ground domains, an short region of low-complexity sequence, and a Hint/Hog domain; the Hint/Hog domain is predicted to cut GRD-2 into two halves and then covalently link cholesterol to the C-terminus of the Ground domain; the four N-terminal Ground domains are predicted to form one or more cysteine-crossl…
14112	lpr-5	W04G3.2	4.15727125358268	2.4775	0.595943793146748	0	lpr-5 encodes one of seven C. elegans proteins related to the lipocalin family of structurally related, low molecular weight, secreted proteins that bind and transport lipophilic molecules and participate in intercellular signaling; loss of lpr-5 function via RNAi results in defects in locomotion, body morphology, larval lethality, and yolk endocytosis; lpr-5 appears to be expressed in the hypode…
7527	F43H9.4	F43H9.4	4.15094687492304	0.78	0.187908933432076	0	F43H9.4 is an ortholog of human GLYATL1 (glycine-N-acyltransferase-like 1), GLYATL2 (glycine-N-acyltransferase-like 2) and GLYAT (glycine-N-acyltransferase); F43H9.4 is predicted to have glycine N-acyltransferase activity, based on protein domain information.
11741	ant-1.4	T01B11.4	4.1487162739872	0.9975	0.240435820172715	0	ant-1.4 encodes an ortholog of the human adenine nucleotide translocase ANT genes, the other ANT genes in C. elegans include ant-1.1, ant-1.2 and ant-1.3; phylogenetic analysis indicates that ant-1.4 is specific to C. elegans, resulting from a recent duplication following the speciation of the common ancestor of C. elegans, C. briggsae, and C. remanei; by homology, ANT-1.4 is predicted to mediate…
17794	ssq-3	ZC477.1	4.14218289076362	1.96	0.473180458634619	0	None
6096	F26B1.5	F26B1.5	4.12412493477251	0.9675	0.234595220877655	0	F26B1.5 is an ortholog of human PPP1CB (protein phosphatase 1, catalytic subunit, beta isozyme); F26B1.5 is predicted to have hydrolase activity, based on protein domain information.
2460	C29F5.3	C29F5.3	4.12121431107779	3.0525	0.740679753487924	0	C29F5.3 encodes a cytidine deaminase; by homology the product of C29F5.3 is predicted to function in deamination of cytidine to uridine.
6324	oac-18	F28G4.5	4.11555699965986	2.06055555555556	0.500674770322912	0	None
1454	C10G11.1	C10G11.1	4.11234511738982	1.3775	0.334967022630222	0	C10G11.1 is involved in nematode larval development.
6871	F36D3.4	F36D3.4	4.10625270053186	1.33	0.323896286224112	0	F36D3.4 is expressed in the spermatheca.
8307	srd-19	F53F1.11	4.09108533489872	1.12	0.273765983428876	0	Serpentine receptor class delta-19
4313	DC2.5	DC2.5	4.0882655909268	0.915	0.223811291035172	0	DC2.5 is an ortholog of human WWOX (WW domain containing oxidoreductase); DC2.5 is predicted to have oxidoreductase activity, based on protein domain information.
4974	F10G8.2	F10G8.2	4.08372990165031	1.4425	0.353231000761598	0.0170610798899531	F10G8.2 is an ortholog of human TTBK2 (tau tubulin kinase 2) and TTBK1 (tau tubulin kinase 1).
11401	R10D12.10	R10D12.10	4.08099679104452	1.105	0.270767181788736	0.0170610798899531	R10D12.10 is an ortholog of human TTBK2 (tau tubulin kinase 2) and TTBK1 (tau tubulin kinase 1); R10D12.10 is involved in embryo development, lipid storage, locomotion and nematode larval development; R10D12.10 is predicted to have ATP binding activity and protein kinase activity, based on protein domain information.
4605	clec-46	F07C4.9	4.07998881804929	0.7675	0.188113260655198	0.0170610798899531	None
2638	C32E12.1	C32E12.1	4.07792991308949	1.8275	0.448144043411345	0.0170610798899531	None
6083	F26A10.1	F26A10.1	4.07666842124523	0.857	0.210220678123787	0.0170610798899531	None
9699	K02F6.1	K02F6.1	4.07666420145007	1.315	0.322567652133883	0.0170610798899531	K02F6.1 is an ortholog of human KRBA2 (KRAB-A domain containing 2); K02F6.1 is predicted to have nucleic acid binding activity and zinc ion binding activity, based on protein domain information.
7771	dpy-7	F46C8.6	4.07033651783467	1.74	0.427483082142221	0.0170610798899531	dpy-7 encodes a cuticular collagen; DPY-7 functions as a structural constituent of the extracellular cuticle whose activity is required for normal cuticular morphology and hence, proper body form.
15382	Y39E4B.13	Y39E4B.13	4.06772467255802	1.0175	0.2501398403054	0.0170610798899531	Y39E4B.13 is involved in locomotion, nematode larval development and reproduction.
15166	Y37H2C.4	Y37H2C.4	4.06606653581054	1.5925	0.391656158593221	0.0170610798899531	None
12561	T10B5.2	T10B5.2	4.06507849197973	1.17	0.287817320700787	0.0170610798899531	T10B5.2 is an ortholog of human TTBK2 (tau tubulin kinase 2) and TTBK1 (tau tubulin kinase 1); T10B5.2 is expressed in the nervous system.
2661	dod-24	C32H11.12	4.06419472299214	1.31	0.322327075666185	0.0170610798899531	dod-24 is an ortholog of human EPHX1 (epoxide hydrolase 1, microsomal (xenobiotic)); dod-24 is involved in defense response to Gram-negative bacterium, determination of adult lifespan and innate immune response.
16282	Y53F4B.27	Y53F4B.27	4.05799502401459	0.965	0.237802164440636	0.0170610798899531	None
12251	T06E4.5	T06E4.5	4.03839809890396	1.9	0.470483581228822	0.0170610798899531	T06E4.5 is involved in embryo development.
7521	fer-1	F43G9.6	4.02544351015392	1.0725	0.266430269682008	0.0170610798899531	fer-1 encodes a member of the Ferlin family of proteins that are present across eukaryotic species; Ferlins contain multiple tandem cytosolic C2 domains, a DysF domain and a Fer domain, and are involved in vesicle fusion and membrane trafficking; fer-1 is a regulator of membranous organelle fusion and is required during spermatogenesis for calcium-mediated fusion of membranous vesicles with the s…
16253	Y53C12A.7	Y53C12A.7	4.02302783592132	2.9075	0.722714363057384	0.0170610798899531	Y53C12A.7 is involved in embryo development, locomotion and positive regulation of growth.
3657	C49G7.7	C49G7.7	4.01027578469432	0.605	0.150862442505589	0.0170610798899531	C49G7.7 is an ortholog of human EPHX1 (epoxide hydrolase 1, microsomal (xenobiotic)).
3137	C40A11.8	C40A11.8	4.00910445886099	0.9	0.22448903719902	0.0170610798899531	None
17426	Y81G3A.4	Y81G3A.4	4.00851056758408	0.795	0.198328028976395	0.0170610798899531	None
11292	R08E5.3	R08E5.3	4.00305454563956	1.2275	0.306640837891427	0.0170610798899531	R08E5.3 is an ortholog of human WBSCR27 (Williams Beuren syndrome chromosome region 27); R08E5.3 is expressed in the intestine.
11901	T02H6.4	T02H6.4	4.00222938571231	2.6525	0.662755615524998	0.0170610798899531	T02H6.4 is an ortholog of human VMO1 (vitelline membrane outer layer 1 (chicken)); T02H6.4 is involved in lipid storage.
14314	W09C3.1	W09C3.1	4.00181881956073	1.05	0.262380694215251	0.0170610798899531	W09C3.1 is an ortholog of human TTBK2 (tau tubulin kinase 2) and TTBK1 (tau tubulin kinase 1); W09C3.1 is involved in reproduction; W09C3.1 is predicted to have ATP binding activity and protein kinase activity, based on protein domain information.
13677	clec-144	T27D12.3	3.9967354579257	1.0965625	0.27436454364911	0.0170610798899531	None
2791	C34C12.6	C34C12.6	3.97838531253193	0.785	0.197316232172698	0.0170610798899531	CRAL-TRIO domain-containing protein C34C12.6
4000	C55A6.3	C55A6.3	3.96866129150741	1.3225	0.333235794858593	0.0170610798899531	C55A6.3 is an ortholog of human RDH8 (retinol dehydrogenase 8 (all-trans)) and DHRS1 (dehydrogenase/reductase (SDR family) member 1); C55A6.3 is predicted to have oxidoreductase activity, based on protein domain information.
1280	C08F11.6	C08F11.6	3.96145306322086	1.0825	0.273258317774911	0.0170610798899531	None
2442	let-653	C29E6.1	3.95497928377463	1.985	0.501898962693306	0.0170610798899531	let-653 encodes a mucin-like protein similar to the highly glycosylated mucins secreted by the apical surface of epithelia and believed to provide a protective barrier to exposed cellular surfaces; LET-653 is required for viability, locomotion, and for maintaining the tubular epithelial structure of the excretory cell canals.
8989	F58B4.5	F58B4.5	3.95451268724476	0.8825	0.223162768663379	0.0170610798899531	None
6906	F36G9.15	F36G9.15	3.95108869896908	2.32	0.587179933623189	0.0170610798899531	None
8668	abt-3	F55G11.9	3.94259981264439	1.3925	0.353193340986342	0.0170610798899531	None
10715	M04F3.3	M04F3.3	3.94182679046887	1.0875	0.275887312610873	0.0170610798899531	M04F3.3 is an ortholog of human TTBK2 (tau tubulin kinase 2) and TTBK1 (tau tubulin kinase 1); M04F3.3 is involved in reproduction; M04F3.3 is predicted to have ATP binding activity and protein kinase activity, based on protein domain information.
7593	F44F1.3	F44F1.3	3.92044269299493	1.2775	0.325856057603557	0.0170610798899531	F44F1.3 is an ortholog of human CAPN15 (calpain 15); F44F1.3 is predicted to have calcium-dependent cysteine-type endopeptidase activity, based on protein domain information.
11246	osm-8	R07G3.6	3.91475714757434	2.2775	0.581772997441535	0.0170610798899531	osm-8 encodes a mucin-like secreted protein with a PST (proline/serine/threonine) domain similar to the PST domain in human mucin, Muc2; osm-8 is a negative regulator of the osmotic stress response, mutants for osm-8 show inappropriate activation of physiological responses to osmotic stress; osm-8 acts through the hypodermally expressed transmembrane protein PTR-23 to activate osmosensitive gene …
14459	Y105C5A.26	Y105C5A.26	3.90508549099813	0.85	0.217664889016999	0.0170610798899531	None
10224	cyp-14A1	K09A11.2	3.90491448752625	0.8725	0.223436390934319	0.0170610798899531	cyp-14A1 encodes one of ~80 C. elegans cytochrome P450s: membrane-associated, heme-containing NADPH-dependent monooxygenases that catalyze the oxidative metabolism of a variety of exogenous compounds and endogenous substrates.
5839	F22D6.2	F22D6.2	3.88468839946878	1.5925	0.409942789804652	0.0170610798899531	F22D6.2 is an ortholog of human ZFAND5 (zinc finger, AN1-type domain 5) and ZFAND6 (zinc finger, AN1-type domain 6); F22D6.2 is predicted to have DNA binding activity and zinc ion binding activity, based on protein domain information; F22D6.2 is expressed in the pharynx, nervous system, reproductive system, seam cell, intestine, and the body wall musculature; F22D6.2 is localized to the nucleus.
16424	Y54G11A.7	Y54G11A.7	3.88369331778788	0.5725	0.14741122770376	0.0170610798899531	Y54G11A.7 is an ortholog of human TTC38 (tetratricopeptide repeat domain 38); Y54G11A.7 is involved in embryo development; Y54G11A.7 is expressed in the pharynx, hypodermis, nervous system, pharyngeal-intestinal valve, intestine, and the rectal epithelium.
16262	Y53F4A.2	Y53F4A.2	3.87630938192968	0.7875	0.20315715862906	0.0170610798899531	None
15059	Y34F4.5	Y34F4.5	3.87487548900928	0.9	0.232265527641537	0.0170610798899531	None
14333	W09D10.5	W09D10.5	3.87231959270787	0.81	0.209176949527964	0.0170610798899531	W09D10.5 is an ortholog of human C1GALT1C1 (C1GALT1-specific chaperone 1) and C1GALT1 (core 1 synthase, glycoprotein-N-acetylgalactosamine 3-beta-galactosyltransferase 1).
14319	W09C3.7	W09C3.7	3.86386429482049	1.5925	0.412152156103087	0.0170610798899531	None
5165	F13E9.16	F13E9.16	3.85898523004895	1.185	0.307075546900958	0.0170610798899531	None
6885	clec-207	F36F12.5	3.84005212686918	1.26673611111111	0.329874717649703	0.0170610798899531	None
7003	F37C4.8	F37C4.8	3.83327181953585	1.2025	0.313700686153169	0.0170610798899531	None
16434	Y54G2A.15	Y54G2A.15	3.82497414260718	1.44	0.376473133232337	0.0170610798899531	Y54G2A.15 is involved in apoptotic process and oogenesis.
14108	lpr-6	W04G3.1	3.81238941399589	1.74	0.456406681230459	0.0170610798899531	lpr-6 encodes one of seven C. elegans proteins related to the lipocalin family of structurally related, low molecular weight, secreted proteins that bind and transport lipophilic molecules and participate in intercellular signaling; lpr-6 has been reported to be expressed in the amphid sensory neurons.
17099	Y71G12A.4	Y71G12A.4	3.80750531376149	1.385	0.363755237581465	0.0170610798899531	Y71G12A.4 is an ortholog of human ABHD17A (abhydrolase domain containing 17A), ABHD17B (abhydrolase domain containing 17B) and ABHD17C (abhydrolase domain containing 17C).
12280	T06G6.8	T06G6.8	3.80457522259271	1.6925	0.444859123812148	0.0170610798899531	T06G6.8 is involved in meiotic chromosome segregation.
14701	Y116A8C.38	Y116A8C.38	3.80147821021572	0.945	0.248587509316902	0.0170610798899531	Y116A8C.38 is an ortholog of human FES (FES proto-oncogene, tyrosine kinase) and FER (fer (fps/fes related) tyrosine kinase); Y116A8C.38 is predicted to have protein tyrosine kinase activity, based on protein domain information.
12237	T06D8.10	T06D8.10	3.79469931055694	0.7775	0.204891069454957	0.0170610798899531	T06D8.10 is predicted to have heme binding activity and peroxidase activity, based on protein domain information.
3717	sre-50	C50E10.11	3.79002226395817	1.055	0.278362480883739	0.0170610798899531	7TM GPCR, serpentine receptor class e (Sre)
15679	Y45F10B.9	Y45F10B.9	3.7692625461143	1.28107142857143	0.339873227958629	0.0170610798899531	Y45F10B.9 is an ortholog of human RNF224 (ring finger protein 224) and RNF182 (ring finger protein 182); Y45F10B.9 is predicted to have zinc ion binding activity, based on protein domain information.
2344	C27D6.11	C27D6.11	3.76809180638239	1.5575	0.413339185993798	0.0170610798899531	C27D6.11 is an ortholog of human TSSK2 (testis-specific serine kinase 2), TSSK1B (testis-specific serine kinase 1B), TSSK3 (testis-specific serine kinase 3), TSSK6 (testis-specific serine kinase 6), TSSK4 (testis-specific serine kinase 4), PRKAA1 (protein kinase, AMP-activated, alpha 1 catalytic subunit) and PRKAA2 (protein kinase, AMP-activated, alpha 2 catalytic subunit); C27D6.11 is predicted …
5524	nep-7	F18A12.3	3.76639156595034	0.8225	0.218378781281193	0.0170610798899531	F18A12.3 encodes a neprilysin; neprilysins are thermolysin-like zinc metallopeptidases, found on the outer surface of animal cells, that negatively regulate small signalling peptides (e.g., enkephalin, tachykinin, insulin, and natriuretic peptides) by cleaving them; F18A12.3 has no clear orthologs in other organisms.
6812	F35H10.2	F35H10.2	3.76346220962879	1.25	0.332140972958858	0.0170610798899531	None
10880	MTCE.35	MTCE.35	3.76136772771903	0.6675	0.177462042618413	0.0170610798899531	The nduo-5 gene resides on the mitochondrial chromosome, and encodes the protein NADH-ubiquinone oxidoreductase chain 5; this is the C. elegans homolog of the core MT-ND5 of mitochondrial NADH:ubiquinone oxidoreductase (Complex I).
11328	chil-14	R09B5.12	3.75879443887693	2.1725	0.577977869055565	0.0170610798899531	chil-14 is an ortholog of human CHID1 (chitinase domain containing 1).
3997	C55A6.11	C55A6.11	3.75608818499446	1.285	0.342111243589425	0.0170610798899531	C55A6.11 is involved in embryo development and reproduction.
7295	oac-27	F41D3.4	3.75520035530326	1.2075	0.321554081207602	0.0170610798899531	oac-27 is involved in reproduction; oac-27 is predicted to have transferase activity, transferring acyl groups other than amino-acyl groups, based on protein domain information.
1709	C15F1.2	C15F1.2	3.73889775926425	1.8375	0.49145500046024	0.0476897281405578	None
17120	Y71G12B.30	Y71G12B.30	3.7267129646262	1.1075	0.297178776716195	0.0476897281405578	Y71G12B.30 is an ortholog of human PPP1CC (protein phosphatase 1, catalytic subunit, gamma isozyme) and PPP1CA (protein phosphatase 1, catalytic subunit, alpha isozyme); Y71G12B.30 is involved in reproduction; Y71G12B.30 is predicted to have hydrolase activity, based on protein domain information.
18015	wrt-10	ZK1290.8	3.72575493415888	2.0725	0.556263102814057	0.0476897281405578	wrt-10 encodes a hedgehog-like protein, with an N-terminal signal sequence, a Wart domain, and a C-terminal region of low-complexity sequence; WRT-10 is expressed in both male and hermaphrodite intestine; the Wart domain is predicted to form a cysteine-crosslinked protein involved in intercellular signalling, and it has subtle similarity to the N-terminal Hedge domain of HEDGEHOG proteins; WRT-10…
15172	srd-20	Y38A10A.1	3.71869661871075	1.1225	0.301853072485693	0.0476897281405578	7TM GPCR, serpentine receptor class d (Srd)
16373	Y54E2A.7	Y54E2A.7	3.71658676398142	1.1715625	0.315225386732248	0.0476897281405578	None
1121	C06G4.4	C06G4.4	3.71091589445981	0.915	0.246569856613039	0.0476897281405578	Uncharacterized protein C06G4.4
17122	Y71G12B.33	Y71G12B.33	3.71071609278343	1.4275	0.384696636526893	0.0476897281405578	None
14113	lpr-4	W04G3.3	3.70803914560031	1.8125	0.488802822416419	0.0476897281405578	lpr-4 encodes one of seven C. elegans proteins related to the lipocalin family of structurally related, low molecular weight, secreted proteins that bind and transport lipophilic molecules and participate in intercellular signaling; loss of lpr-4 via RNAi has been reported to result in defective yolk endocytosis; lpr-4 appears to be expressed in body wall muscle.
69	B0034.4	B0034.4	3.69563624679567	1.9425	0.52561991231801	0.0476897281405578	Uncharacterized protein B0034.4
4181	cpn-2	D1069.2	3.69405838545604	0.7925	0.214533696359583	0.0476897281405578	cpn-2 encodes a calponin homolog, more similar to the calponin paralogs transgelin (SM22 alpha) or neuronal protein NP25 than to calponin per se.
14664	fog-2	Y113G7B.5	3.68495930202799	1.25	0.339216772166811	0.0476897281405578	fog-2 encodes a protein that contains an N-terminal F-box and a C-terminal FOG-2 homology (FTH) domain; during germline development, FOG-2 activity is required for the brief period of hermaphrodite spermatogenesis that occurs during the L3/L4 larval stages; in promoting the onset of spermatogenesis, FOG-2 interacts with the RNA-binding protein GLD-1 which, in turn, binds the tra-2 mRNA 3' untrans…
12033	T04F3.5	T04F3.5	3.68459359459413	0.882166666666667	0.239420344203209	0.0476897281405578	None
15640	Y43F8C.9	Y43F8C.9	3.66582965523109	1.2375	0.337577060689142	0.0476897281405578	None
6438	F31B9.4	F31B9.4	3.66005625858296	1.8775	0.512970257109353	0.0476897281405578	None
12502	T09B4.6	T09B4.6	3.65269114060677	2.0725	0.56738988330005	0.0476897281405578	T09B4.6 is an ortholog of human TOB2 (transducer of ERBB2, 2) and TOB1 (transducer of ERBB2, 1).
5441	F16G10.9	F16G10.9	3.65166174887052	0.915	0.250570853196634	0.0476897281405578	None
18624	ZK973.4	ZK973.4	3.64783617901943	2.065	0.566089017888706	0.0476897281405578	None
9083	F58H1.2	F58H1.2	3.64758811777161	1.8175	0.498274460086341	0.0476897281405578	F58H1.2 is expressed in the hypodermis.
18005	wrt-1	ZK1290.12	3.63143541196648	2.345	0.645750160466201	0.0476897281405578	wrt-1 is an ortholog of human IHH (indian hedgehog), DHH (desert hedgehog) and SHH (sonic hedgehog); wrt-1 is involved in locomotion, the molting cycle and positive regulation of growth; wrt-1 is predicted to have peptidase activity, based on protein domain information; wrt-1 is expressed in the hyp10, hyp9, hyp8, hyp6, and the hyp7 syncytium.
2009	C18G1.3	C18G1.3	3.62233096405477	1.27	0.350602971567895	0.0476897281405578	bgnt-1.4 is an ortholog of human B3GNT1.
17891	ZK1053.6	ZK1053.6	3.5994955532852	1.03	0.286151207787974	0.0476897281405578	ZK1053.6 encodes an ortholog of human SLC41A1 (OMIM:610801) and bacterial MgtE; like its orthologs, ZK1053.6 is predicted to transport Mg(2+) into cells; ZK1053.6 is paralogous to K07H8.2 and ZK185.2, and has no obvious function in mass RNAi assays.
10473	K11H3.2	K11H3.2	3.59690600029365	0.93	0.258555547441071	0.0476897281405578	Uncharacterized protein K11H3.2
2862	noah-1	C34G6.6	3.59031945752083	2.125	0.591869337851998	0.0476897281405578	noah-1 encodes a PAN and ZP domain-containing protein that is related to the Drosophila extracellular matrix component NompA (no-mechanoreceptor-potential A); loss of noah-1 function via RNAi indicates that NOAH-1 activity is essential for molting; in addition, NOAH-1 appears to be required for embryonic and larval development, vulval development, coordinated locomotion, and normal body morpholog…
8190	wrt-2	F52E4.6	3.58251249766691	1.335	0.372643501137654	0.0476897281405578	wrt-2 encodes a hedgehog-like protein, with an N-terminal signal sequence, a Wart domain, and a C-terminal region of low-complexity sequence; WRT-2 is expressed in seam cells and hypodermal syncytia; the Wart domain is predicted to form a cysteine-crosslinked protein involved in intercellular signalling, and it has subtle similarity to the N-terminal Hedge domain of HEDGEHOG proteins; WRT-2 is we…
6210	F27C8.5	F27C8.5	3.56052392639871	3.18	0.893126985167155	0.0476897281405578	None
7481	F43D2.3	F43D2.3	3.55702544375717	1.475	0.414672321950558	0.0476897281405578	None
2088	C24B5.4	C24B5.4	3.54939942788949	0.7575	0.213416386459052	0.0476897281405578	C24B5.4 is an ortholog of human C11orf54 (chromosome 11 open reading frame 54); C24B5.4 is expressed in the body wall musculature.
13992	W03A5.4	W03A5.4	3.54614533155077	1.49	0.420174544664927	0.0476897281405578	W03A5.4 is an ortholog of human DLGAP3 (discs, large (Drosophila) -associated protein 3), DLGAP2 (discs, large (Drosophila) -associated protein 2) and DLGAP1 (discs, large (Drosophila) -associated protein 1); W03A5.4 is involved in lipid storage.
15375	Y39E4A.1	Y39E4A.1	3.5415978497551	3.025	0.854134243448668	0.0476897281405578	None
17361	tag-164	Y76A2A.1	3.53273064165463	2.0425	0.578164657083324	0.0476897281405578	None
14205	W06D4.3	W06D4.3	3.52816566915291	1.4325	0.406018349003416	0.0476897281405578	None
5689	F20G2.3	F20G2.3	3.52781190912846	0.95	0.269288733206498	0.0476897281405578	F20G2.3 is an ortholog of members of the human SEC14 (SEC14) family including SEC14L2.
16923	Y67D8B.3	Y67D8B.3	3.5139643835264	1.745	0.496590121453884	0.0476897281405578	None
6825	F35H8.1	F35H8.1	3.50668733940618	2.6875	0.766392820312032	0.0476897281405578	None
2252	C26B9.7	C26B9.7	3.50514850935443	2.16	0.616236371792939	0.0476897281405578	None
13808	ssq-4	T28H11.1	3.50044910185944	0.925	0.264251806863479	0.0476897281405578	None
13212	T22B11.1	T22B11.1	3.49089461542044	1.525	0.436850769789374	0.0476897281405578	None
9778	ttr-3	K03H1.3	3.48055025134985	1.2075	0.346927903003756	0.0476897281405578	K03H1.3 encodes a protein containing a predicted signal sequence followed by a transthyretin-like domain; the product of K03H1.3 belongs to a family of apparently nematode-specific proteins whose function is not yet known.
14720	Y116F11B.13	Y116F11B.13	3.47701679625379	0.8	0.230082293781824	0.0476897281405578	None
4478	F01D5.8	F01D5.8	3.47700854532892	1.1425	0.328587055540849	0.0476897281405578	F01D5.8 is an ortholog of human ABHD17A (abhydrolase domain containing 17A), ABHD17B (abhydrolase domain containing 17B) and ABHD17C (abhydrolase domain containing 17C).
13974	ndx-2	W02G9.1	3.46264538301882	0.9575	0.2765226854288	0.0476897281405578	ndx-2 encodes a NUDIX hydrolase; by sequence comparison, NDX-2 is predicted to be orthologous to human NUDT5 which, in vitro, possesses ADP-sugar diphosphatase activity; in C. elegans, loss of ndx-2 activity via RNA-mediated interference (RNAi) does not result in any obvious abnormalities, consistent with the proposed nonessential roles for Nudix proteins in eliminating potentially toxic nucleoti…
14118	lpr-3	W04G3.8	3.4533828033593	1.9825	0.574074787791122	0.0476897281405578	lpr-3 encodes one of seven C. elegans proteins related to the lipocalin family of structurally related, low molecular weight, secreted proteins that bind and transport lipophilic molecules and participate in intercellular signaling; large-scale RNAi experiments indicate that lpr-3 activity is required for normal growth rates, early larval development, and coordinated locomotion.
5845	F22D6.9	F22D6.9	3.45225494344751	0.9825	0.284596594427308	0.0476897281405578	F22D6.9 is an ortholog of human PPP1CC (protein phosphatase 1, catalytic subunit, gamma isozyme) and PPP1CA (protein phosphatase 1, catalytic subunit, alpha isozyme); F22D6.9 is involved in embryo development and reproduction; F22D6.9 is predicted to have hydrolase activity, based on protein domain information.
6782	F35F10.13	F35F10.13	3.44875188648469	1.2275	0.355925865473376	0.0476897281405578	None
10464	K11H12.11	K11H12.11	3.44745328783253	0.775	0.224803626124621	0.0476897281405578	None
18017	ZK1307.1	ZK1307.1	3.44281145451891	0.7525	0.218571365275405	0.0476897281405578	ZK1307.1 is an ortholog of human DDAH2 (dimethylarginine dimethylaminohydrolase 2) and DDAH1 (dimethylarginine dimethylaminohydrolase 1).
13431	T24B8.5	T24B8.5	3.44136754189431	1.26	0.366133516592195	0.0476897281405578	T24B8.5 encodes an ShK-like toxin peptide containing a domain rich in cysteine residues found in the sea anemone potassium channel inhibitor ShK; T24B8.5 expression is regulated by the PMK-1/p38 MAPK signaling pathway and the ATF-7 transcription factor, which is a downstream target of PMK-1.
420	clec-2	B0454.7	3.44105516508757	0.825	0.239752041283827	0.0476897281405578	clec-2 is an ortholog of human CLEC3B (C-type lectin domain family 3, member B) and CLEC3A (C-type lectin domain family 3, member A).
11900	T02H6.3	T02H6.3	3.43342150688635	1.40642857142857	0.409628869804574	0.0476897281405578	T02H6.3 is involved in apoptotic process, lipid storage and oogenesis.
12175	T05G5.4	T05G5.4	3.43000178666222	1.9725	0.575072586746221	0.0476897281405578	T05G5.4 is involved in embryo development.
17742	ZC412.10	ZC412.10	3.42905295643538	1.7275	0.503783412489434	0.0580538097607574	None
10817	M195.4	M195.4	3.42789649348171	1.211	0.353277878227294	0.0580538097607574	non-coding Transcript Isoform
16769	Y60A3A.24	Y60A3A.24	3.42666020107831	0.945	0.275778730468409	0.0580538097607574	None
10140	K08D8.5	K08D8.5	3.42143506687487	0.75	0.219206264430161	0.0580538097607574	K08D8.5 encodes a CUB-like domain-containing protein; K08D8.5 is involved in the transcriptional, innate immune response towards several different bacterial pathogens; K08D8.5 expression is also induced in response to stressors such as ionizing radiation.
18185	ZK39.10	ZK39.10	3.42119169876932	1.1625	0.339793879547346	0.0580538097607574	None
7806	F46F5.2	F46F5.2	3.41080202354923	1.03	0.30198176056205	0.0580538097607574	None
14469	Y105C5B.15	Y105C5B.15	3.40988762775555	0.6875	0.201619547343419	0.0580538097607574	Y105C5B.15 is predicted to have acid phosphatase activity and metal ion binding activity, based on protein domain information.
4905	F10D11.3	F10D11.3	3.40441395324324	0.5925	0.174038765008454	0.0580538097607574	None
12148	ferl-1	T05E8.1	3.40340865058366	1.135	0.333489191727051	0.0580538097607574	ferl-1 is an ortholog of human DYSF (dysferlin) and MYOF (myoferlin).
13580	T26C5.2	T26C5.2	3.40240649779458	2.1325	0.626762264115788	0.0580538097607574	None
18410	wrt-4	ZK678.5	3.3981423664471	1.04	0.306049567042526	0.0580538097607574	wrt-4 encodes a hedgehog-like protein, with (from N- to C-terminus) a signal sequence, a Wart domain, an short region of low-complexity sequence, and a Hint/Hog domain; WRT-4 is expressed strongly in hypodermal syncytia hyp6-hyp10 from 3-fold embryos to adults; the Hint/Hog domain is predicted to cut WRT-4 into two halves and then covalently link cholesterol to the C-terminus of the Wart domain; …
11617	dhhc-5	R13F6.5	3.39700190834206	0.9875	0.290697511112662	0.0580538097607574	dhhc-5 is an ortholog of human ZDHHC9 (zinc finger, DHHC-type containing 9), ZDHHC18 (zinc finger, DHHC-type containing 18) and ZDHHC14 (zinc finger, DHHC-type containing 14); dhhc-5 is predicted to have zinc ion binding activity, based on protein domain information; dhhc-5 is expressed in the intestine and the excretory cell.
7357	F41H10.12	F41H10.12	3.3920297262744	0.9275	0.273435103712582	0.0580538097607574	None
14300	W08G11.1	W08G11.1	3.37474517306879	0.8775	0.260019632594083	0.0580538097607574	None
111	B0205.4	B0205.4	3.37298847150195	1.04	0.30833191657394	0.0580538097607574	The B0205.4 gene encodes a homolog of the human gene FUT1, which when mutated leads to leukocyte adhesion deficiency, type II (OMIM:266265).
18381	ZK666.2	ZK666.2	3.37146474361151	1.325	0.393004258018924	0.0580538097607574	None
219	B0261.8	B0261.8	3.37112217252462	0.7575	0.224702624595985	0.0580538097607574	None
7651	F45D3.3	F45D3.3	3.36717051157245	1.125	0.334108414211145	0.0580538097607574	None
2128	C24H11.1	C24H11.1	3.35521895408354	0.79	0.235454082374718	0.0580538097607574	C24H11.1 is an ortholog of human PPP1CB (protein phosphatase 1, catalytic subunit, beta isozyme); C24H11.1 is predicted to have hydrolase activity, based on protein domain information.
18144	ZK353.3	ZK353.3	3.34319616716545	1.36	0.406796350557283	0.0580538097607574	ZK353.3 is involved in embryo development.
16128	Y50E8A.6	Y50E8A.6	3.33139033530208	1.03	0.309180220968193	0.0580538097607574	Y50E8A.6 encodes a putative mitochondrial glycerol-3-phosphate dehydrogenase, paralogous to T25G3.4 and orthologous to human GPD2 (OMIM:138430, mutated in type II diabetes mellitus); Y50E8A.6 has no obvious function in mass RNAi assays.
11110	cdh-7	R05H10.6	3.32655639058604	1.30571428571429	0.392512295720999	0.0580538097607574	cdh-7 encodes a protein that contains a cadherin domain.
14935	spe-47	Y23H5A.4	3.31115723333581	0.825	0.249157603176959	0.0580538097607574	spe-47 is involved in spermatogenesis.
3149	elo-4	C40H1.4	3.30201095455443	1.8375	0.556479074506266	0.0580538097607574	The elo-4 gene encodes a paralog of elo-1 and elo-2, each of which encodes a polyunsaturated fatty acid (PUFA) elongase; its function in vivo is unknown.
18285	ZK550.7	ZK550.7	3.29826528058264	2.0625	0.625328718142301	0.0580538097607574	None
9081	F58G6.9	F58G6.9	3.2963747772857	0.74	0.22448903719902	0.0580538097607574	F58G6.9 is an ortholog of human SLC31A2 (solute carrier family 31 (copper transporter), member 2) and SLC31A1 (solute carrier family 31 (copper transporter), member 1); F58G6.9 is involved in reproduction; F58G6.9 is predicted to have copper ion transmembrane transporter activity, based on protein domain information.
18067	ZK180.6	ZK180.6	3.29540097693283	0.9375	0.284487383041493	0.0580538097607574	None
8124	noah-2	F52B11.3	3.29036057202584	2.58	0.784108593427353	0.0580538097607574	noah-2 encodes a PAN and ZP domain-containing protein that is related to the Drosophila extracellular matrix component NompA (no-mechanoreceptor-potential A); loss of noah-2 function via RNAi indicates that NOAH-2 activity is essential for molting; in addition, NOAH-2 appears to be required for embryonic and larval development, reproduction, coordinated locomotion, and the overall health of the a…
9571	hrg-2	K01D12.14	3.27700952446827	1.6025	0.489012921090006	0.0580538097607574	hrg-2 exhibits heme binding activity; hrg-2 is expressed in the hypodermis.
5052	F11E6.9	F11E6.9	3.26673389897152	1.1125	0.340554215435256	0.0580538097607574	None
8015	F49B2.4	F49B2.4	3.26665796151673	1.3775	0.421684797192669	0.0580538097607574	This gene encodes a protein containing an F-box, a motif predicted to mediate protein-protein interactions either with homologs of yeast Skp-1p or with other proteins.
10100	ugt-19	K08B4.3	3.25854209630486	0.765	0.234767567025603	0.0580538097607574	ugt-19 is an ortholog of human UGT3A2 (UDP glycosyltransferase 3 family, polypeptide A2) and UGT3A1 (UDP glycosyltransferase 3 family, polypeptide A1); ugt-19 is predicted to have transferase activity, transferring hexosyl groups, based on protein domain information.
15341	Y39B6A.25	Y39B6A.25	3.25584637798883	1.9775	0.607368951240728	0.0580538097607574	Y39B6A.25 is an ortholog of human RNF17 (ring finger protein 17); Y39B6A.25 is involved in body morphogenesis and embryo development.
3417	C46A5.1	C46A5.1	3.23677819895033	1.6675	0.515172772895209	0.0580538097607574	C46A5.1 is an ortholog of human PTPRZ1 (protein tyrosine phosphatase, receptor-type, Z polypeptide 1) and PTPRG (protein tyrosine phosphatase, receptor type, G); C46A5.1 is involved in locomotion and reproduction; C46A5.1 is predicted to have protein tyrosine phosphatase activity, based on protein domain information.
17051	Y71A12C.2	Y71A12C.2	3.22776457493697	0.8875	0.274958095423466	0.0580538097607574	Y71A12C.2 is an ortholog of human TMEM41A (transmembrane protein 41A).
10067	kin-24	K07F5.4	3.22694230502352	2.37	0.734441392494226	0.0580538097607574	kin-24 is an ortholog of human FES (FES proto-oncogene, tyrosine kinase) and FER (fer (fps/fes related) tyrosine kinase); kin-24 is predicted to have protein tyrosine kinase activity, based on protein domain information.
5361	F15D4.6	F15D4.6	3.22214912862696	1.1625	0.36078404617336	0.0580538097607574	None
8189	F52E4.5	F52E4.5	3.22179150183465	0.9075	0.281675583129207	0.0580538097607574	None
7714	hecw-1	F45H7.6	3.21586020262174	0.9	0.27986291172305	0.0580538097607574	hecw-1 encodes a conserved HECT domain-containing E3 ubiquitin ligase; HECW-1 activity is required in the OLL sensory neuron pair to negatively regulate pathogen avoidance behavior through inhibition of the neuropeptide receptor NPR-1; hecw-1 is expressed in neurons throughout the body and in the anterior ganglion, is expressed in the OLL left and right neurons.
8446	F54D10.8	F54D10.8	3.21279093737826	1.705	0.530691238002351	0.0580538097607574	None
14472	Y105C5B.18	Y105C5B.18	3.20946477856638	0.6175	0.192399681131827	0.0580538097607574	None
14921	Y22D7AR.7	Y22D7AR.7	3.1937517728936	1.6025	0.501760973911916	0.0580538097607574	Y22D7AR.7 is predicted to have protein tyrosine phosphatase activity, based on protein domain information.
17444	Y82E9BR.1	Y82E9BR.1	3.18893291589492	0.795	0.249299693962643	0.0580538097607574	None
17238	Y73C8B.1	Y73C8B.1	3.18527750407379	0.6775	0.21269732358751	0.0580538097607574	Y73C8B.1 is an ortholog of human ABHD14B (abhydrolase domain containing 14B); Y73C8B.1 is expressed in the nervous system and the intestine.
17771	ZC449.1	ZC449.1	3.18237953272948	1.925	0.604893281961551	0.0580538097607574	None
2500	cpb-2	C30B5.3	3.18101982629557	0.73	0.229486152197334	0.0580538097607574	cpb-2 encodes a cytoplasmic polyadenylation element binding (CPEB) protein homolog, expressed specifically in the spermatogenic germ line; CPB-2 is dispensable for oogenesis, in contrast to CPEBs in vertebrates (Xenopus), arthropods (Drosophila), and molluscs (Spisula), which all participate in oogenesis.
17108	Y71G12B.17	Y71G12B.17	3.17754982162513	1.4025	0.441377815842618	0.0580538097607574	Y71G12B.17 is an ortholog of human PITPNA (phosphatidylinositol transfer protein, alpha) and PITPNB (phosphatidylinositol transfer protein, beta).
3377	ptr-4	C45B2.7	3.16226595720826	1.3225	0.418212768279472	0.0580538097607574	ptr-4 encodes a nematode-specific member of the sterol sensing domain (SSD) proteins, distantly paralogous to Drosophila PATCHED (PTC) and human PTCH (OMIM:601309, mutated in basal cell nevus syndrome); PTR-4 is strongly required for normal molting from L4 to adult stages male tail development (a role conserved in C. briggsae); PTR-4 is also required for normal endocytosis of yolk by oocytes, adu…
475	B0511.11	B0511.11	3.16214030024563	1.765	0.558166252099218	0.0580538097607574	None
12278	T06G6.6	T06G6.6	3.15841171932695	2.4275	0.768582507830009	0.0580538097607574	None
4603	grsp-4	F07C4.7	3.15292160198262	0.9725	0.308444079100626	0.0580538097607574	None
9480	lin-33	H32C10.2	3.14698685442873	0.6225	0.197808261932827	0.0580538097607574	lin-33 encodes a novel protein; animals carrying a gain-of-function lin-33 mutation exhibit defects in vulval development such that some Pn.p cells that normally make up the vulva undergo inappropriate cytotoxic cell death while others adopt inappropriate cell fates; the cytotoxic cell death seen in lin-33 mutant animals is dependent upon lin-24 and a number of programmed cell death genes, includ…
7626	F45B8.3	F45B8.3	3.14396165101988	1.005	0.319660387611275	0.0580538097607574	None
1835	C17C3.11	C17C3.11	3.1426714394837	1.42666666666667	0.453966217639681	0.0580538097607574	C17C3.11 is an ortholog of human TTBK2 (tau tubulin kinase 2) and TTBK1 (tau tubulin kinase 1); C17C3.11 is involved in reproduction.
5906	pcp-2	F23B2.12	3.14213090731163	0.72	0.229143858495706	0.0580538097607574	pcp-2 encodes a prolyl carboxypeptidase.
6364	bath-45	F29C12.5	3.14095751576915	0.6925	0.220474169587876	0.0580538097607574	BTB and MATH domain-containing protein 45
8383	F54B11.10	F54B11.10	3.1409190908915	2.07277777777778	0.659927148008596	0.0580538097607574	None
15636	Y43F8C.5	Y43F8C.5	3.11963425847157	1.24	0.397482492260976	0.103025070843034	None
6888	ztf-28	F36F12.8	3.11700588334602	0.8475	0.271895540694403	0.103025070843034	ztf-28 is predicted to have metal ion binding activity, based on protein domain information; ztf-28 is expressed in the intestine.
11977	T04A6.3	T04A6.3	3.11451867588511	1.27307142857143	0.408753827173516	0.103025070843034	None
4122	D1014.6	D1014.6	3.11447772609276	1.4125	0.453527083583302	0.103025070843034	None
13579	gst-13	T26C5.1	3.11146143409995	0.855	0.274790486113586	0.103025070843034	gst-13 is an ortholog of human HPGDS (hematopoietic prostaglandin D synthase); gst-13 is involved in innate immune response.
10418	K11C4.2	K11C4.2	3.10871059559382	0.77	0.24769111704749	0.103025070843034	K11C4.2 is an ortholog of human PAQR8 (progestin and adipoQ receptor family member VIII) and PAQR7 (progestin and adipoQ receptor family member VII); K11C4.2 is expressed in the nervous system and the head.
4528	cyp-13B1	F02C12.5	3.10233626462642	0.8225	0.265122775173776	0.103025070843034	cyp-13B1 encodes one of ~80 C. elegans cytochrome P450s: membrane-associated, heme-containing NADPH-dependent monooxygenases that catalyze the oxidative metabolism of a variety of exogenous compounds and endogenous substrates.
898	C04G6.6	C04G6.6	3.09446846960614	0.745	0.240752170305624	0.103025070843034	None
10261	K09D9.1	K09D9.1	3.09287122961956	0.9725	0.314432748019588	0.103025070843034	K09D9.1 is an ortholog of human EPHX1 (epoxide hydrolase 1, microsomal (xenobiotic)); K09D9.1 is involved in innate immune response.
4848	F09F9.2	F09F9.2	3.09200588785985	2.62	0.847346381288249	0.103025070843034	None
6750	F35D2.2	F35D2.2	3.08771963337539	2.05277777777778	0.664820003600441	0.103025070843034	None
2312	C27A2.7	C27A2.7	3.07643425633141	0.99	0.321801123480063	0.103025070843034	C27A2.7 is predicted to have metal ion binding activity and nucleic acid binding activity, based on protein domain information.
14414	fbxa-111	Y102A5C.14	3.07338980350959	0.725	0.235895882511259	0.103025070843034	This gene encodes a protein containing an F-box, a motif predicted to mediate protein-protein interactions either with homologs of yeast Skp-1p or with other proteins; this gene's encoded protein also contains an FTH/DUF38 motif, which may also mediate protein-protein interaction.
14401	Y102A11A.5	Y102A11A.5	3.06196075574975	2.035	0.664606819724478	0.103025070843034	None
10949	R02F2.5	R02F2.5	3.06194125780647	1.5075	0.492334722671966	0.103025070843034	None
9275	H03E18.1	H03E18.1	3.0600482824939	1.945	0.635610885987344	0.103025070843034	None
1878	C17F4.2	C17F4.2	3.05841955612474	0.8175	0.267294916540436	0.103025070843034	None
2640	osr-1	C32E12.3	3.05544120477096	2.0975	0.686480236217548	0.103025070843034	osr-1 is involved in locomotion and nematode larval development; osr-1 is expressed in the hypodermis and the intestine.
14023	W03D8.8	W03D8.8	3.05527421494809	0.785	0.256932748019588	0.103025070843034	W03D8.8 is an ortholog of human BAAT (bile acid CoA:amino acid N-acyltransferase) and members of the ACOT (Acyl-CoA thioesterases) family including ACOT2; W03D8.8 is involved in axonal fasciculation and dendrite development; W03D8.8 is predicted to have thiolester hydrolase activity, based on protein domain information.
1601	C14A4.9	C14A4.9	3.05434876150625	2.7	0.883985494396684	0.103025070843034	C14A4.9 is involved in determination of adult lifespan.
10893	R01E6.2	R01E6.2	3.04847472535286	1.1475	0.376417750967962	0.103025070843034	None
9515	H42K12.3	H42K12.3	3.04522048617856	1.585	0.520487763429246	0.103025070843034	None
16617	lipl-6	Y57E12B.3	3.04054662313022	1.3475	0.443176891204109	0.103025070843034	lipl-6 is an ortholog of members of the human Lipases family including LIPF.
14194	dot-1.3	W06D11.4	3.03538018691299	1.73166666666667	0.57049415889737	0.103025070843034	dot-1.3 is an ortholog of human DOT1L (DOT1-like histone H3K79 methyltransferase); dot-1.3 is predicted to have histone methyltransferase activity (H3-K79 specific), based on protein domain information.
1921	ceh-48	C17H12.9	3.03415896972606	0.8825	0.290854898772716	0.103025070843034	ceh-48 encodes a ONECUT class CUT homeobox protein with a single N-terminal cut domain; the cut domain may be a compact DNA-binding domain composed of alpha helices; CEH-48 is strongly affiliated with, and may be orthologous to, Drosophila ONECUT and mammalian HNF6 proteins; ceh-48 has no obvious function in mass RNAi assays.
18062	ZK177.9	ZK177.9	3.03114525723455	1.72916666666667	0.570466447472156	0.103025070843034	Uncharacterized protein ZK177.9
12109	T05C1.3	T05C1.3	3.03043871081149	1.4475	0.477653613265911	0.103025070843034	None
8577	F55B11.7	F55B11.7	3.02504372176717	1.15	0.380159794625445	0.103025070843034	non-coding Transcript Isoform
8482	F54E2.1	F54E2.1	3.02187874516803	0.8775	0.290382266794496	0.103025070843034	F54E2.1 is localized to the membrane raft.
17778	fkb-4	ZC455.10	3.01137970203524	0.72	0.239093064057444	0.103025070843034	fkb-4 encodes a peptidylprolyl cis/trans isomerase homologous to mammalian FK506 immunosuppressant-binding protein 9; FKB-4 expression is positively regulated by signaling through the DAF-2 insulin receptor-like pathway and in part, through the activity of the DAF-16 fork-head transcription factor suggesting that FKB-4 could play a role in metabolism and longevity; as loss of FKB-4 function via R…
1498	C11H1.5	C11H1.5	3.00814614108766	1.3825	0.459585384206144	0.103025070843034	C11H1.5 is an ortholog of human THSD7A (thrombospondin, type I, domain containing 7A) and THSD7B (thrombospondin, type I, domain containing 7B).
16131	clec-247	Y51A2A.1	3.00735607998677	1.04428571428571	0.347243787071037	0.103025070843034	None
13176	T21D12.7	T21D12.7	3.00252172302107	0.81	0.26977323554049	0.103025070843034	T21D12.7 is predicted to have serine-type endopeptidase inhibitor activity, based on protein domain information.
10647	dao-2	M03A1.7	2.99675985918506	2.71	0.904310030613183	0.103025070843034	dao-2 encodes a (putatively) secreted protein with a DB module; dao-2 is down-regulated in daf-2 mutant adults by comparison with normal adults, and thus may be involved in dauer formation.
4123	D1014.7	D1014.7	2.99400489444535	1.99	0.664661572094276	0.103025070843034	None
14700	Y116A8C.37	Y116A8C.37	2.99363732420424	1.75	0.584573149810384	0.103025070843034	Y116A8C.37 is predicted to have protein tyrosine phosphatase activity, based on protein domain information.
12342	T07D3.4	T07D3.4	2.99173015809227	0.695	0.232307047519011	0.103025070843034	T07D3.4 is orthologous to the human gene, Fukutin (FKTN, also called FCMD).
11295	cyp-33C8	R08F11.3	2.99128810940695	0.7425	0.248220824221177	0.103025070843034	cyp-33C8 is an ortholog of members of the human CYP2 (Cytochrome P4502) family including CYP2D6; cyp-33C8 is predicted to have heme binding activity, iron ion binding activity, and oxidoreductase activity, acting on paired donors, with incorporation or reduction of molecular oxygen, based on protein domain information.
12922	kel-10	T16H12.6	2.98593738911544	0.8475	0.283830465799239	0.103025070843034	kel-10 is an ortholog of human KLHDC8B (kelch domain containing 8B) and KLHDC8A (kelch domain containing 8A) and members of the KLHL (Kelch-like) family including IVNS1ABP.
7848	acbp-3	F47B10.7	2.98496049488131	0.7925	0.26549765109421	0.103025070843034	acbp-3 encodes a highly conserved protein containing a functional acyl-CoA-binding binding domain required for protein stability and ligand binding; mutant contains approximately 30% fewer lipid droplets and 20% less triglycerides; loss of ACBP-3 results in 35-40% reduction in lipid chain unsaturation; ACBP-3::GFP is predominantly expressed in hypodermis, body wall muscles and pharynx.
14017	W03D8.11	W03D8.11	2.97726781123477	1.42607142857143	0.478986614234073	0.103025070843034	None
9447	H25K10.1	H25K10.1	2.97613682824129	0.97	0.325925875045607	0.103025070843034	H25K10.1 is involved in lipid storage; H25K10.1 is predicted to have acid phosphatase activity and metal ion binding activity, based on protein domain information.
1292	fbxc-48	C08G5.2	2.96857192073856	0.931861111111111	0.313908888176532	0.103025070843034	fbxc-48 is involved in lipid storage.
4657	F08A8.3	F08A8.3	2.9668233533012	0.63	0.212348335231686	0.103025070843034	acox-3 is an ortholog of human ACOX1 (acyl-CoA oxidase 1, palmitoyl) and ACOX2 (acyl-CoA oxidase 2, branched chain); acox-3 is involved in ascaroside biosynthetic process; acox-3 is predicted to have acyl-CoA dehydrogenase activity, acyl-CoA oxidase activity, and flavin adenine dinucleotide binding activity, based on protein domain information.
15326	Y39A3CR.8	Y39A3CR.8	2.96116751532333	2.0125	0.679630581379066	0.103025070843034	None
345	B0365.9	B0365.9	2.95421428293624	1.695	0.573756619413306	0.103025070843034	None
6616	F33A8.7	F33A8.7	2.95290282456975	0.8925	0.302244961322099	0.103025070843034	None
10187	gst-4	K08F4.7	2.94805895660422	0.935	0.317157836313083	0.103025070843034	gst-4 encodes a putative glutathione-requiring prostaglandin D synthase; gst-4 is required for sperm to normally migrate towards a PUFA-based signal exuded by oocytes; gst-4(RNAi) hermaphrodites are infertile, both through aberrant loss of their own sperm and through failure of males to effectively inseminate them; in mammalian eicosanoid signalling, prostaglandin D synthase is required for the c…
2668	C32H11.8	C32H11.8	2.94774962223506	0.9175	0.311254386423881	0.103025070843034	None
2587	clec-245	C31G12.2	2.94427223396611	1.38	0.468706658331338	0.103025070843034	None
5604	F19C7.6	F19C7.6	2.93740465202279	0.795	0.270647082775108	0.103025070843034	None
18518	lon-3	ZK836.1	2.93004969614483	1.4575	0.497431836025746	0.103025070843034	lon-3 encodes a cuticle collagen; during development, lon-3 acts downstream of the TGF-beta signaling pathway to specify body length; lon-3 reporter fusions are expressed in hypodermal cells and LON-3 appears to localize to the surface of the animal, consistent with a role in cuticle formation.
3114	scl-5	C39E9.2	2.92987960567332	0.64	0.218439009835327	0.103025070843034	scl-5 encodes a predicted extracellular protein that is a member of the C. elegans family of SCP/TAPS domain-containing proteins.
15405	Y39G10AR.16	Y39G10AR.16	2.92975762852695	0.5	0.170662581481662	0.103025070843034	None
4702	spp-13	F08F1.6	2.917259691005	1.65	0.565599286579651	0.103025070843034	None
16836	Y64H9A.2	Y64H9A.2	2.9161370592312	1.405	0.481801771131571	0.103025070843034	None
10064	K07F5.17	K07F5.17	2.91533664444551	1.88	0.644865492148874	0.103025070843034	None
7640	F45D11.1	F45D11.1	2.90249125140615	0.9925	0.341947628444761	0.103025070843034	None
5260	acp-4	F14E5.6	2.90211463889564	1.2525	0.431581848357522	0.103025070843034	acp-4 is an ortholog of human ACPT (acid phosphatase, testicular), ACPP (acid phosphatase, prostate) and ACP2 (acid phosphatase 2, lysosomal); acp-4 is predicted to have acid phosphatase activity, based on protein domain information.
12937	T17H7.1	T17H7.1	2.9009188001781	2.335	0.804917393708725	0.103025070843034	T17H7.1 is involved in embryo development and lipid storage; T17H7.1 is expressed in the pharynx and certain outer labial neurons.
6839	F36A2.3	F36A2.3	2.89772072997107	0.5425	0.187216108988328	0.103025070843034	F36A2.3 encodes a protein with similarity to malate dehydrogenase; by homology, the product of F36A2.3 is predicted to function in the citric acid cycle to catalyze the formation of oxaloacetate from malate.
9679	K02E7.6	K02E7.6	2.8913441489221	1.32	0.456535068816385	0.103025070843034	None
9705	nep-18	K02F6.9	2.88253027786444	0.93	0.322633211224758	0.103025070843034	K02F6.9 encodes a neprilysin; neprilysins are thermolysin-like zinc metallopeptidases, found on the outer surface of animal cells, that negatively regulate small signalling peptides (e.g., enkephalin, tachykinin, insulin, and natriuretic peptides) by cleaving them; K02F6.9 has no clear orthologs in other organisms.
5344	F15B9.8	F15B9.8	2.87790272003788	0.845	0.293616595903867	0.103025070843034	None
10139	K08D8.4	K08D8.4	2.87717203120537	0.675	0.234605366894664	0.103025070843034	K08D8.4 is an ortholog of human EPHX1 (epoxide hydrolase 1, microsomal (xenobiotic)); K08D8.4 is involved in innate immune response.
11221	R07E3.6	R07E3.6	2.87691509965592	1.75	0.608290456749767	0.103025070843034	None
15115	nape-2	Y37E11AR.3	2.87531683921573	0.8675	0.301705880954886	0.103025070843034	nape-2 is an ortholog of human NAPEPLD (N-acyl phosphatidylethanolamine phospholipase D); nape-2 is involved in N-acylethanolamine metabolic process; nape-2 is predicted to have N-acylphosphatidylethanolamine-specific phospholipase D activity and zinc ion binding activity, based on protein domain information; nape-2 is expressed in the pharynx, vulval muscle, ventral nerve cord, nerve ring, and t…
1384	col-79	C09G5.3	2.87143792990509	1.27714285714286	0.444774669806312	0.103025070843034	col-79 is an ortholog of human SFTPD (surfactant protein D) and members of the COL (Collagens) family including COL4A2; col-79 is involved in collagen and cuticulin-based cuticle development; col-79 is a structural constituent of cuticle, based on protein domain information.
6556	F32D1.11	F32D1.11	2.87092041397415	1.6025	0.558183358967341	0.103025070843034	None
10144	K08D9.4	K08D9.4	2.86636152650031	0.6825	0.238106740440833	0.103025070843034	K08D9.4 is an ortholog of human ABHD14B (abhydrolase domain containing 14B).
14846	fbxa-121	Y18D10A.18	2.86562643502072	0.95	0.331515646418557	0.103025070843034	fbxa-121 is involved in determination of adult lifespan.
12754	sams-5	T13A10.11	2.86460118043435	0.585	0.204216909493592	0.103025070843034	sams-5 is an ortholog of human MAT1A (methionine adenosyltransferase I, alpha) and MAT2A (methionine adenosyltransferase II, alpha); sams-5 is involved in embryo development, hermaphrodite genitalia development, locomotion, nematode larval development, positive regulation of growth, receptor-mediated endocytosis, reproduction and secretion by cell; sams-5 is predicted to have ATP binding activity…
11462	R11.3	R11.3	2.863444228366	0.895	0.312560653751836	0.103025070843034	R11.3 is expressed in the hypodermis, nervous system, reproductive system, and the excretory cell.
5024	vap-1	F11C7.3	2.86028922270052	0.4725	0.165193084758713	0.103025070843034	vap-1 encodes a predicted secreted protein that is similar to the venom allergen-like proteins found in a number of invertebrates, including parasitic nematodes; a vap-1 reporter fusion is expressed specifically within the amphid sheath cells.
14416	clec-239	Y102A5C.16	2.85822541139742	1.255	0.439083633850423	0.103025070843034	None
7305	F41E6.12	F41E6.12	2.85608940664466	0.8075	0.282729244442195	0.103025070843034	None
10882	MTCE.7	MTCE.7	2.85305846863999	0.545	0.19102307435704	0.103025070843034	MTCE.7 encodes a mitochondrial 18s ribosomal RNA (rRNA).
17772	ZC449.2	ZC449.2	2.85105205684024	1.96	0.687465525330402	0.103025070843034	None
4471	F01D5.1	F01D5.1	2.84750207229981	0.8225	0.288849658091978	0.103025070843034	F01D5.1 is involved in innate immune response.
1387	bli-1	C09G5.6	2.83247985675005	1.945	0.686677434038901	0.205278017249225	The bli-1 gene encodes an unusual cuticular collagen that is required for proper strut formation within the unique medial layer of the adult cuticle; bli-1 interacts genetically with other cuticular collagens such as bli-2 and rol-1, and may be processed for secretion by BLI-4, a Kex2/subtilisin serine endoproteinase; consistent with its role in adult cuticle formation, bli-1 mRNA is highly expre…
1716	C15H11.10	C15H11.10	2.83236856806053	1.75604166666667	0.619990521879404	0.205278017249225	None
17334	grl-15	Y75B8A.20	2.83124527021235	1.94	0.685210857713679	0.205278017249225	grl-15 encodes a hedgehog-like protein, with an N-terminal signal sequence, a central proline-rich low-complexity region, and a C-terminal Ground-like (Grl) domain; GRL-15 is expressed in the reproductive system, vulva, and larval hypodermis; the Grl domain is predicted to form a cysteine-crosslinked protein involved in intercellular signalling, and it has subtle similarity to the N-terminal Hedg…
8949	F57H12.6	F57H12.6	2.82910742754262	1.545	0.546108636582245	0.205278017249225	None
7139	ugt-61	F39G3.1	2.82869719124783	0.5875	0.207692785858367	0.205278017249225	ugt-61 is an ortholog of members of the human UGT (UDP glucuronosyltransferases) family including UGT2B7; ugt-61 is predicted to have transferase activity, transferring hexosyl groups, based on protein domain information; ugt-61 is expressed in the pharynx, tail, intestine, and the excretory cell.
3042	C37H5.3	C37H5.3	2.82672126116422	0.61	0.215797718855648	0.205278017249225	abhd-5.2 is an ortholog of human ABHD4 (abhydrolase domain containing 4) and ABHD5 (abhydrolase domain containing 5); abhd-5.2 is involved in lipid storage and locomotion; abhd-5.2 is expressed in the hypodermis and the intestine.
10855	M70.2	M70.2	2.82407030408808	0.815	0.288590549187186	0.205278017249225	None
10655	M03B6.3	M03B6.3	2.82321323802397	2.4475	0.86691999280687	0.205278017249225	None
5451	F16H6.5	F16H6.5	2.82311967696821	0.6025	0.213416386459052	0.205278017249225	None
10881	MTCE.4	MTCE.4	2.82297333395215	0.465	0.164719940641098	0.205278017249225	The ndfl-4 gene resides on the mitochondrial chromosome, and encodes the protein NADH-ubiquinone oxidoreductase chain 4L; this is the C. elegans homolog of the core MT-ND4L of mitochondrial NADH:ubiquinone oxidoreductase (Complex I).
13172	dpy-9	T21D12.2	2.82154532129027	1.0125	0.358845910558329	0.205278017249225	dpy-9 encodes a cuticular collagen family member with similarity to human collagen alpha 5, type IV, and affects body length.
15173	Y38A10A.2	Y38A10A.2	2.81772084505268	0.825	0.292789827441042	0.205278017249225	Y38A10A.2 is involved in nematode larval development.
15823	Y47D3A.5	Y47D3A.5	2.81467380355246	0.94	0.333964098722063	0.205278017249225	None
10364	K10D11.2	K10D11.2	2.80678267993479	0.9825	0.350044913353543	0.205278017249225	K10D11.2 is an ortholog of human EPHX1 (epoxide hydrolase 1, microsomal (xenobiotic)).
15213	nhr-234	Y38E10A.18	2.80303519587304	1.0875	0.387972295746106	0.205278017249225	nhr-234 is involved in lipid storage; nhr-234 is predicted to have sequence-specific DNA binding activity, transcription factor activity, sequence-specific DNA binding, and zinc ion binding activity, based on protein domain information.
1661	C14F11.6	C14F11.6	2.79996800332168	2.1125	0.754472907366758	0.205278017249225	C14F11.6 is predicted to have dTDP-4-dehydrorhamnose 3,5-epimerase activity, based on protein domain information.
12572	cyp-13A9	T10B9.6	2.79885661428914	0.942777777777778	0.33684390009998	0.205278017249225	None
17690	cuti-1	ZC328.1	2.79738051555313	1.685	0.602349230157136	0.205278017249225	cuti-1 is involved in body morphogenesis, collagen and cuticulin-based cuticle development, embryo development, locomotion, the molting cycle, nematode larval development and reproduction; cuti-1 is expressed in the anus, hypodermis, excretory pore, and the vulva; cuti-1 is localized to the cytoplasm.
17709	dao-4	ZC373.6	2.79349175165995	1.435	0.513694017226754	0.205278017249225	dao-4 encodes a novel protein, conserved amongst nematodes; dao-4 transcripts are expressed at higher levels in wild-type adult animals than in daf-2 mutant adults at 25C, suggesting that dao-4 expression is positively regulated by DAF-2/insulin-like receptor signaling; reduced dao-4 expression in daf-2 mutants is dependent upon DAF-16.
2687	C33B4.2	C33B4.2	2.79349109173139	1.615	0.578129640284277	0.205278017249225	None
473	fkb-7	B0511.1	2.79339695871079	1.68	0.60141828205303	0.205278017249225	fkb-7 encodes a peptidylprolyl cis/trans isomerase homologous to mammalian FK506-binding proteins; by homology, FKB-7 could function in a number of different processes including protein folding, signal transduction, and regulation of muscle contraction; however, as loss of fkb-7 function via RNA-mediated interference (RNAi) does not result in any obvious abnormalities, the precise role of FKB-7 i…
8699	F56A4.2	F56A4.2	2.78865006487765	0.5225	0.187366642584796	0.205278017249225	None
8064	ubc-24	F49E12.4	2.78862695036648	1.1075	0.397148854870837	0.205278017249225	ubc-24 encodes a predicted conjugating enzyme (UBCs/E2s) of the ubiquitin-conjugation system.
16396	Y54F10AM.6	Y54F10AM.6	2.78731032876797	1.1925	0.427831801752444	0.205278017249225	None
16985	aqp-3	Y69E1A.7	2.78274944828874	1.31458333333333	0.472404489790391	0.205278017249225	aqp-3 encodes an aquaglyceroporin whose expression in Xenopus oocytes increases water or glycerol permeability five- to seven-fold; loss of AQP-3 activity via mutation or RNAi results in no obvious defects; however, AQP-3, in conjunction with AQP-2, AQP-4, and AQP-8, is weakly required for recovery from hypotonic stress; AQP-3 is expressed in the intestine, excretory cell, seminal vesicle, and va…
5272	cyp-13A12	F14F7.3	2.77938736005849	0.89	0.320214451857215	0.205278017249225	cyp-13A12 encodes one of ~80 C. elegans cytochrome P450s: membrane-associated, heme-containing NADPH-dependent monooxygenases that catalyze the oxidative metabolism of a variety of exogenous compounds and endogenous substrates.
6937	F36H2.4	F36H2.4	2.7789473799114	0.8175	0.294176135147281	0.205278017249225	None
7860	F47B7.4	F47B7.4	2.76825462049881	0.78	0.281765988657305	0.205278017249225	None
6401	F30A10.2	F30A10.2	2.76773737198467	1.6125	0.582605855715177	0.205278017249225	F30A10.2 is involved in embryo development and nematode larval development.
13882	W01D2.3	W01D2.3	2.76358734792774	0.7375	0.266863285704724	0.205278017249225	W01D2.3 is an ortholog of human REEP6 (receptor accessory protein 6) and REEP5 (receptor accessory protein 5).
15728	clec-70	Y46C8AL.3	2.76063087987339	0.74225	0.268869701274239	0.205278017249225	None
17769	ugt-16	ZC443.6	2.75871693327997	0.7175	0.260084676084157	0.205278017249225	ugt-16 is an ortholog of human UGT3A2 (UDP glycosyltransferase 3 family, polypeptide A2) and UGT3A1 (UDP glycosyltransferase 3 family, polypeptide A1); ugt-16 is predicted to have transferase activity, transferring hexosyl groups, based on protein domain information; ugt-16 is expressed in the pharynx and the intestine.
5850	chw-1	F22E12.2	2.75682383166376	0.615	0.223082807445423	0.205278017249225	chw-1 is an ortholog of human RHOV (ras family member V) and RHOU (ras family member U); chw-1 is involved in establishment or maintenance of cell polarity and vulval development; chw-1 is predicted to have GTP binding activity, based on protein domain information; chw-1 is expressed in the hyp7, P3.p, P4.p, and the P8.p.
17260	Y73E7A.8	Y73E7A.8	2.75625479490643	1.28	0.464398285080699	0.205278017249225	Y73E7A.8 is involved in hermaphrodite genitalia development and inductive cell migration.
806	nhr-147	C03G6.8	2.75554282996055	0.4625	0.167843517063613	0.205278017249225	nhr-147 is an ortholog of human HNF4G (hepatocyte nuclear factor 4, gamma) and HNF4A (hepatocyte nuclear factor 4, alpha); nhr-147 is predicted to have sequence-specific DNA binding activity, transcription factor activity, sequence-specific DNA binding, and zinc ion binding activity, based on protein domain information.
13766	T28D6.3	T28D6.3	2.7539762900549	1.54	0.559191451851353	0.205278017249225	None
12775	T13C5.3	T13C5.3	2.75076716702536	1.29142857142857	0.469479419017897	0.205278017249225	None
2590	C31H1.1	C31H1.1	2.74911310669111	1.7675	0.642934623423843	0.205278017249225	None
6807	F35G2.5	F35G2.5	2.7378047581018	1.1825	0.4319153864061	0.205278017249225	None
6323	F28G4.4	F28G4.4	2.73578886619345	1.405	0.513563022849385	0.205278017249225	None
711	C02F5.10	C02F5.10	2.73407491905883	1.19	0.43524776578165	0.205278017249225	Uncharacterized protein C02F5.10
10325	K10B2.2	K10B2.2	2.73190987408556	0.445	0.162889707387932	0.205278017249225	ctsa-1 is an ortholog of human CTSA (cathepsin A); ctsa-1 is predicted to have serine-type carboxypeptidase activity, based on protein domain information.
17938	acs-6	ZK1127.2	2.72767575439542	0.5975	0.219050962724283	0.205278017249225	acs-6 is predicted to have catalytic activity, based on protein domain information.
7604	gly-1	F44F4.6	2.72385788884126	1.09	0.400167719639621	0.205278017249225	gly-1 encodes a transmembrane glycosyltransferase similar to 2/I N-acetylglucosaminyltransferase; in vitro, GLY-1 demonstrates UDP-Glc:GalB1-3GalNac-R glucosyltransferase activity; gly-1 expression is detected in adult hypodermal seam cells and possibly some neurons adjacent to the anterior bulb of the pharynx; neither gly-1 loss-of-function mutations nor RNA mediated interference (RNAi) result i…
14772	Y11D7A.5	Y11D7A.5	2.7178746731767	1.2225	0.449799989699716	0.205278017249225	None
13193	T21G5.1	T21G5.1	2.70710754849371	0.8725	0.322299718193863	0.205278017249225	T21G5.1 is an ortholog of human ABL2 (ABL proto-oncogene 2, non-receptor tyrosine kinase) and ABL1 (ABL proto-oncogene 1, non-receptor tyrosine kinase); T21G5.1 is predicted to have protein tyrosine kinase activity, based on protein domain information.
9174	F59C6.18	F59C6.18	2.70541040143488	0.92	0.340059312077775	0.205278017249225	None
16377	Y54E5A.2	Y54E5A.2	2.70074205897581	1.245	0.460984415695046	0.205278017249225	Y54E5A.2 is involved in spermatogenesis.
3706	C50D2.10	C50D2.10	2.69694761060318	1.005	0.372643501137654	0.205278017249225	C50D2.10 is involved in reproduction.
5872	F22F4.1	F22F4.1	2.69630569343342	1.7375	0.644400226662542	0.205278017249225	F22F4.1 is involved in embryo development and oviposition.
16851	Y65B4BL.7	Y65B4BL.7	2.69598498960238	0.77	0.285609898782694	0.205278017249225	Y65B4BL.7 is involved in embryo development, lipid storage, nematode larval development and reproduction.
18389	ZK669.2	ZK669.2	2.69480971127424	0.865	0.320987413835236	0.205278017249225	ZK669.2 is an ortholog of human IFI30 (interferon, gamma-inducible protein 30).
9159	rpn-6.2	F59B2.5	2.69409252608988	1.5675	0.581828569293802	0.205278017249225	rpn-6.2 is an ortholog of human PSMD11 (proteasome (prosome, macropain) 26S subunit, non-ATPase, 11).
14397	mua-6	W10G6.3	2.68997038496663	0.45	0.167288087078915	0.205278017249225	mua-6 encodes an essential intermediate filament protein (MUA-6/IFA-2) that is coexpressed with the essential IF protein IFB-1; MUA-6 is required for hypodermal integrity and for lasting attachment of muscles to the body wall; MUA-6 is also required for normal positioning of excretory canals and muscles; MUA-6 forms heteropolymeric intermediate filaments in vitro with an equimolar mixture of IFB-…
18280	ZK550.2	ZK550.2	2.6876829646398	0.645	0.239983661944459	0.205278017249225	ZK550.2 is an ortholog of human MFSD8 (major facilitator superfamily domain containing 8) and SLC18B1 (solute carrier 18 B1); ZK550.2 is expressed in the intestine and the excretory cell.
17109	Y71G12B.18	Y71G12B.18	2.68716319927409	1.42	0.528438317547516	0.205278017249225	None
6675	F33H2.8	F33H2.8	2.68715651903464	0.8475	0.315389146109161	0.205278017249225	F33H2.8 is involved in determination of adult lifespan and locomotion.
7812	F46F5.9	F46F5.9	2.68708145585172	0.885	0.329353618243584	0.205278017249225	None
3381	C45E5.1	C45E5.1	2.68640872236366	0.575	0.214040400931278	0.205278017249225	C45E5.1 is an ortholog of human PDXP (pyridoxal (pyridoxine, vitamin B6) phosphatase) and PGP (phosphoglycolate phosphatase); C45E5.1 is predicted to have phosphatase activity, based on protein domain information.
11335	cnc-3	R09B5.8	2.68542798332064	2.2125	0.823891019882855	0.205278017249225	cnc-3 encodes one of eleven C. elegans caenacin peptides; CNC-3 is predicted to be a secreted protein that, based upon similarity to CNC-2, -4, and -6, may function as an antimicrobial peptide in the innate immune response.
5266	F14F3.4	F14F3.4	2.6703409477205	1.1275	0.422230727114632	0.205278017249225	None
12612	T10E9.6	T10E9.6	2.66380810242413	0.6525	0.244950077074324	0.205278017249225	T10E9.6 is involved in embryo development and lipid storage.
16113	hpo-29	Y50D7A.4	2.657156339977	0.6025	0.226746161276011	0.205278017249225	hpo-29 is an ortholog of human NAA15 (N(alpha)-acetyltransferase 15, NatA auxiliary subunit) and NAA16 (N(alpha)-acetyltransferase 16, NatA auxiliary subunit); hpo-29 is involved in embryo development and reproduction; hpo-29 is expressed in the anal depressor muscle, nervous system, and the body wall musculature.
3525	mam-2	C47E12.6	2.65608761956894	1.1525	0.433908878422859	0.205278017249225	None
3852	C53A5.13	C53A5.13	2.6556294873249	0.695	0.261708195106726	0.205278017249225	C53A5.13 is an ortholog of human VSIG10 (V-set and immunoglobulin domain containing 10).
5375	lgc-22	F15E6.2	2.6503077961759	1.185	0.44711787880254	0.205278017249225	lgc-22 is predicted to have extracellular ligand-gated ion channel activity, based on protein domain information.
8247	F53A9.6	F53A9.6	2.6500410071906	0.675	0.254713039597674	0.205278017249225	F53A9.6 is involved in innate immune response.
4910	F10D2.10	F10D2.10	2.64827759344195	0.8075	0.304915165237832	0.205278017249225	F10D2.10 is an ortholog of human ABHD14B (abhydrolase domain containing 14B).
5671	exc-9	F20D12.5	2.64620486823948	0.6225	0.235242557169865	0.205278017249225	exc-9 encodes one of two C. elegans small LIM domain-containing proteins related to the mammalian CRIP (Cysteine-Rich Intestinal Protein) family of proteins; in C. elegans, exc-9 activity is required cell autonomously for proper organization of the apical cytoskeleton of the excretory canal cell, which is essential for maintaining the diameter of the excretory canal tubules; in addition, exc-9 is…
4380	E02H9.4	E02H9.4	2.63537268553692	0.6275	0.238106740440833	0.205278017249225	None
17822	fbxa-223	ZC513.10	2.63516423055696	1.6825	0.638480129811262	0.205278017249225	fbxa-223 encodes a protein containing an F-box, a motif predicted to mediate protein-protein interactions either with homologs of yeast Skp-1p or with other proteins; FBXA-223 also contains an FTH/DUF38 motif, which may also mediate protein-protein interaction.
3304	C44B7.7	C44B7.7	2.63091979774543	0.49	0.186246650475589	0.205278017249225	C44B7.7 is an ortholog of human GGCT (gamma-glutamylcyclotransferase); C44B7.7 is predicted to have gamma-glutamylcyclotransferase activity, based on protein domain information.
10169	K08E7.5	K08E7.5	2.62353941598845	1.6625	0.633685924392194	0.205278017249225	None
9042	F58F6.3	F58F6.3	2.62306208398033	0.6385	0.243417799334401	0.205278017249225	None
1177	C07E3.10	C07E3.10	2.62171509007087	1.2675	0.483462144609214	0.205278017249225	None
5440	F16G10.8	F16G10.8	2.60796894835097	0.8825	0.338385930767315	0.205278017249225	None
1649	C14C6.5	C14C6.5	2.60348207594239	0.6825	0.262148914450642	0.205278017249225	C14C6.5 encodes a protein that contains a Metridin-like ShK toxin domain; C14C6.5 is involved in the transcriptional, innate immune response towards several different bacterial pathogens.
11066	R05D3.9	R05D3.9	2.59885996053646	0.505	0.194315972260297	0.205278017249225	R05D3.9 is an ortholog of human PDIA3 (protein disulfide isomerase family A, member 3).
18412	bus-17	ZK678.8	2.58512644678495	0.5525	0.213722621068354	0.205278017249225	bus-17 encodes a putative GT13 glycosyltransferase whose homologs include human B3GALT2 and C. elegans BRE-5; BUS-17 is required for bacterial infection, as well as for cuticle integrity, long-term survival, and traction during movement; specifically, bus-17 is needed both for colonization by Microbacterium nematophilum (and the tail-swelling response to M. nematophilum infection) and for attachm…
4121	D1014.5	D1014.5	2.58299915888784	1.115	0.431668742966252	0.205278017249225	D1014.5 is expressed in the hypodermis.
11444	R10E9.3	R10E9.3	2.58219080019987	0.65	0.251724233526697	0.205278017249225	None
4264	D2045.7	D2045.7	2.58198793942993	0.82	0.317584752228179	0.205278017249225	D2045.7 is an ortholog of human STK16 (serine/threonine kinase 16); D2045.7 is involved in reproduction; D2045.7 is predicted to have ATP binding activity and protein kinase activity, based on protein domain information.
8667	F55G11.8	F55G11.8	2.57411931558562	0.7625	0.296217815306098	0.205278017249225	F55G11.8 is an ortholog of human EPHX1 (epoxide hydrolase 1, microsomal (xenobiotic)); F55G11.8 is involved in innate immune response.
Significant Neg
Row	Gene ID	Gene Name	Score(d)	Numerator(r)	Denominator(s+s0)	q-value(%)
5582	sea-1	F19B10.9	-16.7179467130706	-3.69	0.220720885365369	0	sea-1 encodes a T-box transcription factor; during development, sea-1 functions, zygotically and in a dose-dependent manner, as an autosomal element of the X:A (X chromosome:autosome) ratio that determines C. elegans sex; in opposition to the X signal elements, SEA-1 positively regulates transcription of xol-1, the master sex-determination switch gene that is essential for male development and fo…
14466	skr-10	Y105C5B.13	-15.6999438345268	-2.52	0.160510128352058	0	skr-10 encodes a homolog of Skp1 in S. cerevisiae, a core component of the SCF (Skp1p, Cullin, F-box) ubiquitin-ligase complex that facilitates ubiquitin-mediated protein degradation; SKR-10 is required for posterior body morphogenesis, embryonic and larval development, and cell proliferation; SKR-10 is expressed in the tip and end regions of the intestine and can interact in vivo with CUL-1 and …
12914	T16G12.8	T16G12.8	-15.2846126123007	-2.4275	0.158819857694424	0	None
13929	W02B8.2	W02B8.2	-14.3309463812587	-2.8275	0.197300298583049	0	W02B8.2 is an ortholog of human CIT (citron rho-interacting serine/threonine kinase); W02B8.2 is involved in embryo development.
7638	btb-6	F45C12.7	-13.9355062116856	-4.3875	0.314843245257991	0	btb-6 is involved in embryo development.
14191	W06D11.1	W06D11.1	-13.6282020622581	-2.61	0.191514624458652	0	None
17838	rgs-9	ZC53.7	-12.4022277360856	-2.0425	0.164688154697977	0	rgs-9 is an ortholog of human RGSL1 (regulator of G-protein signaling like 1) and members of the RGS (Regulators of G-protein signaling) family including RGS13; rgs-9 is involved in embryo development; rgs-9 is expressed in the hypodermis, nervous system, intestine, and the rectal gland cell.
7624	rgs-11	F45B8.1	-12.2516904734315	-3.9775	0.324649076682556	0	rgs-11 is an ortholog of human RGSL1 (regulator of G-protein signaling like 1) and members of the RGS (Regulators of G-protein signaling) family including RGS13.
12790	cav-1	T13F2.8	-12.036244090694	-2.5675	0.213314052178876	0	cav-1 encodes one of two C. elegans caveolin orthologs; cav-1 is required for viability and Ras/MAP-kinase-dependent progression through the meiotic cell cycle; CAV-1 is expressed in the adult germ line and during embryonic development; CAV-1::GFP localizes to cortical granules that function to secrete chondroitin and mucin-like proteoglycans to the extracellular space following fertilization.
9846	K04G2.10	K04G2.10	-11.8438706218052	-3.92071428571429	0.331033190998898	0	None
14686	athp-3	Y116A8C.22	-11.7771743629834	-4.12472222222222	0.350230207611305	0	athp-3 is predicted to have DNA binding activity and zinc ion binding activity, based on protein domain information.
11894	T02G6.5	T02G6.5	-11.6792111459885	-2.83	0.242310885951577	0	This gene encodes a protein containing an F-box, a motif predicted to mediate protein-protein interactions either with homologs of yeast Skp-1p or with other proteins; its encoded protein also contains a Pfam-B45 motif of presently unknown function.
12027	T04D3.5	T04D3.5	-11.3744161437205	-2.685	0.236056072335836	0	T04D3.5 is involved in embryo development and nematode larval development; T04D3.5 is expressed in the germ line.
8439	skr-15	F54D10.1	-11.291703235278	-2.46	0.217859073050589	0	The skr-15 gene encodes a homolog of Skp1 in S. cerevisiae that has no known function in vivo, since skr-15(RNAi) animals are at least superficially normal.
3823	skr-13	C52D10.8	-10.8663525218049	-2	0.184054400589961	0	The skr-13 gene encodes a homolog of Skp1 in S. cerevisiae that has no known function in vivo, since skr-13(RNAi) animals are at least superficially normal.
868	rnh-1.3	C04F12.9	-10.3510014140473	-2.2175	0.214230479863586	0	rnh-1.3 is one of four C. elegans genes that can encode an RNase H ribonuclease; rnh-1.3 transcripts are expressed from the L3 larval stage through adulthood.
13534	T25E12.6	T25E12.6	-10.3362808089293	-3.21024305555556	0.310580093062322	0	None
9582	K01G12.3	K01G12.3	-10.3256655734587	-1.8775	0.18182847261933	0	None
7648	fbxc-42	F45D11.9	-10.2847831578044	-3.3425	0.324994698353325	0	None
3824	skr-8	C52D10.9	-10.2817199903394	-2.34	0.227588380368133	0	skr-8 encodes a homolog of Skp1 in S. cerevisiae, a component of the SCF (Skp1, Cullin, F-box) ubiquitin-ligase complex that regulates ubiquitin-mediated protein degradation; SKR-8 is required for is required for posterior body morphogenesis, embryonic and larval development, and cell proliferation; SKR-8 can interact with CUL-1, a C. elegans cullin homolog.
14100	W04E12.2	W04E12.2	-10.2686964497914	-3.11611111111111	0.303457320639214	0	None
2981	fbxa-170	C36C9.3	-10.1903876125213	-2.2125	0.217116373206592	0	This gene encodes a protein containing an F-box, a motif predicted to mediate protein-protein interactions either with homologs of yeast Skp-1p or with other proteins; this gene's encoded protein also contains an FTH/DUF38 motif, which may also mediate protein-protein interaction.
3410	C45H4.14	C45H4.14	-10.1445189880214	-3.025	0.298190579915311	0	C45H4.14 is expressed in the germ line.
5318	F15A4.10	F15A4.10	-10.045098972311	-2.37	0.235935953098406	0	Uncharacterized protein F15A4.10
4439	EEED8.15	EEED8.15	-9.83204500139881	-2.28475	0.232377903037969	0	None
395	B0416.4	B0416.4	-9.63582122977631	-2.6325	0.273199339965454	0	B0416.4 is predicted to have zinc ion binding activity, based on protein domain information.
15779	Y46G5A.8	Y46G5A.8	-9.51842748652521	-2.265	0.237959474210047	0	This gene encodes a protein containing an F-box, a motif predicted to mediate protein-protein interactions either with homologs of yeast Skp-1p or with other proteins.
9123	pup-3	F59A3.9	-9.4873726019656	-2.6575	0.280109163146962	0	pup-3 encodes a template-independent poly(U) polymerase with 3'' end RNA substrates, distantly similar to human ZCCHC6 and ZCCHC11; PUP-3 is paralogous to the GLD-2 family of poly(A) polymerases; PUP-3 has no obvious function in mass RNAi assays.
2102	C24D10.5	C24D10.5	-9.03004651386074	-3	0.332224202322228	0	None
6174	F26G5.1	F26G5.1	-8.86331620015887	-2.1125	0.238341942484477	0	F26G5.1 is involved in embryo development; F26G5.1 is expressed in the germ line.
7423	ceh-86	F42G2.6	-8.81297895043627	-2.1825	0.24764611515292	0	ceh-86 encodes a homeodomain-containing protein; ceh-86(RNAi) performed in the background of C. elegans retinoblastoma pathway mutants results in a number of phenotypes that suggest ceh-86 plays a role in the normal development and/or survival of the animal; a ceh-86::gfp promoter fusion is expressed in the adult intestine.
1316	C09B8.5	C09B8.5	-8.61921727493885	-2.305	0.267425675264272	0	C09B8.5 is involved in embryo development.
3638	C49F5.3	C49F5.3	-8.53876512436749	-1.7725	0.20758270946483	0	None
3821	skr-12	C52D10.6	-8.43174661154728	-1.775	0.210513916247096	0	skr-12 encodes a homolog of Skp1 in S. cerevisiae, a core component of the SCF (Skp1p, Cullin, F-box) ubiquitin-ligase complex that facilitates ubiquitin-mediated protein degradation; SKR-12 has no known function in vivo, since skr-12(RNAi) animals are at least superficially normal.
3724	C50E3.12	C50E3.12	-8.38411009819012	-3.4625	0.412983603441401	0	C50E3.12 is involved in locomotion.
12184	T05H10.4	T05H10.4	-8.37456411891768	-1.7575	0.209861668624628	0	Uncharacterized protein T05H10.4
13645	T27A8.2	T27A8.2	-8.36714885596238	-2.0775	0.248292463270757	0	T27A8.2 is predicted to have sequence-specific DNA binding activity and transcription factor activity, sequence-specific DNA binding, based on protein domain information; T27A8.2 is expressed in the nervous system, tail, and the head muscle.
16072	bath-9	Y49F6C.3	-8.14969297457615	-1.835	0.225161856492568	0	None
1134	C06H2.7	C06H2.7	-8.12172370980762	-2.125	0.261643965730316	0	C06H2.7 is involved in defecation, determination of adult lifespan, germline cell cycle switching, mitotic to meiotic cell cycle and oogenesis.
4537	F02D10.6	F02D10.6	-8.06614219872447	-1.9225	0.238341942484477	0	F02D10.6 is involved in embryo development.
1867	C17E7.4	C17E7.4	-8.02650112461925	-3.51	0.437301377711637	0	C17E7.4 is involved in embryo development; C17E7.4 is expressed in the germ line.
13729	T28A11.22	T28A11.22	-8.00965965821141	-1.7770625	0.221864920087856	0	None
5501	his-32	F17E9.10	-7.9693692090873	-2.06	0.258489718063385	0	his-32 encodes an H3 histone; by homology, HIS-32 is predicted to function as a nucleosome component required for packaging of DNA into chromatin; his-32 is a replication-dependent histone locus that resides in the HIS5 cluster on chromosome IV.
9672	K02E2.7	K02E2.7	-7.96721307337301	-2.2375	0.280838478824908	0	None
5579	F19B10.2	F19B10.2	-7.94793032338881	-1.7075	0.214835803853897	0	None
8465	F54D5.5	F54D5.5	-7.9011422677971	-1.8625	0.235725409931048	0	F54D5.5 is involved in body morphogenesis, embryo development, locomotion, nematode larval development, receptor-mediated endocytosis and reproduction.
10277	K09E3.7	K09E3.7	-7.89334158046232	-1.785	0.226139966426671	0	None
5921	F23D12.10	F23D12.10	-7.8665601707422	-1.8575	0.236126077940461	0	None
3202	C41H7.3	C41H7.3	-7.71646520158068	-1.4	0.181430222702646	0	None
16720	rgs-8.2	Y59E1A.2	-7.63317183177335	-2.0175	0.264306902093057	0	rgs-8.2 is an ortholog of human RGSL1 (regulator of G-protein signaling like 1) and members of the RGS (Regulators of G-protein signaling) family including RGS13.
11315	R09A8.2	R09A8.2	-7.60480795430381	-1.83	0.240637240413723	0	None
15835	skr-7	Y47D7A.1	-7.55804429340044	-2.865	0.379066315144736	0	The skr-7 gene encodes a homolog of Skp1 in S. cerevisiae that is required for posterior body morphogenesis, embryonic and larval development, and cell proliferation.
12024	T04D3.1	T04D3.1	-7.54746006543698	-2.44	0.323287566790024	0	T04D3.1 is localized to the cytoplasm.
5302	F14H3.4	F14H3.4	-7.51344128768095	-3.0875	0.410930209178884	0	None
10378	taf-11.2	K10D3.3	-7.4246612715617	-2.205	0.296983245342882	0	taf-11.2 is an ortholog of human TAF11 (TAF11 RNA polymerase II, TATA box binding protein (TBP)-associated factor); taf-11.2 is predicted to have protein heterodimerization activity, based on protein domain information.
18517	ZK829.9	ZK829.9	-7.40566901769281	-2.7775	0.375050517834959	0	ZK829.9 is an ortholog of members of the human SLC (Solute carriers) family including SLC2A14; ZK829.9 is involved in locomotion; ZK829.9 is predicted to have transmembrane transporter activity, based on protein domain information.
18054	ZK177.1	ZK177.1	-7.37836302758323	-1.855	0.251410779473073	0	Uncharacterized protein ZK177.1
2929	vet-2	C35E7.1	-7.32421326776569	-2.315	0.316074903251173	0	vet-2 is localized to the cytoplasm.
11208	fbxc-36	R07C3.2	-7.32286576316263	-2.2325	0.3048669840748	0	None
2980	C36C9.1	C36C9.1	-7.29896678963625	-2.195	0.300727495173244	0	meg-4 is involved in P granule assembly, germ cell proliferation and organelle localization; meg-4 is expressed in the pharynx; meg-4 is localized to the P granule.
9134	F59A7.12	F59A7.12	-7.23541427089451	-1.74	0.240483811272479	0	None
3723	C50E3.11	C50E3.11	-6.89750266832494	-1.6125	0.233780264762347	0	None
5085	F12E12.1	F12E12.1	-6.83502631863158	-3.05	0.446230907946326	0	None
5303	F14H3.5	F14H3.5	-6.82923634924314	-1.8425	0.26979590480921	0	None
7229	F40G12.11	F40G12.11	-6.82205303342301	-2.87	0.420694472168293	0	F40G12.11 is expressed in the germ line.
823	C04B4.2	C04B4.2	-6.73903456991769	-1.6125	0.239277597298287	0	C04B4.2 is involved in locomotion; C04B4.2 is expressed in the nervous system, head, and the intestine.
8817	pes-2.1	F56G4.2	-6.73397249452942	-2.0575	0.305540303538733	0	pes-2 encodes a protein containing a predicted signal sequence and an F-box, a motif believed to mediate protein-protein interactions either with homologs of yeast Skp1p or with other proteins; pes-2 was identified in two different molecular screens, a promoter-trapping screen and a screen for genes that are preferentially transcribed in pre-gastrulation embryos; by homology, pes-2 is predicted t…
18345	cdc-25.3	ZK637.11	-6.70748053147202	-3.815	0.568767957223241	0	cdc-25.3 encodes a tyrosine phosphatase that is a member of the cell division cycle 25 (CDC25) family of cell cycle regulators that includes Schizosaccharomyces pombe CDC25 and Drosophila string; cdc-25.3 is one of four cdc-25 genes in C. elegans and while it is known to be expressed in hermaphrodites, the precise function of cdc-25.3 is not yet clear; cdc-25.3 may function redundantly with cdc-2…
10729	hlh-2	M05B5.5	-6.67095621820797	-1.875	0.281069150908576	0	hlh-2 encodes a Class I basic helix-loop-helix (bHLH) transcription factor that is the C. elegans ortholog of the mammalian E and Drosophila Daughterless transcriptional activators; HLH-2 activity is required for cell fate specifications occuring during embryonic and larval development that affect such processes as gonadogenesis, male tail formation, and programmed cell death; HLH-2 has been show…
14766	flh-3	Y11D7A.13	-6.61030246963501	-1.71	0.258687103631798	0	flh-3 is involved in negative regulation of transcription, DNA-templated.
12506	T09B9.1	T09B9.1	-6.58754055700314	-1.6925	0.256924414408458	0	T09B9.1 is an ortholog of human AADAC (arylacetamide deacetylase) and members of the AADAC (Arylacetamide deacetylase) family including AADACL3; T09B9.1 is predicted to have carboxylic ester hydrolase activity, based on protein domain information.
18272	try-1	ZK546.15	-6.54869893573699	-2.4675	0.376792401698996	0	try-1 is an ortholog of human HGFAC (HGF activator), TPSAB1 (tryptase alpha/beta 1) and TPSD1 (tryptase delta 1) and members of the Proteases, serine family including TMPRSS2; try-1 is involved in embryo development; try-1 is predicted to have serine-type endopeptidase activity, based on protein domain information; try-1 is expressed in the germ line.
11104	R05G9.3	R05G9.3	-6.48583327615765	-2.56	0.394706414889006	0	R05G9.3 is involved in embryo development.
13235	T22C1.4	T22C1.4	-6.4772412032883	-1.4025	0.216527369598031	0	T22C1.4 is an ortholog of human CHTF8 (chromosome transmission fidelity factor 8).
5249	F14D7.2	F14D7.2	-6.45654409385669	-3.235	0.501042036261792	0	F14D7.2 is expressed in the germ line.
10218	K08H2.3	K08H2.3	-6.41886854187829	-2.045	0.31859197406177	0	None
8013	fbxb-67	F49B2.2	-6.4162014184918	-2.93753472222222	0.457830814624383	0	This gene encodes a protein containing an F-box, a motif predicted to mediate protein-protein interactions either with homologs of yeast Skp-1p or with other proteins; its encoded protein also contains a Pfam-B45 motif of presently unknown function.
5282	F14F8.8	F14F8.8	-6.40836625979251	-2.6475	0.413131817482249	0	None
15791	Y46H3C.5	Y46H3C.5	-6.38967572978145	-2.3775	0.372084609696042	0	None
1871	C17E7.9	C17E7.9	-6.37238223193144	-3.1675	0.497066855802833	0	None
14778	Y13C8A.2	Y13C8A.2	-6.37100829729896	-1.67	0.262124913682503	0	None
8169	gei-12	F52D2.4	-6.36073125899899	-2.9325	0.461031897213261	0	meg-3 encodes a novel protein that affects embryonic viability and development of the hypodermis; MEG-3 interacts with GEX-3 in yeast two-hybrid assays, and is expressed in all somatic cells.
14193	W06D11.3	W06D11.3	-6.31959628303484	-2.515	0.397968459908048	0	W06D11.3 is involved in embryo development.
6393	dhs-17	F29G9.6	-6.28400967962708	-1.4075	0.223981195408268	0	dhs-17 encodes a member of the short-chain dehydrogenases/reductases family (SDR).
15875	Y47G6A.31	Y47G6A.31	-6.28258462214182	-1.85	0.294464796141386	0	Y47G6A.31 is an ortholog of human RNF4 (ring finger protein 4); Y47G6A.31 is involved in embryo development; Y47G6A.31 is predicted to have zinc ion binding activity, based on protein domain information.
12163	pzf-1	T05G11.1	-6.26804773414955	-2.9125	0.464658235471331	0	pzf-1 encodes a protein with three pairs of C2H2 zinc fingers; genetic and microarray analyses suggest that PZF-1 functions downstream of MPK-1 signaling in the germ line and contributes to proper meiotic chromosome segregation and positive regulation of the rate of meiotic progression; in situ hybridization experiments indicate that pzf-1 mRNA is present in the developing germline where it is li…
4726	inx-2	F08G12.10	-6.26728978102372	-1.79	0.285609898782694	0	inx-2 is expressed in the pharynx, certain interneurons, pharyngeal-intestinal valve, and the intestine.
16392	Y54F10AM.11	Y54F10AM.11	-6.21905432619913	-2.1325	0.342897792517485	0	Y54F10AM.11 is an ortholog of human BTBD19 (BTB (POZ) domain containing 19).
11024	R04D3.2	R04D3.2	-6.20990798207268	-2.915	0.469411142389756	0	None
356	fbxa-153	B0391.5	-6.18701684224415	-1.56	0.252140900821301	0	fbxa-153 encodes a protein with an N-terminal F-box domain and a C-terminal FTH domain; FBXA-153 has no obvious non-nematode orthologs; FBXA-153 shares N-terminal UNC-13 binding, and thus may share at least some functions, with ERI-1, W04D2.6, and Y55F3AM.13; FBXA-153 has no obvious function in mass RNAi assays.
2586	C31G12.1	C31G12.1	-6.08016791388452	-3.16611111111111	0.520727577914593	0	None
244	B0281.5	B0281.5	-6.04810411611177	-1.9325	0.3195216158485	0	B0281.5 is an ortholog of human KCTD10 (potassium channel tetramerization domain containing 10), TNFAIP1 (tumor necrosis factor, alpha-induced protein 1 (endothelial)) and KCTD13 (potassium channel tetramerization domain containing 13).
5469	ceh-49	F17A9.6	-6.0349958372644	-3.01482638888889	0.499557326994857	0	ceh-49 encodes a divergent ONECUT class CUT homeobox protein with a single N-terminal cut domain; CEH-49 has an atypical tyrosine residue at position 48 of its homeodomain rather than a phenylalanine or tryptophan residue; the cut domain may be a compact DNA-binding domain composed of alpha helices; phylogenetically, CEH-49 is (somewhat distantly) affiliated with CEH-48, Drosophila ONECUT, and ma…
17610	cyb-1	ZC168.4	-6.01665060823538	-1.24	0.206094732890544	0	cyb-1 encodes a cyclin B homolog that appears to be required both for embryogenesis (via maternally encoded CYB-1) and for postembryonic development and fertility (via zygotically encoded CYB-1); removing maternal product in cyb-1(RNAi) embryos causes multiple nuclei, and affected embryos arrest development at an early embryonic stage.
14458	Y105C5A.25	Y105C5A.25	-6.00452466506784	-1.61	0.26813113273835	0	None
14082	W04B5.1	W04B5.1	-5.93653707115319	-1.47	0.247619105613443	0	None
3448	madf-8	C46F11.3	-5.92634052046552	-0.9775	0.164941585220152	0	None
11025	R04D3.3	R04D3.3	-5.91817325151363	-2.72	0.459601279719943	0	None
14965	Y25C1A.6	Y25C1A.6	-5.85889502708777	-1.3825	0.235965995910186	0	None
8851	F57A10.4	F57A10.4	-5.85840652141994	-1.75	0.298716040548146	0	None
14804	Y17D7C.6	Y17D7C.6	-5.8222961392046	-1.3525	0.232296669159939	0	non-coding Transcript Isoform
10326	clec-88	K10B2.3	-5.81357124504461	-1.565	0.269197698632141	0	clec-88 encodes, by alternative splicing, two isoforms of a putatively secreted C-type lectin paralogous to CLEC-87, C25B8.4, F26D10.12, and ZK858.3; CLEC-88 has a single chondroitin attachment site verified by mass spectrometry; CLEC-88 has no obvious function in mass RNAi assays.
3725	C50E3.13	C50E3.13	-5.79599550324641	-2.7675	0.47748484250029	0	None
7078	mom-2	F38E1.7	-5.79545449988396	-1.7025	0.293764708192272	0	mom-2 encodes a member of the Wnt family of secreted signaling glycoproteins that is required for induction of endodermal (gut) tissue in the 4-cell stage embryo; MOM-2, required in the inducing blastomere (P2) at the 4-cell stage, may be the ligand for MOM-5, a Frizzled homolog, thought to act in the receiving blastomere (EMS); MOM-2 genetically interacts in the same pathway as KIN-19, but paral…
1570	C13F10.2	C13F10.2	-5.79498389245105	-0.94	0.162209251560563	0	kxd-1 is an ortholog of human KXD1 (KxDL motif containing 1); kxd-1 is involved in embryo development.
11369	R09F10.8	R09F10.8	-5.78637385166906	-2.5325	0.43766615585502	0	R09F10.8 is involved in embryo development.
14346	dsl-2	W09G12.1	-5.77602501323771	-1.0975	0.190009564966341	0	dsl-2 encodes a putative transmembrane protein whose extracellular domain has single DSL and EGF domains in series, somewhat like Delta/LAG-2; DSL-2 belongs to a nematode-specific family of Delta/LAG-2-like proteins that includes DSL-1, -2, -3, -5, -6, and -7.
15982	Y48G1A.2	Y48G1A.2	-5.77225764934213	-1.2775	0.221317217214931	0	None
13468	T24E12.11	T24E12.11	-5.76232592359235	-2.559375	0.444156584326704	0	None
12432	lsd-1	T08D10.2	-5.75445363552499	-1.485	0.258060989636338	0	T08D10.2 encodes an ortholog of the human histone demethylase LSD1 (KIAA0601), and a paralog of C. elegans SPR-5; similar histone demethylase homologs are found in human, mouse, Drosophila, fission yeast, and Arabidopsis; T08D10.2 is predicted to demethylate histone H3 lysine 4 residues and act as a transcriptional corepressor.
2611	fbxc-32	C32B5.10	-5.7152094295635	-2.55	0.446177875269001	0	None
3641	C49F5.6	C49F5.6	-5.69872207971946	-1.675	0.293925546213417	0	None
2719	fbxa-120	C33E10.2	-5.69716045654081	-1.23	0.215897026138321	0	This gene encodes a protein containing an F-box, a motif predicted to mediate protein-protein interactions either with homologs of yeast Skp-1p or with other proteins; this gene's encoded protein also contains an FTH/DUF38 motif, which may also mediate protein-protein interaction.
16213	Y51H7C.3	Y51H7C.3	-5.68060455522629	-1.9375	0.341072852574724	0	None
5301	F14H3.3	F14H3.3	-5.65733146306055	-3.025	0.534704395482514	0	None
16799	aptf-2	Y62E10A.17	-5.62253421448548	-1.785	0.317472501172382	0	aptf-2 encodes one of four C. elegans AP-2-like transcription factors; loss of aptf-2 activity via RNAi results in larval and embryonic lethality, with multiple spindle and cell division defects seen in the early embryo; large-scale expression studies report that APTF-2 is expressed throughout embryogenesis with notably high expression seen at the anterior of the embryo in early development.
5861	F22E5.17	F22E5.17	-5.59295142315876	-2.3525	0.420618707728981	0.0170610798899531	None
17360	Y75D11A.3	Y75D11A.3	-5.59099146644321	-1.1775	0.210606653053807	0.0170610798899531	None
4327	DY3.8	DY3.8	-5.58707326616635	-1.4675	0.262659881137901	0.0170610798899531	None
13376	T23F6.7	T23F6.7	-5.56787383341638	-1.7525	0.31475210330416	0.0170610798899531	None
4711	F08F3.6	F08F3.6	-5.55783687488441	-3.765	0.677421825209345	0.0170610798899531	This gene encodes a protein containing an F-box, a motif predicted to mediate protein-protein interactions either with homologs of yeast Skp-1p or with other proteins.
860	C04F12.1	C04F12.1	-5.48059988989304	-1.17	0.213480280171088	0.0170610798899531	C04F12.1 is an ortholog of members of the human AGO, PIWIL (Argonaute/PIWI) family including AGO1; C04F12.1 is involved in RNA interference and defense response; C04F12.1 is predicted to have nucleic acid binding activity, based on protein domain information.
14893	fbxb-7	Y20C6A.2	-5.45809853225851	-2.2575	0.413605578326902	0.0170610798899531	None
9629	meg-1	K02B9.1	-5.45409376572591	-2.5575	0.468913830574677	0.0170610798899531	meg-1 encodes a novel protein that localizes exclusively to P granules; originally identified by microarray analyses of germline-enriched transcripts, loss of meg-1 activity via mutation and RNAi indicates that MEG-1 is required for germline development and normal levels of fertility; specifically, MEG-1 is required maternally for normal germ cell proliferation and/or survival and for fully norma…
18196	ZK402.3	ZK402.3	-5.43498405639409	-1.5825	0.291169207412529	0.0170610798899531	None
16864	ceh-91	Y66A7A.5	-5.39215224181161	-0.97	0.179891063252715	0.0170610798899531	ceh-91 encodes a protein with a THAP or THAP-like domain that is required for fertility, normal body thickness, vulval morphogenesis, and general health; ceh-91 is expressed in intestine, renal gland cells, and head neurons; other proteins with THAP or THAP-like domains include LIN-15A, LIN-15B, LIN-36, and HIM-17 (which all interact with LIN-35/Rb), as well as CDC-14B, CTB-1, GON-14, and ~100 ot…
16048	pstk-1	Y49E10.22	-5.37449251727028	-1.185	0.220485933544822	0.0170610798899531	pstk-1 is an ortholog of human PSTK (phosphoseryl-tRNA kinase); pstk-1 is involved in embryo development.
628	C01G6.3	C01G6.3	-5.36920286973149	-2.635	0.490761862408782	0.0170610798899531	None
12323	tbx-9	T07C4.6	-5.36260836963056	-2.305	0.429828143530607	0.0170610798899531	tbx-9 is an ortholog of members of the human TBX (T-boxes) family including TBX21; tbx-9 is involved in axonal fasciculation, body morphogenesis, embryo development and nematode larval development; tbx-9 exhibits RNA polymerase II regulatory region sequence-specific DNA binding activity and is predicted to have transcription factor activity, sequence-specific DNA binding, based on protein domain …
2467	fkh-3	C29F7.4	-5.3543214651252	-1.5025	0.28061445503158	0.0170610798899531	fkh-3 encodes one of 15 C. elegans forkhead transcription factors; triply mutant animals with reduced activity of fkh-3, fkh-4, and fkh-5 show reduced expression of 21U-RNA transcripts; in vitro, FKH-3 binds a consensus regulatory element found upstream of 21U-RNAs; an FKH-3 reporter fusion is expressed in most, but not all, cells of the early embryo from the 20- to the 200-cell stage.
15123	Y37E11B.3	Y37E11B.3	-5.3466942324025	-1.07	0.200123656504517	0.0170610798899531	blos-7 is an ortholog of human C17orf59 (chromosome 17 open reading frame 59).
18606	ZK945.4	ZK945.4	-5.3422333101232	-0.8825	0.165193084758713	0.0170610798899531	ZK945.4 is an ortholog of human RNF224 (ring finger protein 224) and RNF182 (ring finger protein 182); ZK945.4 is predicted to have zinc ion binding activity, based on protein domain information.
15626	mrp-7	Y43F8C.12	-5.33839216888914	-0.7925	0.148452937687587	0.0170610798899531	mrp-7 encodes a predicted ATP-binding cassette (ABC) transporter that is a member of the ABCC subfamily of ABC transporters that includes the multidrug resistance-associated proteins and the cystic fibrosis transmembrane conductance regulator; by homology, MRP-7 is predicted to function as an ATP-dependent organic anion transporter that transports molecules across the plasma membrane into the ext…
4810	agt-2	F09E5.13	-5.33344731406348	-1.0025	0.187964732932968	0.0170610798899531	agt-2 encodes a paralog of the DNA repair enzyme O6-Alkylguanine DNA-alkyltransferase (AGT); AGT-2 has AGT biochemical activity and is expressed at all developmental stages.
5443	ent-5	F16H11.3	-5.32264258300274	-2.5125	0.472039961507727	0.0170610798899531	ent-5 is an ortholog of human SLC29A1 (solute carrier family 29 (equilibrative nucleoside transporter), member 1), SLC29A2 (solute carrier family 29 (equilibrative nucleoside transporter), member 2) and SLC29A3 (solute carrier family 29 (equilibrative nucleoside transporter), member 3); ent-5 is involved in determination of adult lifespan; ent-5 is predicted to have nucleoside transmembrane trans…
17828	oma-2	ZC513.6	-5.3184614707124	-1.9275	0.362416840023063	0.0170610798899531	oma-2 encodes a zinc finger protein of the TIS11 finger type that is paralogous to OMA-1; while either oma-1 or oma-2 individually have no obvious mutant phenotype, oma-1 and oma-2 doubly mutant animals show defects in oocyte maturation, indicating that the two genes function redundantly in this process; whereas normal oocytes are released from meiotic prophase I arrest during oocyte maturation, …
18176	ZK380.5	ZK380.5	-5.2901640469163	-1.5275	0.288743408796632	0.0170610798899531	None
5322	F15A4.2	F15A4.2	-5.27866702373004	-2.2	0.416771883907431	0.0170610798899531	This gene encodes a protein containing an F-box, a motif predicted to mediate protein-protein interactions either with homologs of yeast Skp-1p or with other proteins.
5003	F11A5.18	F11A5.18	-5.25401438132226	-0.9175	0.174628376211086	0.0170610798899531	None
12559	T10B11.8	T10B11.8	-5.25051383933622	-1.295	0.246642526736719	0.0170610798899531	T10B11.8 is involved in embryo development and striated muscle myosin thick filament assembly.
17571	Y9D1A.1	Y9D1A.1	-5.24116165382717	-1.4325	0.273317270982086	0.0170610798899531	None
18513	tbx-36	ZK829.5	-5.23343710057141	-1.72	0.328655903748648	0.0170610798899531	tbx-36 is an ortholog of members of the human TBX (T-boxes) family including MGA; tbx-36 is predicted to have transcription factor activity, sequence-specific DNA binding, based on protein domain information.
18358	ZK643.2	ZK643.2	-5.23274927317881	-1.2125	0.231713758236963	0.0170610798899531	ZK643.2 encodes a deoxycytidine deaminase; by homology the product of ZK643.2 is predicted to function in deamination of deoxycytidine to deoxyuridine; large-scale expression studies suggest that ZK643.2 may be expressed in hypodermal tissues.
11116	R05H5.3	R05H5.3	-5.2323334990268	-0.9075	0.173440779370962	0.0170610798899531	R05H5.3 is an ortholog of human NXNL2 (nucleoredoxin-like 2); R05H5.3 is involved in embryo development; R05H5.3 is expressed in the germ line.
4443	EEED8.3	EEED8.3	-5.23068982852716	-2.55	0.487507400284528	0.0170610798899531	EEED8.3 encodes a protein with similarity to fatty acid-binding proteins; loss of EEED8.3 activity via RNAi results in 20-30% embryonic lethality.
7506	F43G6.3	F43G6.3	-5.21801843496219	-1.2275	0.235242557169865	0.0170610798899531	None
1863	C17E7.12	C17E7.12	-5.21617547753003	-3.8725	0.742402171223294	0.0170610798899531	None
6921	lin-3	F36H1.4	-5.18630774196135	-0.7725	0.148949896233473	0.0170610798899531	lin-3 encodes a member of the EGF family of peptide growth factors that affects induction of vulval development, viability, ovulation, behavioral quiescence after stress, and male spicule development; it acts genetically upstream of its presumptive receptor let-23, and is expressed in multiple locations consistent with it acting as a localized ligand; for example, the anchor cell of the developin…
17359	Y75D11A.2	Y75D11A.2	-5.16623842280224	-1.285	0.248730293655901	0.0170610798899531	None
17024	ztf-25	Y6G8.3	-5.1647687616271	-3.4125	0.66072657993016	0.0170610798899531	ztf-25 is predicted to have metal ion binding activity, based on protein domain information; ztf-25 is expressed in the intestine, ventral nerve cord, nerve ring, dorsal nerve cord, head muscle, and the embryonic cell.
17331	Y75B8A.18	Y75B8A.18	-5.13958618036134	-1.235	0.240291719344839	0.0476897281405578	None
4943	F10E9.5	F10E9.5	-5.13752129060284	-1.115	0.217030730761053	0.0476897281405578	F10E9.5 is an ortholog of human GEMIN8 (gem (nuclear organelle) associated protein 8); F10E9.5 is involved in embryo development, germ cell development, hermaphrodite genitalia development, nematode larval development and receptor-mediated endocytosis.
4701	ced-8	F08F1.5	-5.13669091831084	-1.6625	0.323651943719966	0.0476897281405578	The ced-8 gene encodes a homolog of the human putative membrane transporter XK; ced-8 is required for apoptosis to occur with normal speed during embryonic development.
2311	dsh-2	C27A2.6	-5.12214278261594	-1.1225	0.21914656573215	0.0476897281405578	dsh-2 encodes one of three C. elegans Dishevelled (Dsh) homologs; during embryonic development, dsh-2 functions in the Wnt signaling pathway that specifies endoderm and orients the division axis of the EMS blastomere; dsh-2 is also required for many neuronal cell fate specifications and for asymmetric cell division in the early somatic gonad; dsh-2 is additionally required for proper hypodermal m…
13340	hpo-24	T23D8.7	-5.11756721608333	-1.25	0.244256684322883	0.0476897281405578	hpo-24 is an ortholog of members of the human AGO, PIWIL (Argonaute/PIWI) family including PIWIL2; hpo-24 is predicted to have nucleic acid binding activity, based on protein domain information.
10167	let-99	K08E7.3	-5.11050925606783	-1.0725	0.209861668624628	0.0476897281405578	let-99 encodes a protein with a DEP domain (Domain found in Dishevelled, Egl-10, and Pleckstrin); LET-99 has no obvious homologs in non-nematodes, but has a truncated paralog (LRG-1) in C. elegans; LET-99 is required for the mitotic spindle to be properly oriented with respect to the axis of cellular polarity, both during anterior migration and rotation of the nuclear-centrosome complex and durin…
9973	dut-1	K07A1.2	-5.10354432719394	-1.145	0.224353885572999	0.0476897281405578	dut-1 encodes a deoxyuridine triphosphate nucleotidohydrolase (dUTPase); by homology, DUT-1 is predicted to catalyze the hydrolysis of dUTP into dUMP and pyrophosphate, thus providing the dUMP substrate for de novo dTMP synthesis; disruption of DUT-1 activity leads to incorporation of uracil into DNA which can be removed by the base excision repair pathway, but eventually gives rise to apoptosis …
16797	Y62E10A.14	Y62E10A.14	-5.07808382065037	-1.515	0.298340880833662	0.0476897281405578	Y62E10A.14 is involved in embryo development.
8348	mex-3	F53G12.5	-5.05335140301594	-1.125	0.222624533755673	0.0476897281405578	mex-3 encodes two KH domain-containing RNA binding proteins; in the early embryo, maternally provided MEX-3 is required for specifying the identities of the anterior AB blastomere and its descendants, as well as for the identity of the P3 blastomere and proper segregation of the germline P granules; mex-3 mRNA is distributed uniformly in the syncytial core of the adult distal gonad, mature oocyte…
8445	F54D10.7	F54D10.7	-5.03908530238325	-3.1875	0.632555277143744	0.0476897281405578	F54D10.7 exhibits identical protein binding activity.
15329	dyf-17	Y39B6A.11	-5.03279630276025	-0.89	0.176840059970613	0.0476897281405578	dyf-17 is expressed in the nervous system; dyf-17 is localized to the ciliary transition zone.
15354	Y39B6A.40	Y39B6A.40	-5.02713755503306	-1.04	0.206877171872645	0.0476897281405578	sws-1 is predicted to have zinc ion binding activity, based on protein domain information.
6505	hpr-17	F32A11.2	-5.01728724695783	-0.9975	0.198812615443699	0.0476897281405578	hpr-17 encodes the C. elegans homolog of the S. pombe Rad17p and S. cerevisiae Rad24p DNA repair and cell cycle checkpoint proteins.
17693	san-1	ZC328.4	-5.00919015935958	-1	0.199633068058221	0.0476897281405578	san-1 encodes the C. elegans ortholog of the Saccharomyces cerevisiae spindle checkpoint protein Mad3p; san-1 is essential for the mitotic spindle checkpoint activity in response to stimuli such as microtubule depolymerization or anoxia, in which microscopically visible movement ceases and cell cycle progression reversibly arrests; san-1 has also been reported to be essential for normal embryonic…
17633	ZC204.14	ZC204.14	-5.00539183699518	-1.195	0.238742547819668	0.0476897281405578	None
8362	F53H2.1	F53H2.1	-4.99478767127111	-1.30375	0.261022106605026	0.0476897281405578	None
6103	gln-5	F26D10.10	-4.98988612321148	-1.545	0.309626304458756	0.0476897281405578	gln-5 is an ortholog of human GLUL (glutamate-ammonia ligase); gln-5 is predicted to have glutamate-ammonia ligase activity, based on protein domain information.
9807	K04C1.5	K04C1.5	-4.96360604479562	-2.97	0.598355303220341	0.0476897281405578	K04C1.5 is involved in embryo development; K04C1.5 is predicted to have ATP binding activity and protein kinase activity, based on protein domain information.
12469	vps-39	T08G5.5	-4.96245906104182	-0.9675	0.194963825010757	0.0476897281405578	vps-39 is an ortholog of human VPS39 (vacuolar protein sorting 39 (S. cerevisiae)); vps-39 is involved in body morphogenesis, cell death, embryo development, lipid storage and reproduction.
13210	pash-1	T22A3.5	-4.95406829864871	-1.04	0.209928474398238	0.0476897281405578	pash-1 encodes an RNA-binding protein that is orthologous to Drosophila Pasha and mammalian DGCR8; pash-1 activity is required for processing of primary miRNA transripts (pri-miRNAs), such as that of let-7, to generate pre-miRNAs that will then be processed by DCR-1 to generate mature miRNAs; accordingly, pash-1 mutants show defects in let-7-mediated developmental processes, namely the transition…
8530	F54H12.5	F54H12.5	-4.95100567003879	-2.365	0.477680729455006	0.0476897281405578	This gene encodes a protein containing an F-box, a motif predicted to mediate protein-protein interactions either with homologs of yeast Skp-1p or with other proteins.
5461	ceh-40	F17A2.5	-4.94482911400649	-1.72611111111111	0.349073966220958	0.0476897281405578	ceh-40 encodes one of three C. elegans homeodomain proteins (CEH-20, CEH-40, and CEH-60) homologous to Extradenticle (Exd/Pbx); ceh-40 genetically interacts with ceh-20 and unc-62 during embryonic development: while loss of ceh-40 activity alone results in no significant embryonic lethality, loss of ceh-40 and ceh-20, or ceh-40, ceh-20, and unc-62, results in incompletely penetrant embryonic leth…
3208	C41H7.9	C41H7.9	-4.94302008699874	-1.495	0.302446677069387	0.0476897281405578	None
1130	jmjd-5	C06H2.3	-4.93752375161128	-1.0725	0.217214144975	0.0476897281405578	jmjd-5 is an ortholog of human KDM8 (lysine (K)-specific demethylase 8); jmjd-5 is involved in cellular response to DNA damage stimulus and determination of adult lifespan; jmjd-5 is predicted to have N-acetyltransferase activity, based on protein domain information.
14177	W06A11.4	W06A11.4	-4.93495682268474	-1.095	0.221886439809679	0.0476897281405578	None
7932	lsy-27	F47H4.1	-4.93027290932772	-2.6675	0.541045100151208	0.0476897281405578	lsy-27 encodes a nematode specific, fast evolving family of C2H2 zinc finger transcription factor; lsy controls the left/right asymmetric expression of gcy genes; lsy-27 acts during the initiation, but not maintenance phase of ASE laterality control, to assist in the initiation of lim-6 expression; lsy cooperates with ASEL-expressed die-1 to trigger lim-6 expression in the embryo; LSY-27 is broad…
13853	W01A8.5	W01A8.5	-4.91636628504429	-0.9425	0.191706627487685	0.0476897281405578	tofu-5 is involved in embryo development and reproduction.
5923	F23D12.2	F23D12.2	-4.91589157624044	-1.62	0.329543476473283	0.0476897281405578	This gene encodes a protein containing an F-box, a motif predicted to mediate protein-protein interactions either with homologs of yeast Skp-1p or with other proteins; this gene's encoded protein also contains an FTH/DUF38 motif, which may also mediate protein-protein interaction.
3625	C49C8.3	C49C8.3	-4.91391667948486	-0.9925	0.201977376650197	0.0476897281405578	None
10156	K08E4.2	K08E4.2	-4.91196134019975	-0.96	0.195441277630446	0.0476897281405578	K08E4.2 is an ortholog of human CPTP (ceramide-1-phosphate transfer protein) and GLTPD2 (glycolipid transfer protein domain containing 2); K08E4.2 is predicted to have glycolipid binding activity and glycolipid transporter activity, based on protein domain information.
17572	Y9D1A.2	Y9D1A.2	-4.91104111599936	-1.3825	0.281508537058679	0.0476897281405578	None
7632	ceh-83	F45C12.15	-4.90732782531516	-3.11	0.633746126345302	0.0476897281405578	ceh-83 is an ortholog of human HINFP (histone H4 transcription factor); ceh-83 is predicted to have DNA binding activity, based on protein domain information; ceh-83 is expressed in the hypodermis, intestine, and the vulva.
2861	cdc-7	C34G6.5	-4.8891632019523	-1.1525	0.235725409931048	0.0476897281405578	cdc-7 is an ortholog of human CDC7 (cell division cycle 7); cdc-7 is predicted to have ATP binding activity and protein kinase activity, based on protein domain information.
1194	cpg-1	C07G2.1	-4.88316075479983	-1.6375	0.335336082964388	0.0476897281405578	cpg-1 encodes, by alternative splicing, two isoforms of a chondroitin proteoglycan; CPG-1 contains three chitin-binding peritrophin-A domains and two mucin-like regions; CPG-1 is individually dispensable for normal embryonic development; however, CPG-1 and CPG-2 are jointly required for osmotic integrity of early embryos, error-free chromosomal segregation during meiosis, polar body extrusion, as…
18008	ZK1290.15	ZK1290.15	-4.88175513374472	-1.03	0.210989689523797	0.0476897281405578	ZK1290.15 is predicted to have transferase activity, transferring hexosyl groups, based on protein domain information.
7509	F43G6.7	F43G6.7	-4.864442712618	-2.35	0.483097476696411	0.0476897281405578	None
4563	F02H6.2	F02H6.2	-4.85609492182425	-1.59	0.327423583269393	0.0476897281405578	None
14410	fbxa-206	Y102A5C.1	-4.85466102544648	-1.2225	0.251819847687011	0.0476897281405578	This gene encodes a protein containing an F-box, a motif predicted to mediate protein-protein interactions either with homologs of yeast Skp-1p or with other proteins; this gene's encoded protein also contains an FTH/DUF38 motif, which may also mediate protein-protein interaction.
17682	ZC308.4	ZC308.4	-4.84436643464698	-2.95	0.60895476009031	0.0476897281405578	None
2156	clec-87	C25A1.8	-4.84053813784822	-1.745	0.360497108029338	0.0476897281405578	clec-87 encodes a C-type lectin, paralogous to CLEC-88, C25B8.4, F26D10.12, and ZK858.3; CLEC-87 has a single chondroitin attachment site verified by mass spectrometry; clec-87 expression is upregulated in response to pathogen infection.
16798	cyp-31A5	Y62E10A.15	-4.83594420373388	-0.885	0.183004592839736	0.0476897281405578	cyp-31A5 is an ortholog of human CYP4V2 (cytochrome P450 4V2); cyp-31A5 is involved in embryo development; cyp-31A5 is predicted to have heme binding activity, iron ion binding activity, and oxidoreductase activity, acting on paired donors, with incorporation or reduction of molecular oxygen, based on protein domain information.
12300	eri-1	T07A9.5	-4.83466383695627	-0.765	0.158232304416353	0.0476897281405578	eri-1 encodes a conserved RNAse that contains a SAP/SAF box domain and a DEDDh-like 3'-5' exonuclease domain; eri-1 activity is required for negative regulation of RNA interference as well as for normal sperm function at high temperatures and proper meiotic chromosome segreation; in vitro, ERI-1 demonstrates exonuclease activity against siRNAs with 2-nt 3' overhangs, consistent with genetic analy…
11626	pho-8	R13H4.3	-4.82936093070707	-0.8975	0.185842394651707	0.0476897281405578	pho-8 is an ortholog of human ACP2 (acid phosphatase 2, lysosomal), ACPP (acid phosphatase, prostate) and ACPT (acid phosphatase, testicular); pho-8 is predicted to have acid phosphatase activity, based on protein domain information.
5625	F19H6.4	F19H6.4	-4.82070890796093	-1.75	0.363017148185414	0.0476897281405578	F19H6.4 is an ortholog of human SRD5A1 (steroid-5-alpha-reductase, alpha polypeptide 1 (3-oxo-5 alpha-steroid delta 4-dehydrogenase alpha 1)) and SRD5A2 (steroid-5-alpha-reductase, alpha polypeptide 2 (3-oxo-5 alpha-steroid delta 4-dehydrogenase alpha 2)); F19H6.4 is involved in embryo development; F19H6.4 is predicted to have 3-oxo-5-alpha-steroid 4-dehydrogenase activity, based on protein domai…
5459	F17A2.13	F17A2.13	-4.81901521267015	-1.47	0.305041576987571	0.0476897281405578	None
16232	Y52E8A.2	Y52E8A.2	-4.8144238725795	-1.205	0.250289553203461	0.0476897281405578	Y52E8A.2 is predicted to have zinc ion binding activity, based on protein domain information.
8340	F53F8.3	F53F8.3	-4.81324883896322	-2.8925	0.600945452182989	0.0476897281405578	F53F8.3 is an ortholog of human RNF224 (ring finger protein 224) and RNF182 (ring finger protein 182); F53F8.3 is involved in locomotion; F53F8.3 is predicted to have zinc ion binding activity, based on protein domain information.
12599	T10D4.6	T10D4.6	-4.79946835168919	-1.14	0.237526308429302	0.0476897281405578	None
3835	fbxb-97	C52E2.6	-4.78134643563077	-1.17	0.244700946846503	0.0476897281405578	None
2299	tag-146	C27A12.3	-4.778852437931	-1.005	0.210301534322979	0.0476897281405578	let-391 is an ortholog of human ZNF812 (zinc finger protein 812) and members of the Zinc fingers, C2H2-type family including ZNF713; let-391 is involved in nematode larval development and reproduction; let-391 is predicted to have metal ion binding activity and nucleic acid binding activity, based on protein domain information.
9413	athp-2	H20J04.2	-4.76579415187222	-0.9475	0.198812615443699	0.0476897281405578	athp-2 is an ortholog of human BAZ1A (bromodomain adjacent to zinc finger domain, 1A); athp-2 is involved in determination of adult lifespan, locomotion and negative regulation of vulval development; athp-2 is predicted to have zinc ion binding activity, based on protein domain information.
8173	pos-1	F52E1.1	-4.75828819822189	-2.1275	0.447114573849272	0.0476897281405578	pos-1 encodes a CCCH-type zinc-finger protein; during embryogenesis, maternally provided POS-1 is essential for proper fate specification of germ cells, intestine, pharynx, and hypodermis; POS-1's role in cell fate specification is likely as a translational regulator, as POS-1 is required, in posterior blastomeres, for positive regulation of apx-1 mRNA translation and negative regulation of glp-1…
3072	pal-1	C38D4.6	-4.74943111398682	-1.315	0.276875265361234	0.0476897281405578	pal-1 encodes a homeodomain protein that is the C. elegans Caudal ortholog; PAL-1 is required maternally and embryonically for specification of the C and D posterior blastomere fates and thus, for proper bodywall muscle and hypodermal development during embryogenesis; PAL-1 is also required postembryonically for fate specification of the posterior V6 neuroectoblast during male tail development; i…
5517	F18A1.7	F18A1.7	-4.7453724759631	-1.7	0.358243743480848	0.0476897281405578	F18A1.7 is involved in embryo development; F18A1.7 is expressed in the germ line.
17535	Y95D11A.3	Y95D11A.3	-4.73904779541513	-1.2125	0.255853085333525	0.0476897281405578	Y95D11A.3 is involved in embryo development, growth, hermaphrodite genitalia development, nematode larval development and reproduction.
285	B0304.2	B0304.2	-4.73870250007125	-0.9975	0.210500659196268	0.0476897281405578	Uncharacterized protein B0304.2
3175	eri-7	C41D11.7	-4.73746806650535	-1.065	0.224803626124621	0.0476897281405578	eri-7 is an ortholog of human IGHMBP2 (immunoglobulin mu binding protein 2); eri-7 is involved in reproduction; eri-7 is expressed in the gonad, certain amphid neurons, and the hypodermis.
15863	inx-22	Y47G6A.2	-4.73422183073438	-1.1925	0.251889337389798	0.0476897281405578	inx-22 is involved in embryo development, negative regulation of oocyte maturation and oocyte development; inx-22 is predicted to have gap junction channel activity, based on sequence information; inx-22 is expressed in the Z4, Z1, GLRR, GLRL, gonad, and the germ line.
18406	lin-15A	ZK678.1	-4.72420138041817	-0.8375	0.17727864088763	0.0476897281405578	lin-15A encodes a novel protein that contains a THAP zinc-finger-like (C2CH) motif; LIN-15A activity is required non-cell autonomously to negatively regulate vulval development; genetic analysis indicates that lin-15A, a class A synMuv gene, functions upstream of the LIN-3 EGF and the LET-23 EGFR and redundantly with class B synMuv genes such as lin-15B and lin-35 Rb and class C synMuv genes such…
2400	gln-6	C28D4.3	-4.71362004696979	-1.6075	0.341033003080806	0.0476897281405578	gln-6 is an ortholog of human GLUL (glutamate-ammonia ligase); gln-6 is involved in embryo development; gln-6 is predicted to have glutamate-ammonia ligase activity, based on protein domain information; gln-6 is expressed in the germ line.
8251	F53B1.2	F53B1.2	-4.7134243916853	-0.8175	0.173440779370962	0.0476897281405578	F53B1.2 is an ortholog of human SAMD8 (sterile alpha motif domain containing 8); F53B1.2 is expressed in the pharynx, anal depressor muscle, hypodermis, nervous system, reproductive system, coelomocyte, intestine, rectal epithelium, excretory cell, and the body wall musculature.
14838	Y17G9B.9	Y17G9B.9	-4.70636205086437	-1.3025	0.27675303895517	0.0476897281405578	None
13956	W02D7.6	W02D7.6	-4.69960878297691	-0.7275	0.154800119242941	0.0476897281405578	W02D7.6 is an ortholog of members of the human Zinc fingers, C2H2-type family including ZBTB48; W02D7.6 is involved in reproduction.
16431	Y54G2A.12	Y54G2A.12	-4.69717709380934	-1.0325	0.219812874707404	0.0476897281405578	Y54G2A.12 is an ortholog of human CDC40 (cell division cycle 40).
14151	W05F2.3	W05F2.3	-4.69652015182898	-1.3325	0.283720703185119	0.0476897281405578	W05F2.3 is involved in hermaphrodite genitalia development, nematode larval development and reproduction; W05F2.3 is expressed in the germ line.
16081	Y4C6A.3	Y4C6A.3	-4.69554211201798	-1.325	0.282182540032755	0.0476897281405578	Y4C6A.3 is predicted to have zinc ion binding activity, based on protein domain information.
2996	swah-1	C36F7.2	-4.66824090418034	-0.9675	0.20725151504791	0.0476897281405578	swah-1 is an ortholog of human ASB9 (ankyrin repeat and SOCS box containing 9), ASB11 (ankyrin repeat and SOCS box containing 11, E3 ubiquitin protein ligase) and ASB5 (ankyrin repeat and SOCS box containing 5); swah-1 is expressed in the intestine.
5519	puf-6	F18A11.1	-4.64487381125068	-1.08	0.232514389817018	0.0580538097607574	The puf-6 gene encodes a predicted RNA binding protein that is a member of the conserved PUF (Pumilio and FBF) family of RNA binding proteins; PUF-6 appears to function redundantly with other PUF family members during primordial germ cell development, and interacts with GEX-3, a predicted transmembrane protein that is essential for embryonic tissue morphogenesis.
17286	tag-349	Y73F8A.34	-4.64344548289773	-1.1	0.23689305797848	0.0580538097607574	tag-349 is an ortholog of human ARIH1 (ariadne RBR E3 ubiquitin protein ligase 1); tag-349 is predicted to have ubiquitin-protein transferase activity, based on protein domain information; tag-349 is expressed in the nervous system and the intestine.
11842	perm-1	T01H3.4	-4.63859186750277	-1.71	0.368646358387334	0.0580538097607574	perm-1 encodes a sugar modifying enzyme; perm-1 is required for formation of the eggshell permeability barrier, a distinct envelope that forms between the embryonic plasma membrane and the trilaminar eggshell.
2732	C33F10.4	C33F10.4	-4.63521325571726	-0.99	0.21358240611236	0.0580538097607574	None
8984	ttr-50	F58B3.9	-4.62769605995137	-2.415	0.52185795452292	0.0580538097607574	None
1880	fbxc-50	C17F4.5	-4.62214500115663	-2.645	0.572245137125322	0.0580538097607574	This gene encodes a protein containing an F-box, a motif predicted to mediate protein-protein interactions either with homologs of yeast Skp-1p or with other proteins.
5770	mrp-4	F21G4.2	-4.62154022101156	-1.83	0.395971886532549	0.0580538097607574	mrp-4 encodes a putative member of subfamily C of the ATP-binding cassette transporters; MRP-4 is required, redundantly with its paralog WHT-2, for sperm to normally migrate towards a PUFA-based signal exuded by oocytes; hermaphrodites subjected to double wht-2(RNAi) mrp-4(RNAi) are infertile, both through aberrant loss of their own sperm and through failure of males to effectively inseminate the…
11829	mei-1	T01G9.5	-4.61120616456059	-1.0925	0.236922826915961	0.0580538097607574	mei-1 encodes, by alternative splicing, two slightly different isoforms of an ortholog of the catalytic subunit of katanin (OMIM:606696) that is required for oocyte meiotic spindle formation, for stable association of the meiosis I spindle with the oocyte cortex, and for microtubule severing; MEI-1 exists in a physical complex with MEI-2 at the polar ends of meiotic spindle microtubules and meiot…
13844	dgtr-1	W01A11.2	-4.60547681473514	-1.4625	0.317556695828053	0.0580538097607574	dgtr-1 encodes an acyl chain transfer enzyme; dgtr-1 is required for formation of the eggshell permeability barrier, a distinct envelope that forms between the embryonic plasma membrane and the trilaminar eggshell.
11151	cpg-3	R06C7.4	-4.60221038517879	-1.285	0.27921365875369	0.0580538097607574	cgp-3 encodes a putatively secreted protein with an N-terminal low-complexity domain containing 15 potential chondroitin attachment sites, and a C-terminal EGF-like region; cpg-3 mRNA is enriched in oogenesis, but CPG-3 has no obvious function in mass RNAi assays.
9010	F58E1.13	F58E1.13	-4.60153520140992	-2.565	0.557422661726912	0.0580538097607574	F58E1.13 is an ortholog of human TNFAIP1 (tumor necrosis factor, alpha-induced protein 1 (endothelial)), KCTD13 (potassium channel tetramerization domain containing 13) and KCTD10 (potassium channel tetramerization domain containing 10).
11026	R04D3.4	R04D3.4	-4.59574799216348	-2.6125	0.568460238562852	0.0580538097607574	None
17542	Y97E10AR.3	Y97E10AR.3	-4.59268970907888	-0.9325	0.203040061286227	0.0580538097607574	None
17934	nos-2	ZK1127.1	-4.59090984685574	-1.91	0.416039535454641	0.0580538097607574	nos-2 encodes one of three genes in C. elegans that contains a putative zinc-binding domain similar to the one found in Drosophila nanos; nos-2 affects incorporation of primordial germ cells into the somatic gonad, is required redundantly with nos-1 to prevent primordial germ cells from dividing in starved animals and to maintain germ cell viability during larval development in hermaphrodites and…
16859	psf-3	Y65B4BR.8	-4.58652082176192	-0.945	0.206038528270973	0.0580538097607574	psf-3 is an ortholog of human GINS3 (GINS complex subunit 3 (Psf3 )); psf-3 is involved in body morphogenesis, embryo development, hermaphrodite genitalia development, locomotion and receptor-mediated endocytosis.
3600	C49A9.10	C49A9.10	-4.58599573077986	-0.92	0.200610740613043	0.0580538097607574	None
12178	rmd-1	T05G5.7	-4.58476076295387	-1.75	0.381699305695617	0.0580538097607574	rmd-1 is an ortholog of human RMDN3 (regulator of microtubule dynamics 3) and RMDN2 (regulator of microtubule dynamics 2); rmd-1 is involved in apoptotic process, embryo development and oogenesis; rmd-1 is expressed in the germ line; rmd-1 is localized to the mitotic spindle pole and the spindle microtubule.
13811	pes-1	T28H11.4	-4.58231245183372	-0.7975	0.174038765008454	0.0580538097607574	pes-1 is an ortholog of members of the human FOX (Forkhead boxes) family including FOXH1; pes-1 is involved in embryo development and nematode larval development; pes-1 is predicted to have sequence-specific DNA binding activity and transcription factor activity, sequence-specific DNA binding, based on protein domain information.
6561	F32D1.6	F32D1.6	-4.57860043198883	-1.32	0.288297705730706	0.0580538097607574	neg-1 is involved in body morphogenesis, embryo development and nematode larval development.
2468	fkh-4	C29F7.5	-4.57803409706196	-2.0221875	0.441715255309649	0.0580538097607574	fkh-4 encodes a member of the forkhead domain transcription factor family; triply mutant animals with reduced activity of fkh-3, fkh-4, and fkh-5 show reduced expression of 21U-RNA transcripts.
6211	trcs-1	F27C8.6	-4.57321942292797	-1.81	0.395782452712745	0.0580538097607574	trcs-1 encodes a putative arylacetamide deacetylase and microsomal lipase; TRCS-1 is required for sperm to normally migrate towards a PUFA-based signal exuded by oocytes; trcs-1(RNAi) hermaphrodites are infertile, both through aberrant loss of their own sperm and through failure of males to effectively inseminate them.
14667	fbxb-59	Y113G7B.8	-4.56580227066572	-1.0075	0.220662205736102	0.0580538097607574	This gene encodes a protein containing an F-box, a motif predicted to mediate protein-protein interactions either with homologs of yeast Skp-1p or with other proteins.
12233	T06D4.1	T06D4.1	-4.56543884973496	-2.3175	0.507618232611864	0.0580538097607574	None
1703	C15C8.4	C15C8.4	-4.54998646624454	-0.9775	0.214835803853897	0.0580538097607574	C15C8.4 is an ortholog of human LRPAP1 (low density lipoprotein receptor-related protein associated protein 1); C15C8.4 is predicted to have heparin binding activity and low-density lipoprotein particle receptor binding activity, based on protein domain information; C15C8.4 is expressed in certain interneurons, head neurons, and the tail neurons.
16743	Y59H11AR.6	Y59H11AR.6	-4.53789532947929	-1.4225	0.313471311415908	0.0580538097607574	None
7474	F43C11.9	F43C11.9	-4.53728660853175	-0.9575	0.211029208117369	0.0580538097607574	None
10318	K09H9.2	K09H9.2	-4.52525890819215	-0.9225	0.203855739243998	0.0580538097607574	K09H9.2 is an ortholog of human DSCC1 (DNA replication and sister chromatid cohesion 1).
11136	tbc-10	R06B10.5	-4.52392621798474	-1.05	0.232099276028366	0.0580538097607574	tbc-10 is an ortholog of human TBC1D10B (TBC1 domain 10B), TBC1D10C (TBC1 domain 10C) and TBC1D10A (TBC1 domain 10A); tbc-10 is expressed in the pharynx, hypodermis, nervous system, reproductive system, and the intestine.
13452	T24D1.3	T24D1.3	-4.5182113114288	-1.68	0.371828558737491	0.0580538097607574	T24D1.3 is involved in axon guidance, axonal fasciculation, dendrite development and embryo development.
5822	polk-1	F22B7.6	-4.51720925721238	-0.74	0.163817958802436	0.0580538097607574	polk-1 encodes a putative DNA polymerase kappa orthologous to humam POLK (OMIM:605650); POLK-1 promotes lagging-strand synthesis through G/C rich sequences, and counteracts sensitivity to MMS mutagenesis in embryos; polk-1(RNAi) enhances the mutator phenotype of dog-1(gk10) 2.3-fold.
18549	clec-91	ZK858.3	-4.51671634647295	-1.5675	0.347044153265025	0.0580538097607574	clec-91 is an ortholog of members of the human KLR (Killer cell lectin-like receptors) family including KLRF2, CLEC (C-type lectin domain) family including CLEC2L and CD (CD molecules) family including CLEC4C; clec-91 is expressed in the germ line.
8184	sdc-1	F52E10.1	-4.51088855517593	-1.0575	0.234432748019588	0.0580538097607574	sdc-1 encodes a zinc-finger protein of the C2H2-type that affects egg laying and vulval development, and hermaphrodite sex determination; expressed at highest levels in embryos and in adults.
7691	nas-1	F45G2.1	-4.51035486299522	-1.255	0.278248616377512	0.0580538097607574	nas-1 encodes an astacin-like metalloprotease.
15328	Y39B6A.10	Y39B6A.10	-4.50796278376395	-2.3825	0.528509243372838	0.0580538097607574	None
4550	F02E8.4	F02E8.4	-4.50639710809976	-2.63	0.583614789578322	0.0580538097607574	None
923	C05C10.5	C05C10.5	-4.50399014229509	-1.9625	0.435724754717152	0.0580538097607574	C05C10.5 encodes a novel protein that is conserved in C. remanei and C. briggsae; large-scale RNAi screens have indicated that C05C10.5 activity is required for normal body morphology, chromosome segregation, and embryonic development; in situ hybridization experiments reveal that C05C10.5 mRNA is expressed in the medial germline.
16400	fbxa-42	Y54F10BL.1	-4.49393352378858	-1.1525	0.25645684207371	0.0580538097607574	None
11816	T01G5.7	T01G5.7	-4.49245069524632	-1.3425	0.298834665324333	0.0580538097607574	T01G5.7 is an ortholog of human RNF224 (ring finger protein 224) and RNF182 (ring finger protein 182); T01G5.7 is predicted to have zinc ion binding activity, based on protein domain information.
17733	spn-4	ZC404.8	-4.48363262720952	-2.0125	0.448854794165534	0.0580538097607574	spn-4 encodes a protein containing an RNP-type RNA-binding domain; SPN-4 is required for rotation, but not polarization, of the mitotic spindle in the P1 blastomere of the two-cell stage embryo; SPN-4 is also required for mesectoderm and mesendoderm formation in conjunction with proper localization of maternal cell-fate determinants such as SKN-1; in addition, SPN-4 binds the glp-1 3' UTR and is …
5114	skr-11	F13A7.9	-4.48352624825189	-1.9375	0.432137539231631	0.0580538097607574	The skr-11 gene encodes a homolog of Skp1 in S. cerevisiae that has no known function in vivo, since skr-11(RNAi) animals are at least superficially normal.
13414	grl-28	T24A6.15	-4.47409738968763	-1.8625	0.416285082281151	0.0580538097607574	grl-28 encodes a hedgehog-like protein, with an N-terminal signal sequence, a central low-complexity region, and a C-terminal Ground-like (Grl) domain; the Grl domain is predicted to form a cysteine-crosslinked protein involved in intercellular signalling, and it has subtle similarity to the N-terminal Hedge domain of HEDGEHOG proteins.
7117	F39B2.7	F39B2.7	-4.4643556430424	-0.7725	0.173037289536716	0.0580538097607574	mtcu-1 encodes a GTPase orthologous to yeast Mss1p; by homology, nuclear-encoded MTCU-1 is predicted to function together in a complex with MTCU-2 to catalyze the 5-carboxymethylaminomethyl modification of the wobble uridine in mitochondrial tRNAs and thus, promote mitochondrial protein synthesis and respiratory function.
1744	fbxc-44	C16A11.6	-4.4629910959171	-0.915	0.20501945451719	0.0580538097607574	None
16703	Y59A8B.12	Y59A8B.12	-4.45808165341942	-1.31	0.293848363902265	0.0580538097607574	None
9620	zhp-3	K02B12.8	-4.4557312470666	-0.8175	0.183471568339808	0.0580538097607574	zhp-3 encodes a RING finger protein orthologous to budding yeast Cst9p (meiotically expressed) and human RNF212 (associated with varying recombination rate); during meiosis, ZHP-3 activity is required for linking meiotic recombination with disassembly of the synaptonemal complex (SC) and bivalent formation; ZHP-3 activity is thus essential for proper chromosome segregation and normal levels of fe…
14675	Y116A8B.1	Y116A8B.1	-4.45503914653275	-1.6675	0.374295251995209	0.0580538097607574	None
13394	dpl-1	T23G7.1	-4.45228063775118	-0.91	0.204389631750535	0.0580538097607574	dpl-1 encodes the C. elegans ortholog of mammalian DP, the E2F-heterodimerization partner; dpl-1 is a class B synMuv gene whose activity is required for oogenesis as well as embryonic asymmetry and vulval development; in addition, dpl-1 acts with a subset of class B synMuv genes and the MCD-1 zinc-finger protein to promote the killing process during programmed cell death; DPL-1 is a nuclear prote…
10666	zen-4	M03D4.1	-4.44807700366193	-1.0925	0.245611755169838	0.0580538097607574	zen-4 encodes a kinesin-like protein that is a member of the kinesin-6 subfamily of plus-end-directed microtubule motors; loss-of-function mutations and RNAi experiments indicate that ZEN-4 is required for polar body extrusion after meiotic divisions, for completion of cytokinesis after mitosis, and for formation and/or maintenance of spindle midzone microtubules; in addition, zen-4 functions tog…
12431	nfya-1	T08D10.1	-4.44782560951264	-1.2175	0.27372925714446	0.0580538097607574	nfya-1 is an ortholog of human NFYA (nuclear transcription factor Y, alpha); nfya-1 is predicted to have transcription factor activity, sequence-specific DNA binding, based on protein domain information; nfya-1 is expressed in several tissues including the gonad, ventral nerve cord, nerve ring, and the dorsal nerve cord; nfya-1 is localized to the nucleus.
15412	Y39G10AR.32	Y39G10AR.32	-4.43684590054718	-1.05	0.236654601835621	0.0580538097607574	None
13158	T21C9.13	T21C9.13	-4.43503810672199	-1.6825	0.379365398788775	0.0580538097607574	T21C9.13 is expressed in the germ line.
11431	nth-1	R10E4.5	-4.43217373702143	-0.84	0.189523256496824	0.0580538097607574	nth-1 encodes a DNA N-glycosylase of the endonuclease III family orthologous to human NTH1; by homology, NTH-1 is predicted to function in vivo as part of the base excision repair pathway by catalyzing removal of oxidatively damaged pyrimidine bases, and nth-1-deficient animals display an increase in total mutation rate when compared to wild-type animals over multiple generations; in vitro, NTH-1…
4108	D1007.5	D1007.5	-4.42619085729639	-0.77	0.173964482062649	0.0580538097607574	D1007.5 is an ortholog of human TMEM39B (transmembrane protein 39B) and TMEM39A (transmembrane protein 39A); D1007.5 is involved in body morphogenesis, lipid storage, locomotion and positive regulation of growth.
8449	F54D11.3	F54D11.3	-4.4196382036025	-2.4175	0.546990474928347	0.0580538097607574	None
6218	F27D4.8	F27D4.8	-4.41963664928958	-1.0325	0.233616489755095	0.0580538097607574	None
2594	C31H1.8	C31H1.8	-4.41842718502976	-1.605	0.363251431513449	0.0580538097607574	C31H1.8 is involved in embryo development, masculinization of hermaphroditic germ-line and reproduction.
17943	cin-4	ZK1127.7	-4.41386995280769	-1.1425	0.258843149484558	0.0580538097607574	cin-4 is an ortholog of human TOP2A (topoisomerase (DNA) II alpha); cin-4 is involved in RNA interference, embryo development and reproduction; cin-4 is predicted to have ATP binding activity, DNA binding activity, and DNA topoisomerase type II (ATP-hydrolyzing) activity, based on protein domain information.
5304	F14H3.6	F14H3.6	-4.40928895354025	-3.35	0.759759688080833	0.0580538097607574	F14H3.6 is involved in embryo development.
6579	cec-4	F32E10.2	-4.39707396567923	-0.89	0.202407329725808	0.0580538097607574	cec-4 is an ortholog of human CBX1 (chromobox 1), CBX5 (chromobox 5) and CBX3 (chromobox 3); cec-4 is involved in embryo development.
14475	Y105C5B.20	Y105C5B.20	-4.39142791289469	-1.83982638888889	0.418958576887155	0.0580538097607574	None
195	egg-1	B0244.8	-4.38998356164701	-1.4475	0.329727886146556	0.0580538097607574	egg-1 encodes a LDL-receptor repeat-containing protein that is required for fertilization; egg-1 acts redundantly with a similar protein, egg-2, and both proteins are expressed in the developing oocyte; egg-1 is not required for male fertility; egg-1 localizes to the oocyte plasma membrane; the structure and localization of the egg-1 protein suggest that it is required together with egg-2, for ga…
14897	Y20F4.4	Y20F4.4	-4.38982362775851	-0.875	0.199324636750107	0.0580538097607574	None
14871	pif-1	Y18H1A.6	-4.38769458806892	-0.9875	0.225061243479713	0.0580538097607574	pif-1 encodes a DNA-dependent ATPase and 5'-3' DNA helicase orthologous to Saccharomyces Pif1p and vertebrate PIF1; by homology, PIF-1 is predicted to function in maintenance of both mitochondrial and nuclear genome integrity; PIF-1 is also predicted to function as a negative regulator of telomerase activity that acts by displacing telomerase from the ends of DNA; loss of pif-1 activity via RNAi …
15280	orc-1	Y39A1A.12	-4.3871617384199	-1.045	0.238195002214888	0.0580538097607574	Y39A1A.12 encodes a homolog of origin recognition complex 1, which is also a distant paralog of CDC-6; both Y39A1A.12 and CDC-6 encode homologs of the origin complex which, in yeast, controls the start of DNA replication; whether either Y39A1A.12 or CDC-6 are required for this function in C. elegans, individually or in parallel, is unknown.
10263	K09D9.12	K09D9.12	-4.38119795613198	-1.76	0.401716612128124	0.0580538097607574	None
5155	phf-31	F13E6.3	-4.37836296457195	-1.3775	0.31461530511431	0.0580538097607574	phf-31 is predicted to have zinc ion binding activity, based on protein domain information.
7630	btb-7	F45C12.12	-4.3775695205772	-1.975	0.451163594482352	0.0580538097607574	btb-7 is involved in embryo development.
9270	cyp-31A2	H02I12.8	-4.37011016621018	-0.7375	0.168760047676228	0.0580538097607574	cyp-31A2 encodes a class 4 cytochrome P450 predicted to hydroxylate polyunsaturated fats (PUFAs); CYP-31A2 is required for sperm to normally migrate towards a PUFA-based signal exuded by oocytes; cyp-31A2(RNAi) hermaphrodites are infertile, both through aberrant loss of their own sperm and through failure of males to effectively inseminate them; in mammalian eicosanoid signalling, class 4 cytochr…
14823	mcm-2	Y17G7B.5	-4.36630280521137	-0.8025	0.18379394096126	0.0580538097607574	mcm-2 is an ortholog of human MCM2 (minichromosome maintenance complex component 2); mcm-2 is involved in determination of adult lifespan, embryo development, hermaphrodite genitalia development, nematode larval development and reproduction; mcm-2 is predicted to have ATP binding activity, DNA binding activity, and DNA helicase activity, based on protein domain information; mcm-2 is expressed in …
12260	cyb-3	T06E6.2	-4.36482080094797	-1.1675	0.267479480428254	0.0580538097607574	cyb-3 encodes one of four C. elegans cyclin B family members that is most closely related to the B3-type cyclins; cyb-3 is required for a number of dynein-related mitotic processes and specifically for initiation of anaphase chromosome segregation; cyb-3 is also required for completion of meiosis II and proper pronuclear migration, centrosome maturation, and pronuclear condensation in the fertili…
6186	F26H9.2	F26H9.2	-4.36157392260219	-0.835	0.191444651590778	0.0580538097607574	F26H9.2 is an ortholog of human PHACTR1 (phosphatase and actin regulator 1), PHACTR2 (phosphatase and actin regulator 2) and PHACTR4 (phosphatase and actin regulator 4); F26H9.2 is expressed in the nervous system, rectal epithelium, and the excretory cell.
477	B0511.13	B0511.13	-4.35729602520098	-1.1375	0.261056396770181	0.0580538097607574	B0511.13 is an ortholog of human MPPE1 (metallophosphoesterase 1); B0511.13 is involved in gamete generation and nematode larval development.
6310	fbxa-95	F28F8.4	-4.35606478668709	-0.765	0.175617222759858	0.0580538097607574	This gene encodes a protein containing an F-box, a motif predicted to mediate protein-protein interactions either with homologs of yeast Skp-1p or with other proteins; this gene's encoded protein also contains an FTH/DUF38 motif, which may also mediate protein-protein interaction.
10090	K08A2.4	K08A2.4	-4.35441315947352	-0.6675	0.153292757382881	0.0580538097607574	None
8134	F52C12.1	F52C12.1	-4.34814275019073	-0.91	0.209284757258736	0.0580538097607574	F52C12.1 is an ortholog of human TDP1 (tyrosyl-DNA phosphodiesterase 1); F52C12.1 is predicted to have phosphoric diester hydrolase activity, based on protein domain information.
18353	ZK637.6	ZK637.6	-4.34044222986595	-1.505	0.346738862147344	0.0580538097607574	ZK637.6 is expressed in the pharynx and the hypodermis.
2140	C24H12.2	C24H12.2	-4.34041487275185	-0.7275	0.167610705733934	0.0580538097607574	C24H12.2 is an ortholog of human DONSON (downstream neighbor of SON).
13302	phf-30	T23B12.1	-4.34038472613515	-0.8725	0.201019046709463	0.0580538097607574	phf-30 is an ortholog of human INTS12 (integrator complex subunit 12); phf-30 is involved in RNA interference; phf-30 is predicted to have zinc ion binding activity, based on protein domain information.
1797	C16C8.5	C16C8.5	-4.33950386744432	-1.12	0.258094020471425	0.0580538097607574	None
13571	T26C11.4	T26C11.4	-4.33944246679033	-0.8775	0.202214917403673	0.0580538097607574	None
18051	ZK154.5	ZK154.5	-4.33799652664908	-1.02	0.235131585222339	0.0580538097607574	None
7480	F43D2.2	F43D2.2	-4.33712508957187	-1.95	0.449606584944611	0.0580538097607574	None
4719	F08F8.4	F08F8.4	-4.31279706465576	-0.94	0.217956000690014	0.0580538097607574	F08F8.4 is an ortholog of human ESCO2 (establishment of sister chromatid cohesion N-acetyltransferase 2) and POLK (polymerase (DNA directed) kappa); F08F8.4 is involved in reproduction.
17307	Y75B12B.1	Y75B12B.1	-4.30794431865683	-1.485	0.34471197632912	0.0580538097607574	Y75B12B.1 encodes a probable transposase, with many C. elegans paralogs and distant similarity to rotifer and insect transposases; Y75B12B.1 has no known function in mass RNAi assays; Y75B12B.1 mRNA is stabilized by bound GLD-1.
12750	T12G3.6	T12G3.6	-4.29919843768596	-2.6475	0.615812467922513	0.0580538097607574	T12G3.6 is expressed widely.
1212	clk-2	C07H6.6	-4.29669347173897	-0.7625	0.177462042618413	0.0580538097607574	The clk-2 gene encodes an ortholog of the S. cerevisiae telomere length-regulating protein Tel2p that has been shown to bind a number of DNA structures in vitro, including single-, double- and four-stranded DNA; in C. elegans, CLK-2 activity is required for the DNA damage and S phase replication checkpoints, for embryonic development, and for normal biological rhythms and life span; a functional …
10099	lag-1	K08B4.1	-4.29669347173897	-0.7625	0.177462042618413	0.0580538097607574	lag-1 encodes a transcription factor orthologous to members of the CSL (CBF1, Suppressor of Hairless, LAG-1) family that is highly conserved amongst metazoans; during development, LAG-1 functions as a downstream effector in both the lin-12- and glp-1-mediated Notch-like signaling pathways and accordingly, is required for such processes as germline induction, AC/VU lateral signaling, and embryonic…
5802	F22B3.4	F22B3.4	-4.29357146367521	-1.035	0.24105805825206	0.0580538097607574	gfat-2 encodes a glucosamine--fructose-6-phosphate aminotransferase (EC:2.6.1.16, also known as glutamine-fructose-6-phosphate transaminase), paralogous to GFAT-1; GFAT-2 is predicted to catalyze the first, and rate-limiting, step of the hexosamine pathway in which glucosamine-6-phosphate is synthesized from L-glutamine and fructose-6-phosphate and ultimately converted to UDP-N-acetylglucosamine …
16887	Y66D12A.6	Y66D12A.6	-4.29206762257449	-0.9475	0.220756074535393	0.0580538097607574	None
6437	F31B9.3	F31B9.3	-4.28999394902776	-2.08	0.484849168720014	0.0580538097607574	None
2498	szy-4	C30B5.1	-4.28614180370649	-1.6375	0.382045222718472	0.0580538097607574	szy-4 was identified in screens for suppressors of the embryonic lethality seen in zyg-1(it25) loss-of-function mutants in which centrosome duplication fails; szy-4 is defined by three mutations that partially suppress the embryonic lethality, of zyg-1(it25) animals; one szy-4 mutation tested, bs17, fully suppresses the centrosome duplication defects of zyg-1(it25).
18375	lin-15B	ZK662.4	-4.27998273594568	-0.8175	0.191005443347745	0.0580538097607574	lin-15B encodes a novel protein that contains a THAP domain, a zinc-coordinating, site-specific DNA-binding domain; lin-15B was first identified as a class B synMuv gene that acts redundantly with lin-15A to negatively regulate the outcome of Ras signaling during vulval cell fate specification; subsequently, lin-15B has been shown to also negatively regulate progression through the G1 phase of th…
14978	ekl-5	Y26E6A.1	-4.27011249758647	-0.8975	0.210181816171654	0.0580538097607574	None
1740	C16A11.10	C16A11.10	-4.26604694004502	-0.8025	0.188113260655198	0.0580538097607574	C16A11.10 is an ortholog of members of the human CLK (CDC-like kinases) family including CLK1; C16A11.10 is predicted to have ATP binding activity and protein kinase activity, based on protein domain information.
635	C01G8.1	C01G8.1	-4.26388210807617	-1.345	0.315440241054613	0.0580538097607574	C01G8.1 is expressed in the germ line.
15369	dnj-26	Y39C12A.8	-4.25529994233116	-1.185	0.278476256917116	0.0580538097607574	This gene encodes a protein containing a DnaJ ('J') domain.
9848	aho-3	K04G2.2	-4.24885798930802	-0.86	0.202407329725808	0.0580538097607574	aho-3 encodes a hydrolase; aho-3 is required for temperature preference, a learning-like behavior associating feeding conditions with temperatures; while normal C. elegans thermotax away from those temperatures at which they have been starved for 1 hour, aho-3(nj15) mutants fail to show this connection of temperature preference to recent starvation; although aho-3(nj15) mutants fail to show corre…
2474	C29F9.12	C29F9.12	-4.2484448940058	-0.905	0.213019121720722	0.0580538097607574	C29F9.12 is involved in embryo development and oviposition.
741	abu-15	C03A7.4	-4.24547398836668	-1.1725	0.276176465387104	0.0580538097607574	The protein product of this gene is predicted to contain a glutamine/asparagine (Q/N)-rich ('prion') domain, by the algorithm of Michelitsch and Weissman (as of the WS77 release of WormBase, i.e., in wormpep77).
14301	W08G11.3	W08G11.3	-4.2451661837178	-0.755	0.177849339066107	0.0580538097607574	None
8432	puf-5	F54C9.8	-4.2304310495649	-2	0.472765062606492	0.0580538097607574	puf-5 encodes a Pumilio protein; PUF-5 is required, redundantly with PUF-6/7, for translational repression of glp-1 mRNA in oocytes (via specific elements in the 3' UTR site), and for normal oocyte maturation (growth, organization, nuclear enlargement, yolk uptake, and localization of RME-2 to the plasma membrane) and early embryogenesis (cell divisions and eggshell formation); since glp-1 mutati…
6410	F30B5.4	F30B5.4	-4.22991908492847	-1.0025	0.237002169514775	0.0580538097607574	F30B5.4 is an ortholog of human OSGIN1 (oxidative stress induced growth inhibitor 1) and OSGIN2 (oxidative stress induced growth inhibitor family member 2); F30B5.4 is involved in reproduction.
13533	gyg-2	T25E12.5	-4.21768400532139	-1.0825	0.256657444852252	0.0580538097607574	gyg-2 is an ortholog of human GYG2 (glycogenin 2) and GYG1 (glycogenin 1); gyg-2 is predicted to have transferase activity, transferring glycosyl groups, based on protein domain information; gyg-2 is expressed in the germ line.
4200	D1086.19	D1086.19	-4.21549040212398	-1.0825	0.256791000984033	0.0580538097607574	None
3537	set-5	C47E8.8	-4.21180735205289	-0.85	0.201813598997043	0.0580538097607574	set-5 encodes a large (1,675-residue) protein with an N-terminal SET domain and a C-terminal SPK domain; SET-5 has no non-nematode orthologs, but is paralogous to Y57A10A.1; SET-5's domain organization resembles that of SET-24; neither set-5(ok1568) nor set-5(RNAi) have any obvious phenotypes.
15325	pqn-82	Y39A3CR.7	-4.21165158033198	-1.335	0.316977787582032	0.0580538097607574	The protein product of this gene is predicted to contain a glutamine/asparagine (Q/N)-rich ('prion') domain, by the algorithm of Michelitsch and Weissman (as of the WS77 release of WormBase, i.e., in wormpep77).
10523	K12H6.2	K12H6.2	-4.20951155186032	-0.9225	0.21914656573215	0.0580538097607574	K12H6.2 is involved in axonal fasciculation, receptor-mediated endocytosis and reproduction.
12589	hpo-42	T10C6.8	-4.19996613434966	-1.6475	0.392265067693244	0.0580538097607574	None
1784	math-14	C16C4.4	-4.18907547218639	-0.8375	0.199924781866698	0.0580538097607574	None
37	crn-4	AH9.2	-4.17871648848051	-1.43	0.342210342324513	0.0580538097607574	crn-4 encodes a DEDD family DNase, a cell death-related nuclease; crn-4 exhibits both DNase and RNase activities; crn-4 is believed to function in a large multinuclease complex, the degradeosome, whose components include the protein products of cps-6, crn-1, crn-5, cpy-13 and other non-nuclease components like wah-1, to promote apoptotic DNA degradation; crn-4 has been shown to bind DNA through i…
939	hyls-1	C05C8.9	-4.17866229292226	-0.8425	0.201619547343419	0.0580538097607574	hyls-1 encodes a novel, conserved protein orthologous to human HYLS1; in C. elegans, hyls-1 is required for initiation of ciliogenesis; hyls-1 is not required for intraflagellar transport nor for centriole assembly or centrosome function; HYLS-1 localizes to centrioles and to the base of mature cilia; HYLS-1 localization to centrioles requires SAS-4 with which it physically interacts with, in viv…
2952	C36B1.11	C36B1.11	-4.17330077721536	-0.91	0.218052819238013	0.0580538097607574	None
3309	C44B9.3	C44B9.3	-4.17147656241947	-1.54	0.369173834961402	0.0580538097607574	None
9868	K05B2.2	K05B2.2	-4.17057411646918	-0.8875	0.212800438312642	0.0580538097607574	K05B2.2 is an ortholog of human RASSF7 (Ras association (RalGDS/AF-6) domain family (N-terminal) member 7) and RASSF8 (Ras association (RalGDS/AF-6) domain family (N-terminal) member 8); K05B2.2 is expressed in the pm7, pm6, pm1, pm8, excretory duct cell, retrovesicular ganglion, intestine, arcade cell, rectal gland cell, vulva, head muscle, and the rectal epithelial cell.
5958	F23H12.11	F23H12.11	-4.16615987463357	-1.3075	0.31383817216448	0.0580538097607574	None
14141	W05B2.7	W05B2.7	-4.16206627104559	-0.9125	0.219242064055545	0.0580538097607574	W05B2.7 is predicted to have microtubule motor activity, based on protein domain information.
16216	Y51H7C.7	Y51H7C.7	-4.15840037273621	-0.7575	0.182161391905986	0.0580538097607574	Y51H7C.7 is an ortholog of human C1D (C1D nuclear receptor corepressor); Y51H7C.7 is involved in reproduction.
11314	R09A8.1	R09A8.1	-4.15270944511428	-2.21	0.532182669943378	0.0580538097607574	None
15590	Y43E12A.3	Y43E12A.3	-4.14996401782812	-0.9475	0.228315232597094	0.103025070843034	Y43E12A.3 is involved in embryo development and meiotic chromosome segregation.
1796	C16C8.4	C16C8.4	-4.14869958819647	-1.1725	0.282618679678784	0.103025070843034	C16C8.4 is an ortholog of human UBD (ubiquitin D) and UBA52 (ubiquitin A-52 residue ribosomal protein fusion product 1); C16C8.4 is involved in embryo development and reproduction.
9634	K02C4.3	K02C4.3	-4.14466848829064	-0.8925	0.215336884607649	0.103025070843034	K02C4.3 is an ortholog of human USP25 (ubiquitin specific peptidase 25) and USP28 (ubiquitin specific peptidase 28); K02C4.3 is predicted to have ubiquitinyl hydrolase activity, based on protein domain information.
14086	W04B5.5	W04B5.5	-4.13735737384778	-0.7225	0.174628376211086	0.103025070843034	The W04B5.5 gene encodes a phospholipid-independent AKT/PKB kinase.
12498	T09B4.2	T09B4.2	-4.13719368826414	-0.7125	0.172218187903827	0.103025070843034	T09B4.2 is an ortholog of human ARHGEF37 (Rho guanine nucleotide exchange factor (GEF) 37) and DNMBP (dynamin binding protein); T09B4.2 is involved in embryo development.
4945	F10E9.7	F10E9.7	-4.12135107792644	-1.0575	0.256590613127784	0.103025070843034	F10E9.7 is involved in embryo development; F10E9.7 is predicted to have catalytic activity and zinc ion binding activity, based on protein domain information.
15745	spsb-2	Y46E12BL.3	-4.12124921430325	-1.71	0.414922736063923	0.103025070843034	spsb-2 is an ortholog of human SPSB4 (splA/ryanodine receptor domain and SOCS box containing 4), SPSB1 (splA/ryanodine receptor domain and SOCS box containing 1) and SPSB2 (splA/ryanodine receptor domain and SOCS box containing 2); spsb-2 is expressed in the hypodermis and the intestine.
1855	C17E4.20	C17E4.20	-4.11999785672308	-1.38	0.33495163055682	0.103025070843034	C17E4.20 is involved in embryo development.
6723	nspb-11	F35C5.10	-4.11556709606723	-1.595	0.38755290893548	0.103025070843034	None
8756	F56D1.1	F56D1.1	-4.1144964330071	-0.8325	0.202333387221231	0.103025070843034	F56D1.1 is an ortholog of human MTF1 (metal-regulatory transcription factor 1) and KIAA1586 (KIAA1586) and members of the Zinc fingers, C2H2-type family including ZNF410; F56D1.1 is involved in reproduction; F56D1.1 is predicted to have metal ion binding activity and nucleic acid binding activity, based on protein domain information.
17716	ceh-74	ZC376.4	-4.11443056368143	-1.07	0.260060288644805	0.103025070843034	ceh-74 is predicted to have DNA binding activity, based on protein domain information; ceh-74 is expressed in the hmc, hypodermis, nervous system, and the reproductive system.
740	abu-8	C03A7.14	-4.11082914646684	-1.165	0.283397815499408	0.103025070843034	abu-8 encodes a transmembrane protein with a predicted signal sequence, a glutamine/asparagine-rich domain and multiple cysteine-rich repeats (DUF139); abu-8 expression is induced by blockage of the unfolded-protein response in the endoplasmic reticulum, and ABU-8 may help protect the organism from damage by improperly folded nascent protein.
3112	rfc-3	C39E9.13	-4.10637316234602	-0.95	0.231347703299633	0.103025070843034	rfc-3 is an ortholog of human RFC3 (replication factor C (activator 1) 3); rfc-3 is involved in cellular response to DNA damage stimulus, embryo development, hermaphrodite genitalia development, locomotion and reproduction; rfc-3 is predicted to have DNA binding activity, based on protein domain information.
2762	swd-2.1	C33H5.6	-4.10155992371432	-0.9675	0.235885862451047	0.103025070843034	swd-2.1 is an ortholog of human WDR82 (WD repeat domain 82).
5832	F22D3.5	F22D3.5	-4.10153124035319	-0.8225	0.200534861689649	0.103025070843034	F22D3.5 is involved in embryo development and oviposition.
13908	mex-5	W02A2.7	-4.09802789791598	-1.33	0.32454635086217	0.103025070843034	mex-5 encodes a novel protein that contains two CCCH zinc finger motifs; maternally provided MEX-5, which functions partly redundantly with the highly similar CCCH finger protein MEX-6, is essential for transducing polarity cues and establishing soma/germline asymmetry in the early embryo; in regulating soma/germline asymmetry, MEX-5 interacts with, and activates, the SOCS-box protein ZIF-1, whic…
4487	F01F1.11	F01F1.11	-4.09688111443946	-0.9375	0.228832610420591	0.103025070843034	F01F1.11 is an ortholog of human CNPY1 (canopy FGF signaling regulator 1); F01F1.11 is involved in embryo development and reproduction.
4884	pch-2	F10B5.5	-4.09219211199888	-0.8775	0.214432748019588	0.103025070843034	pch-2 encodes a putative AAA+-type ATPase orthologous to budding yeast PCH2 and human TRIP13 (OMIM:604507); PCH-2 is required for the apoptosis of pachytene cells induced by unsynapsed chromosomal pairing centers, but is dispensable for meiotic apoptosis induced by DNA damage; PCH-2-mediated apoptosis is inhibited by SYP-1 and SYP-2, while it requires HIM-8 (and probably HIM-8's paralogs, ZIM-1/-…
12301	daf-18	T07A9.6	-4.09120248963897	-0.8625	0.210818213516513	0.103025070843034	daf-18 encodes a lipid phosphatase homologous to the human PTEN tumor suppresor (OMIM:601728, mutated in Cowden disease and several cancers); DAF-18 negatively regulates insulin-like signaling mediated by DAF-2/IR and AGE-1/PI3K and thus plays a role in metabolism, development, and longevity; based on sequence and genetic analysis, DAF-18 is predicted to dephosphorylate AGE-1-generated PIP3 in or…
2390	mesp-1	C28C12.2	-4.09098845083217	-1.675	0.409436501747953	0.103025070843034	mesp-1 is involved in embryo development, locomotion, meiotic chromosome segregation and nematode larval development; mesp-1 is expressed in the germ line.
6430	F31A9.2	F31A9.2	-4.07778628974169	-1.5675	0.384399742562109	0.103025070843034	F31A9.2 is involved in embryo development.
12970	dvc-1	T19B10.6	-4.0759225513579	-0.975	0.239209648297948	0.103025070843034	dvc-1 is an ortholog of human SPRTN (SprT-like N-terminal domain); dvc-1 is involved in apoptotic process, nematode larval development and oogenesis; dvc-1 is predicted to have DNA binding activity, based on protein domain information; dvc-1 is expressed widely.
4564	F02H6.3	F02H6.3	-4.07570262099999	-3.295	0.808449562296957	0.103025070843034	None
16076	Y49F6C.8	Y49F6C.8	-4.06497961045233	-2.515	0.618699290282577	0.103025070843034	None
11799	ref-1	T01E8.2	-4.06484413728291	-0.68	0.167288087078915	0.103025070843034	ref-1 encodes a protein with two basic helix-loop-helix (bHLH) domains that is distantly related to the hairy/Enhancer of split subfamily of bHLH transcription factors; REF-1 is required in hermaphrodites during early larval development for regulating the pattern of posterior Pn.p hypodermal cell fusions, primarily through regulation of MAB-5 homeodomain protein activity; REF-1 is also required f…
16170	Y51F10.2	Y51F10.2	-4.06441251329725	-1.58	0.388740068787513	0.103025070843034	Y51F10.2 is an ortholog of human RNF224 (ring finger protein 224) and RNF182 (ring finger protein 182); Y51F10.2 is predicted to have zinc ion binding activity, based on protein domain information.
10661	hat-1	M03C11.4	-4.0629456303579	-0.7225	0.177826647396302	0.103025070843034	hat-1 is an ortholog of human HAT1 (histone acetyltransferase 1); hat-1 is involved in embryo development; hat-1 is predicted to have histone acetyltransferase activity, based on protein domain information; hat-1 is expressed in the coelomocyte and the germ line.
17679	wdr-5.3	ZC302.2	-4.0602113136171	-1.4875	0.366360242140904	0.103025070843034	wdr-5.3 is an ortholog of human WDR5 (WD repeat domain 5) and WDR5B (WD repeat domain 5B); wdr-5.3 is involved in reproduction.
13380	gld-1	T23G11.3	-4.04687141406315	-0.6	0.148262679638142	0.103025070843034	gld-1 encodes a protein containing a K homology (KH) RNA binding domain; GLD-1 is required for regulation of the mitosis/meiosis decision during germline development (promotion of meiotic entry) in parallel with gld-2, gld-3, and nos-3 and also affects spermatogenesis; GLD-1 physically interacts with the 3'- and 5'UTR of its putative mRNA targets in vitro to negatively regulate their translation;…
9867	K04H8.3	K04H8.3	-4.0436641055858	-0.805	0.199076871614533	0.103025070843034	None
11156	ztf-15	R06C7.9	-4.03752079862349	-0.925	0.229100987000577	0.103025070843034	ztf-15 is an ortholog of human RBAK (RB-associated KRAB zinc finger) and ZNF510 (zinc finger protein 510); ztf-15 is predicted to have metal ion binding activity, based on protein domain information.
17005	lagr-1	Y6B3B.10	-4.03701597714172	-0.94	0.232845251374392	0.103025070843034	lagr-1 encodes an ortholog of human LASS1 (OMIM:606919) and of budding yeast Lag1p and Lac1p; LAGR-1 is required for normally high fat content in adults, and can suppress alpha-synuclein inclusion in older adults; LAGR-1 is expressed in larval and adult pharyngeal muscle; LAGR-1 is paralogous to human LASS2-6, and to C. elegans HYL-1 and HYL-2.
12372	zim-2	T07G12.10	-4.03674189011495	-0.965	0.23905417444773	0.103025070843034	zim-2 encodes a protein with two C-terminal noncanonical C2H2 zinc-fingers whose paralogs include HIM-8, ZIM-1, ZIM-3, and C02F5.12; ZIM-2 is specifically required for homolog pairing, synapsis, and segregation of chromosome V during meiosis; zim-2(tm574) oocytes ending prophase have ~5 bivalents and ~2 univalents, the latter of which are consistently chromosome V; zim-2 oocytes fail to begin chr…
9478	cyb-2.2	H31G24.4	-4.03261431667432	-1.345	0.333530532398947	0.103025070843034	cyb-2.2 is an ortholog of human CCNB2 (cyclin B2), CCNB1 (cyclin B1) and CNTD2 (cyclin N-terminal domain containing 2); cyb-2.2 is involved in embryo development, locomotion, nematode larval development and oocyte maturation.
13564	set-1	T26A5.7	-4.03168711145963	-0.875	0.217030730761053	0.103025070843034	set-1 encodes a SET domain-containing protein predicted to function as a histone lysine N-methyltransferase; set-1 is an essential gene that is ubiquitously expressed early in development.
8405	dom-3	F54C1.2	-4.03115926029253	-0.885	0.219539825359264	0.103025070843034	dom-3 is an ortholog of human DXO (decapping exoribonuclease).
4376	E02H4.6	E02H4.6	-4.0300645433257	-1.3925	0.345527964882388	0.103025070843034	E02H4.6 is predicted to have ATP binding activity and protein kinase activity, based on protein domain information.
15847	skr-14	Y47D7A.8	-4.02023336853591	-1.1075	0.275481520219144	0.103025070843034	The skr-14 gene encodes a homolog of Skp1 in S. cerevisiae that has no known function in vivo, since skr-14(RNAi) animals are at least superficially normal.
10609	fbxc-47	M02B7.1	-4.01858223363834	-0.8725	0.217116373206592	0.103025070843034	None
7013	gst-25	F37F2.3	-4.01854654303245	-1.6125	0.401264482750817	0.103025070843034	gst-25 is an ortholog of human GSTP1 (glutathione S-transferase pi 1); gst-25 is involved in embryo development and reproduction; gst-25 is predicted to have glutathione transferase activity, based on protein domain information.
287	B0304.4	B0304.4	-4.01854293475093	-0.7175	0.178547302256078	0.103025070843034	Uncharacterized protein B0304.4
2955	C36B1.14	C36B1.14	-4.01659729321154	-0.8425	0.209754660100955	0.103025070843034	C36B1.14 is an ortholog of human CRIPT (cysteine-rich PDZ-binding protein); C36B1.14 is involved in embryo development, locomotion, nematode larval development and reproduction.
14002	W03C9.2	W03C9.2	-4.01000496399671	-1.0525	0.262468503019256	0.103025070843034	W03C9.2 is localized to the striated muscle dense body.
1586	C14A11.9	C14A11.9	-4.00591264259679	-0.6125	0.152898990728603	0.103025070843034	None
4562	F02H6.1	F02H6.1	-4.00445832897668	-1.61075	0.40223917136169	0.103025070843034	None
[truncated: 697 more rows]

## Sheet: gProfiler_up
#	signf	p-value	T	Q	Q&T	Q&T/Q	Q&T/T	term ID	t type	t group	t name	t depth	Q&T list
#
1	!	2.27e-06	770	1311	83	0.063	0.108	GO:0065008	BP	12	regulation of biological quality	1	CSP-2,LET-653,SNF-10,SPE-6,SPE-10,SPE-41,TWK-6,TWK-37,TAG-191,C03C10.2,C04G2.2,C05C12.1,C08F8.6,C14A4.13,C27D8.1,C28A5.6,C50F4.10,D2045.5,F10G8.2,F25F2.1,F32B6.10,F35C11.3,SCRM-6,H05L14.1,K09E4.1,M05D6.1,M7.7,R10D12.10,T05C12.1,W01B6.2,W06F12.3,Y38H8A.3,Y39G8C.2,SCRM-7,Y111B2A.27,ZC373.3,ZK507.1,ZK507.3,ZK596.2,ZK666.8,B0207.7,B0218.5,B0524.2,C09B9.4,C09D4.3,C25H3.1,C27F2.6,C34B2.3,C39H7.1,C49C8.…
1	!	2.31e-12	497	858	57	0.066	0.115	GO:0051128	BP	12	regulation of cellular component organization	1	SPE-6,TAG-191,C03C10.2,C04G2.2,C05C12.1,C08F8.6,C14A4.13,C27D8.1,C28A5.6,C50F4.10,D2045.5,F35C11.3,H05L14.1,M05D6.1,M7.7,T05C12.1,W01B6.2,Y38H8A.3,Y39G8C.2,Y111B2A.27,ZC373.3,ZK666.8,B0207.7,B0218.5,C09B9.4,C09D4.3,C34B2.3,C39H7.1,C49C8.1,D2024.1,F22H10.1,F26A1.3,F26A1.4,F33D11.7,TTBK-2,F38E1.3,F41G3.5,F53C3.1,F54H5.2,F59A6.4,K06H7.8,K09C6.7,K09C6.8,K11C4.1,R13H9.5,R13H9.6,T05A7.6,T15B12.2,T19D12…
1	!	2.71e-18	822	962	94	0.098	0.114	GO:0048869	BP	12	cellular developmental process	1	FRK-1,KIN-5,KIN-14,KIN-21,KIN-26,MSP-38,MSP-77,MSP-79,SPE-4,SPE-6,SPE-8,SPE-10,SPE-11,SPE-12,SPE-17,SPE-27,TAG-191,C03C10.2,C04G2.2,C05C12.1,C08F8.6,C14A4.13,C27D8.1,C28A5.6,C50F4.10,D2045.5,F22B3.8,F35C11.3,H05L14.1,K09B11.5,M05D6.1,M7.7,T05C12.1,T25B9.4,W01B6.2,W01B6.5,Y38H8A.3,Y39G8C.2,Y43C5B.2,Y69E1A.3,Y111B2A.27,SPE-19,Y116A8C.24,ZC373.3,ZK507.1,ZK666.8,B0207.7,B0218.5,C09B9.4,C09D4.3,C18H7.…
1	!	1.89e-12	515	1311	76	0.058	0.148	GO:0050793	BP	12	regulation of developmental process	1	CSP-2,CSP-3,DPY-2,FRK-1,LET-653,SPE-6,TAG-191,C03C10.2,C04G2.2,C05C12.1,C08F8.6,C14A4.13,C27D8.1,C28A5.6,C50F4.10,D2045.5,F10G8.2,F25F2.1,UGGT-2,F32B6.10,F35C11.3,H05L14.1,K09E4.1,M05D6.1,M7.7,R10D12.10,T05C12.1,W01B6.2,W06F12.3,Y38H8A.3,Y39G8C.2,Y111B2A.27,ZC373.3,ZK507.1,ZK507.3,ZK596.2,ZK666.8,B0207.7,B0218.5,C09B9.4,C09D4.3,C25H3.1,C34B2.3,C39H7.1,C49C8.1,C55B7.10,C56C10.6,D2024.1,F22H10.1,F2…
1	!	8.01e-09	619	858	58	0.068	0.094	GO:0009653	BP	12	anatomical structure morphogenesis	1	FRK-1,SPE-6,SPE-11,TAG-191,C03C10.2,C04G2.2,C05C12.1,C08F8.6,C14A4.13,C27D8.1,C28A5.6,C50F4.10,D2045.5,F35C11.3,H05L14.1,M05D6.1,M7.7,T05C12.1,W01B6.2,Y38H8A.3,Y39G8C.2,Y111B2A.27,ZC373.3,ZK666.8,B0207.7,B0218.5,C09B9.4,C09D4.3,C34B2.3,C39H7.1,C49C8.1,D2024.1,F22H10.1,F26A1.3,F26A1.4,F33D11.7,TTBK-2,F38E1.3,F41G3.5,F53C3.1,F54H5.2,F59A6.4,K06H7.8,K09C6.7,K09C6.8,K11C4.1,R13H9.5,R13H9.6,T05A7.6,T1…
1	!	9.04e-36	208	1311	72	0.055	0.346	GO:0022603	BP	12	regulation of anatomical structure morphogenesis	2	FRK-1,LET-653,SPE-6,TAG-191,C03C10.2,C04G2.2,C05C12.1,C08F8.6,C14A4.13,C27D8.1,C28A5.6,C50F4.10,D2045.5,F10G8.2,F25F2.1,F32B6.10,F35C11.3,H05L14.1,K09E4.1,M05D6.1,M7.7,R10D12.10,T05C12.1,W01B6.2,W06F12.3,Y38H8A.3,Y39G8C.2,Y111B2A.27,ZC373.3,ZK507.1,ZK507.3,ZK596.2,ZK666.8,B0207.7,B0218.5,C09B9.4,C09D4.3,C25H3.1,C34B2.3,C39H7.1,C49C8.1,C55B7.10,C56C10.6,D2024.1,F22H10.1,F26A1.3,F26A1.4,F33D11.7,TT…
1	!	4.56e-23	297	1311	70	0.053	0.236	GO:0032989	BP	12	cellular component morphogenesis	2	SPE-6,TAG-191,C03C10.2,C04G2.2,C05C12.1,C08F8.6,C14A4.13,C27D8.1,C28A5.6,C50F4.10,D2045.5,F10G8.2,F25F2.1,F32B6.10,F35C11.3,H05L14.1,K09E4.1,M05D6.1,M7.7,R10D12.10,T05C12.1,W01B6.2,W06F12.3,Y38H8A.3,Y39G8C.2,Y111B2A.27,ZC373.3,ZK507.1,ZK507.3,ZK596.2,ZK666.8,B0207.7,B0218.5,C09B9.4,C09D4.3,C25H3.1,C34B2.3,C39H7.1,C49C8.1,C55B7.10,C56C10.6,D2024.1,F22H10.1,F26A1.3,F26A1.4,F33D11.7,TTBK-2,F38E1.3,F…
1	!	6.82e-27	260	1311	70	0.053	0.269	GO:0000902	BP	12	cell morphogenesis	3	SPE-6,TAG-191,C03C10.2,C04G2.2,C05C12.1,C08F8.6,C14A4.13,C27D8.1,C28A5.6,C50F4.10,D2045.5,F10G8.2,F25F2.1,F32B6.10,F35C11.3,H05L14.1,K09E4.1,M05D6.1,M7.7,R10D12.10,T05C12.1,W01B6.2,W06F12.3,Y38H8A.3,Y39G8C.2,Y111B2A.27,ZC373.3,ZK507.1,ZK507.3,ZK596.2,ZK666.8,B0207.7,B0218.5,C09B9.4,C09D4.3,C25H3.1,C34B2.3,C39H7.1,C49C8.1,C55B7.10,C56C10.6,D2024.1,F22H10.1,F26A1.3,F26A1.4,F33D11.7,TTBK-2,F38E1.3,F…
1	!	8.32e-41	169	1311	70	0.053	0.414	GO:0022604	BP	12	regulation of cell morphogenesis	4	SPE-6,TAG-191,C03C10.2,C04G2.2,C05C12.1,C08F8.6,C14A4.13,C27D8.1,C28A5.6,C50F4.10,D2045.5,F10G8.2,F25F2.1,F32B6.10,F35C11.3,H05L14.1,K09E4.1,M05D6.1,M7.7,R10D12.10,T05C12.1,W01B6.2,W06F12.3,Y38H8A.3,Y39G8C.2,Y111B2A.27,ZC373.3,ZK507.1,ZK507.3,ZK596.2,ZK666.8,B0207.7,B0218.5,C09B9.4,C09D4.3,C25H3.1,C34B2.3,C39H7.1,C49C8.1,C55B7.10,C56C10.6,D2024.1,F22H10.1,F26A1.3,F26A1.4,F33D11.7,TTBK-2,F38E1.3,F…
1	!	6.67e-62	101	1311	70	0.053	0.693	GO:0008360	BP	12	regulation of cell shape	5	SPE-6,TAG-191,C03C10.2,C04G2.2,C05C12.1,C08F8.6,C14A4.13,C27D8.1,C28A5.6,C50F4.10,D2045.5,F10G8.2,F25F2.1,F32B6.10,F35C11.3,H05L14.1,K09E4.1,M05D6.1,M7.7,R10D12.10,T05C12.1,W01B6.2,W06F12.3,Y38H8A.3,Y39G8C.2,Y111B2A.27,ZC373.3,ZK507.1,ZK507.3,ZK596.2,ZK666.8,B0207.7,B0218.5,C09B9.4,C09D4.3,C25H3.1,C34B2.3,C39H7.1,C49C8.1,C55B7.10,C56C10.6,D2024.1,F22H10.1,F26A1.3,F26A1.4,F33D11.7,TTBK-2,F38E1.3,F…
1	!	0.0112	4	1295	4	0.003	1	GO:0031268	BP	11	pseudopodium organization	1	FER-1,SPE-10,GSP-4,GSP-3
1	!	0.000571	194	1015	25	0.025	0.129	GO:0051674	BP	36	localization of cell	1	FRK-1,KIN-5,KIN-14,KIN-26,SPE-8,SPE-10,F22B3.8,F26E4.5,T25B9.4,W01B6.5,Y43C5B.2,Y116A8C.24,C18H7.4,C25A8.5,C34F11.5,C35E7.10,C55C3.4,F23C8.7,F57B9.8,F59A3.8,R11E3.1,T06C10.3,GSP-3,ZC581.7,ZK622.1
1	!	0.000571	194	1015	25	0.025	0.129	GO:0048870	BP	36	cell motility	1	FRK-1,KIN-5,KIN-14,KIN-26,SPE-8,SPE-10,F22B3.8,F26E4.5,T25B9.4,W01B6.5,Y43C5B.2,Y116A8C.24,C18H7.4,C25A8.5,C34F11.5,C35E7.10,C55C3.4,F23C8.7,F57B9.8,F59A3.8,R11E3.1,T06C10.3,GSP-3,ZC581.7,ZK622.1
1	!	0.0116	7	1295	5	0.004	0.714	GO:0097722	BP	36	sperm motility	2	FER-1,SNF-10,SPE-10,GSP-4,GSP-3
1	!	0.0116	7	1295	5	0.004	0.714	GO:0030317	BP	36	flagellated sperm motility	3	FER-1,SNF-10,SPE-10,GSP-4,GSP-3
1	!	0.00308	185	1015	23	0.023	0.124	GO:0016477	BP	36	cell migration	2	FRK-1,KIN-5,KIN-14,KIN-26,SPE-8,F22B3.8,F26E4.5,T25B9.4,W01B6.5,Y43C5B.2,Y116A8C.24,C18H7.4,C25A8.5,C34F11.5,C35E7.10,C55C3.4,F23C8.7,F57B9.8,F59A3.8,R11E3.1,T06C10.3,ZC581.7,ZK622.1
1	!	2.29e-10	108	1015	26	0.026	0.241	GO:0008283	BP	8	cell proliferation	1	FRK-1,KIN-5,KIN-14,KIN-21,KIN-26,SPE-8,F22B3.8,F26E4.5,K09B11.5,T25B9.4,W01B6.5,Y43C5B.2,Y69E1A.3,Y116A8C.24,C18H7.4,C25A8.5,C34F11.5,C35E7.10,C55C3.4,F23C8.7,F57B9.8,F59A3.8,R11E3.1,T06C10.3,ZC581.7,ZK622.1
1	!	5.62e-13	86	1015	26	0.026	0.302	GO:0042127	BP	8	regulation of cell proliferation	2	FRK-1,KIN-5,KIN-14,KIN-21,KIN-26,SPE-8,F22B3.8,F26E4.5,K09B11.5,T25B9.4,W01B6.5,Y43C5B.2,Y69E1A.3,Y116A8C.24,C18H7.4,C25A8.5,C34F11.5,C35E7.10,C55C3.4,F23C8.7,F57B9.8,F59A3.8,R11E3.1,T06C10.3,ZC581.7,ZK622.1
1	!	0.0165	8	1162	5	0.004	0.625	GO:0048066	BP	17	developmental pigmentation	1	WHT-6,WHT-3,WHT-5,WHT-8,WHT-4
1	!	0.0165	8	1162	5	0.004	0.625	GO:0048069	BP	17	eye pigmentation	2	WHT-6,WHT-3,WHT-5,WHT-8,WHT-4
1	!	0.0165	8	1162	5	0.004	0.625	GO:0033060	BP	17	ocellus pigmentation	1	WHT-6,WHT-3,WHT-5,WHT-8,WHT-4
1	!	0.0165	8	1162	5	0.004	0.625	GO:0043474	BP	17	pigment metabolic process involved in pigmentation	1	WHT-6,WHT-3,WHT-5,WHT-8,WHT-4
1	!	0.0165	8	1162	5	0.004	0.625	GO:0043324	BP	17	pigment metabolic process involved in developmental pigmentation	2	WHT-6,WHT-3,WHT-5,WHT-8,WHT-4
1	!	0.0165	8	1162	5	0.004	0.625	GO:0042441	BP	17	eye pigment metabolic process	3	WHT-6,WHT-3,WHT-5,WHT-8,WHT-4
1	!	0.0165	8	1162	5	0.004	0.625	GO:0006726	BP	17	eye pigment biosynthetic process	4	WHT-6,WHT-3,WHT-5,WHT-8,WHT-4
1	!	0.0165	8	1162	5	0.004	0.625	GO:0046158	BP	17	ocellus pigment metabolic process	2	WHT-6,WHT-3,WHT-5,WHT-8,WHT-4
1	!	0.0165	8	1162	5	0.004	0.625	GO:0046152	BP	17	ommochrome metabolic process	3	WHT-6,WHT-3,WHT-5,WHT-8,WHT-4
1	!	0.0165	8	1162	5	0.004	0.625	GO:0008055	BP	17	ocellus pigment biosynthetic process	1	WHT-6,WHT-3,WHT-5,WHT-8,WHT-4
1	!	0.0165	8	1162	5	0.004	0.625	GO:0006727	BP	17	ommochrome biosynthetic process	2	WHT-6,WHT-3,WHT-5,WHT-8,WHT-4
1	!	1.42e-55	1214	1341	218	0.163	0.18	GO:0006793	BP	14	phosphorus metabolic process	1	CDC-25.4,FRK-1,KIN-5,KIN-14,KIN-21,KIN-26,MSP-77,MSP-79,PPH-2,SPE-6,SPE-8,TAG-191,C03C10.2,C04G2.2,C05C12.1,C06A1.3,C07E3.4,C08F8.6,C14A4.13,C15H7.3,C24H11.2,C27B7.6,C27D8.1,C28A5.6,GSKA-3,C47A4.3,C50F4.10,C50H2.7,D2045.5,F10G8.1,F10G8.2,ACP-3,F22B3.8,F23B12.1,F25B3.4,F25F2.1,F25H5.7,F26E4.5,UGGT-2,F32B6.10,F35C11.2,F35C11.3,F36H1.3,F38H4.4,F40G12.10,F49E11.7,F52H3.6,F54F12.1,F55H12.5,F58G1.3,H05…
1	!	7.82e-56	1200	1341	217	0.162	0.181	GO:0006796	BP	14	phosphate-containing compound metabolic process	2	CDC-25.4,FRK-1,KIN-5,KIN-14,KIN-21,KIN-26,MSP-77,MSP-79,PPH-2,SPE-6,SPE-8,TAG-191,C03C10.2,C04G2.2,C05C12.1,C06A1.3,C07E3.4,C08F8.6,C14A4.13,C15H7.3,C24H11.2,C27B7.6,C27D8.1,C28A5.6,GSKA-3,C47A4.3,C50F4.10,C50H2.7,D2045.5,F10G8.1,F10G8.2,ACP-3,F22B3.8,F23B12.1,F25B3.4,F25F2.1,F25H5.7,F26E4.5,F32B6.10,F35C11.2,F35C11.3,F36H1.3,F38H4.4,F40G12.10,F49E11.7,F52H3.6,F54F12.1,F55H12.5,F58G1.3,H05L14.1,K…
1	!	4.31e-27	719	962	101	0.105	0.14	GO:0016310	BP	14	phosphorylation	3	FRK-1,KIN-5,KIN-14,KIN-21,KIN-26,MSP-77,MSP-79,SPE-6,SPE-8,TAG-191,C03C10.2,C04G2.2,C05C12.1,C08F8.6,C14A4.13,C27D8.1,C28A5.6,C50F4.10,D2045.5,F22B3.8,F35C11.3,H05L14.1,K09B11.5,M05D6.1,M7.7,R03D7.5,T05C12.1,T25B9.4,W01B6.2,W01B6.5,W02B12.12,Y38H8A.3,Y38H8A.4,Y39G8C.2,Y43C5B.2,Y69E1A.3,Y111B2A.27,Y116A8C.24,CYC-2.2,ZC373.3,ZK507.1,ZK666.8,M176.9,B0207.7,B0218.5,TAG-344,C09B9.4,C09D4.3,C18H7.4,C25…
1	!	3.83e-50	255	1504	99	0.066	0.388	GO:0016311	BP	14	dephosphorylation	3	CDC-25.4,PPH-2,C06A1.3,C07E3.4,C15H7.3,C24H11.1,C24H11.2,C27B7.6,C47A4.3,F10G8.1,ACP-3,ACP-4,F22D6.9,F23B12.1,F25B3.4,F25H5.7,F35C11.2,F36H1.3,F38H4.4,F40G12.10,F49E11.7,F52H3.6,F54F12.1,F55H12.5,F58G1.3,H25K10.1,K07F5.6,K07F5.8,K10H10.7,M05B5.1,M05D6.3,R08A2.2,T04F3.3,T16G12.7,T22C1.8,T28F4.3,W01B6.6,Y39B6A.18,Y39B6A.30,Y57G11C.6,Y62F5A.10,Y69E1A.4,Y80D3A.8,Y105C5B.15,Y113G7C.1,Y116A8C.37,ZK809.…
1	!	0.00399	3957	704	157	0.223	0.04	GO:0043170	BP	14	macromolecule metabolic process	1	CDC-25.4,CSP-3,FRK-1,KIN-5,KIN-21,KIN-26,MSP-77,MSP-79,PPH-2,SPE-6,SPE-8,SPE-26,TRY-7,TAG-191,C03C10.2,C04G2.2,C05C12.1,C08F8.6,C14A4.13,C15H7.3,C16D2.1,C27D8.1,GMEB-3,C50F4.10,D2045.5,MARC-2,TAG-314,F23B12.1,F25H5.7,F35C11.2,F38H4.4,F40G12.10,F52H3.6,F54F12.1,F55H12.5,F58G1.3,H05L14.1,K07F5.6,M05B5.1,M05D6.3,R03D7.5,R08A2.2,T04F3.3,T05C12.1,ALG-3,T22C1.8,T25B9.4,T28F4.3,W01B6.5,W01B6.6,W02B12.12…
1	!	1.2e-07	3169	919	183	0.199	0.058	GO:0044260	BP	14	cellular macromolecule metabolic process	2	CDC-25.4,CSP-3,CYN-2,FRK-1,KIN-5,KIN-21,KIN-26,MSP-77,MSP-79,PPH-2,SPE-4,SPE-6,SPE-8,SPE-26,TBX-34,TAG-191,C03C10.2,C04G2.2,C05C12.1,C06A1.3,C07E3.4,C08F8.6,C14A4.13,C15H7.3,C16D2.1,C27D8.1,C28A5.6,C50F4.10,D2045.5,MARC-2,TAG-314,F22B3.8,F23B12.1,F25H5.7,F35C11.2,F35C11.3,F38H4.4,F40G12.10,F52H3.6,F54F12.1,F55H12.5,F58G1.3,H05L14.1,K07F5.6,K07F5.8,K10H10.7,M05B5.1,M05D6.1,M05D6.3,M7.7,R03D7.5,R08…
1	!	4.42e-45	1455	1193	207	0.174	0.142	GO:0043412	BP	14	macromolecule modification	2	CDC-25.4,CYN-2,FRK-1,KIN-5,KIN-14,KIN-21,KIN-26,MSP-77,MSP-79,PPH-2,SPE-6,SPE-8,SPE-26,TAG-191,C03C10.2,C04G2.2,C05C12.1,C06A1.3,C07E3.4,C08F8.6,C14A4.13,C15H7.3,C24H11.2,C27B7.6,C27D8.1,C28A5.6,GSKA-3,C47A4.3,C50F4.10,C50H2.7,D2045.5,MARC-2,F10G8.1,TAG-314,F22B3.8,F23B12.1,F25B3.4,F25H5.7,F26E4.5,UGGT-2,F32B6.10,F35C11.2,F35C11.3,F36H1.3,F38H4.4,F40G12.10,F49E11.7,F52H3.6,F54F12.1,F55H12.5,F58G1…
1	!	6.26e-18	2756	919	195	0.212	0.071	GO:1901564	BP	14	organonitrogen compound metabolic process	1	CDC-25.4,CSP-3,CYN-2,ELO-7,FRK-1,GLN-2,KIN-5,KIN-21,KIN-26,MSP-77,MSP-79,PPH-2,SPE-4,SPE-6,SPE-8,SPE-26,HDL-2,TRY-7,TAG-191,C03C10.2,C04G2.2,C05C12.1,C06A1.3,C07E3.4,C08F8.6,C14A4.13,C15H7.3,C16D2.1,C27D8.1,C28A5.6,C50F4.10,D2045.5,MARC-2,TAG-314,F22B3.8,F23B12.1,F25H5.7,F35C11.2,F35C11.3,F38H4.4,F40G12.10,F52H3.6,F54F12.1,F55H12.5,F58G1.3,H05L14.1,K07F5.6,K07F5.8,K10H10.7,M05B5.1,M05D6.1,M05D6.3…
1	!	3.08e-26	2243	1193	228	0.191	0.102	GO:0019538	BP	14	protein metabolic process	2	CDC-25.4,CLP-3,CSP-2,CSP-3,CYN-2,FRK-1,KIN-5,KIN-14,KIN-21,KIN-26,MSP-77,MSP-79,PPH-2,SPE-4,SPE-6,SPE-8,SPE-26,TRY-7,TAG-191,C03C10.2,C04G2.2,C05C12.1,C06A1.3,C06C3.8,C07E3.4,C08F8.6,C14A4.13,C15H7.3,C16D2.1,C24H11.2,C27B7.6,C27D8.1,C28A5.6,GSKA-3,C47A4.3,C50F4.10,C50H2.7,D2045.5,MARC-2,F10G8.1,TAG-314,F22B3.8,F23B12.1,F25B3.4,F25H5.7,F26E4.5,UGGT-2,F32B6.10,F35C11.2,F35C11.3,F36H1.3,F38H4.4,F40G…
1	!	3.39e-30	1908	1022	191	0.187	0.1	GO:0044267	BP	14	cellular protein metabolic process	3	CDC-25.4,CSP-2,CSP-3,CYN-2,FRK-1,KIN-5,KIN-14,KIN-21,KIN-26,MSP-77,MSP-79,PPH-2,SPE-4,SPE-6,SPE-8,SPE-26,TAG-191,C03C10.2,C04G2.2,C05C12.1,C06A1.3,C07E3.4,C08F8.6,C14A4.13,C15H7.3,C16D2.1,C27B7.6,C27D8.1,C28A5.6,C50F4.10,C50H2.7,D2045.5,MARC-2,TAG-314,F22B3.8,F23B12.1,F25H5.7,F26E4.5,F32B6.10,F35C11.2,F35C11.3,F36H1.3,F38H4.4,F40G12.10,F52H3.6,F54F12.1,F55H12.5,F58G1.3,H05L14.1,K07F5.6,K07F5.8,K0…
1	!	1.9e-51	1334	1193	207	0.174	0.155	GO:0036211	BP	14	protein modification process	3	CDC-25.4,CYN-2,FRK-1,KIN-5,KIN-14,KIN-21,KIN-26,MSP-77,MSP-79,PPH-2,SPE-6,SPE-8,SPE-26,TAG-191,C03C10.2,C04G2.2,C05C12.1,C06A1.3,C07E3.4,C08F8.6,C14A4.13,C15H7.3,C24H11.2,C27B7.6,C27D8.1,C28A5.6,GSKA-3,C47A4.3,C50F4.10,C50H2.7,D2045.5,MARC-2,F10G8.1,TAG-314,F22B3.8,F23B12.1,F25B3.4,F25H5.7,F26E4.5,UGGT-2,F32B6.10,F35C11.2,F35C11.3,F36H1.3,F38H4.4,F40G12.10,F49E11.7,F52H3.6,F54F12.1,F55H12.5,F58G1…
1	!	1.9e-51	1334	1193	207	0.174	0.155	GO:0006464	BP	14	cellular protein modification process	4	CDC-25.4,CYN-2,FRK-1,KIN-5,KIN-14,KIN-21,KIN-26,MSP-77,MSP-79,PPH-2,SPE-6,SPE-8,SPE-26,TAG-191,C03C10.2,C04G2.2,C05C12.1,C06A1.3,C07E3.4,C08F8.6,C14A4.13,C15H7.3,C24H11.2,C27B7.6,C27D8.1,C28A5.6,GSKA-3,C47A4.3,C50F4.10,C50H2.7,D2045.5,MARC-2,F10G8.1,TAG-314,F22B3.8,F23B12.1,F25B3.4,F25H5.7,F26E4.5,UGGT-2,F32B6.10,F35C11.2,F35C11.3,F36H1.3,F38H4.4,F40G12.10,F49E11.7,F52H3.6,F54F12.1,F55H12.5,F58G1…
1	!	1.62e-35	420	1329	102	0.077	0.243	GO:0018193	BP	14	peptidyl-amino acid modification	5	CYN-2,FRK-1,KIN-5,KIN-14,KIN-21,KIN-26,SPE-6,SPE-8,TAG-191,C03C10.2,C04G2.2,C05C12.1,C08F8.6,C14A4.13,C27D8.1,C28A5.6,C50F4.10,D2045.5,F10G8.2,F22B3.8,F25F2.1,F26E4.5,UGGT-2,F32B6.10,F35C11.3,H05L14.1,K09B11.5,K09E4.1,M05D6.1,M7.7,R10D12.10,T05C12.1,T25B9.4,W01B6.2,W01B6.5,W06F12.3,Y38H8A.3,Y39G8C.2,Y43C5B.2,Y69E1A.3,Y111B2A.27,Y116A8C.24,Y116A8C.38,ZC373.3,ZK507.1,ZK507.3,ZK596.2,ZK666.8,M176.9,…
1	!	2.29e-46	150	1311	71	0.054	0.473	GO:0018209	BP	14	peptidyl-serine modification	6	SPE-6,TAG-191,C03C10.2,C04G2.2,C05C12.1,C08F8.6,C14A4.13,C27D8.1,C28A5.6,C50F4.10,D2045.5,F10G8.2,F25F2.1,F32B6.10,F35C11.3,H05L14.1,K09E4.1,M05D6.1,M7.7,R10D12.10,T05C12.1,W01B6.2,W06F12.3,Y38H8A.3,Y39G8C.2,Y111B2A.27,ZC373.3,ZK507.1,ZK507.3,ZK596.2,ZK666.8,B0207.7,B0218.5,C09B9.4,C09D4.3,C25H3.1,C34B2.3,C39H7.1,C49C8.1,C55B7.10,C56C10.6,C56G2.5,D2024.1,F22H10.1,F26A1.3,F26A1.4,F33D11.7,TTBK-2,F…
1	!	1.89e-13	90	1015	27	0.027	0.3	GO:0018212	BP	14	peptidyl-tyrosine modification	6	FRK-1,KIN-5,KIN-14,KIN-21,KIN-26,SPE-8,F22B3.8,F26E4.5,K09B11.5,T25B9.4,W01B6.5,Y43C5B.2,Y69E1A.3,Y116A8C.24,M176.9,C18H7.4,C25A8.5,C34F11.5,C35E7.10,C55C3.4,F23C8.7,F57B9.8,F59A3.8,R11E3.1,T06C10.3,ZC581.7,ZK622.1
1	!	1.58e-60	192	1430	94	0.066	0.49	GO:0006470	BP	14	protein dephosphorylation	5	CDC-25.4,PPH-2,C06A1.3,C07E3.4,C15H7.3,C24H11.1,C24H11.2,C27B7.6,C47A4.3,F10G8.1,F22D6.9,F23B12.1,F25B3.4,F25H5.7,F35C11.2,F36H1.3,F38H4.4,F40G12.10,F49E11.7,F52H3.6,F54F12.1,F55H12.5,F58G1.3,K07F5.6,K07F5.8,K10H10.7,M05B5.1,M05D6.3,R08A2.2,T04F3.3,T16G12.7,T22C1.8,T28F4.3,W01B6.6,Y39B6A.18,Y39B6A.30,Y57G11C.6,Y62F5A.10,Y69E1A.4,Y80D3A.8,Y113G7C.1,ZK809.1,ZK938.1,ZK945.8,B0207.1,B0280.11,C02B10.6…
1	!	7.39e-47	113	1182	61	0.052	0.54	GO:0035335	BP	14	peptidyl-tyrosine dephosphorylation	6	CDC-25.4,PPH-2,C07E3.4,C15H7.3,F10G8.1,F25H5.7,F35C11.2,F36H1.3,F38H4.4,F40G12.10,F54F12.1,F55H12.5,K07F5.6,K07F5.8,M05B5.1,M05D6.3,T04F3.3,T22C1.8,T28F4.3,W01B6.6,Y39B6A.18,Y39B6A.30,Y57G11C.6,Y62F5A.10,Y80D3A.8,Y113G7C.1,ZK809.1,B0207.1,B0280.11,C02B10.6,C17H12.3,C17H12.5,C24D10.1,C33F10.8,C33H5.16,C43E11.5,C48B6.4,C50F2.5,C55B7.3,F20H11.4,F42C5.5,F47B3.2,F47B3.7,F57H12.5,H06I04.5,K09F6.3,M04G7…
1	!	4.53e-37	535	1059	104	0.098	0.194	GO:0006468	BP	14	protein phosphorylation	5	FRK-1,KIN-5,KIN-14,KIN-21,KIN-26,MSP-77,MSP-79,SPE-6,SPE-8,TAG-191,C03C10.2,C04G2.2,C05C12.1,C08F8.6,C14A4.13,C27D8.1,C28A5.6,GSKA-3,C50F4.10,C50H2.7,D2045.5,F22B3.8,F26E4.5,F32B6.10,F35C11.3,H05L14.1,K09B11.5,M05D6.1,M7.7,R03D7.5,T05C12.1,T25B9.4,W01B6.2,W01B6.5,W02B12.12,Y38H8A.3,Y38H8A.4,Y39G8C.2,Y43C5B.2,Y69E1A.3,Y106G6D.4,Y111B2A.27,Y116A8C.24,ZC373.3,ZK507.1,ZK666.8,M176.9,B0207.7,B0218.5,T…
1	!	8.81e-18	59	1015	26	0.026	0.441	GO:0046777	BP	14	protein autophosphorylation	6	FRK-1,KIN-5,KIN-14,KIN-21,KIN-26,SPE-8,F22B3.8,F26E4.5,K09B11.5,T25B9.4,W01B6.5,Y43C5B.2,Y69E1A.3,Y116A8C.24,C18H7.4,C25A8.5,C34F11.5,C35E7.10,C55C3.4,F23C8.7,F57B9.8,F59A3.8,R11E3.1,T06C10.3,ZC581.7,ZK622.1
1	!	9.96e-14	88	1015	27	0.027	0.307	GO:0018108	BP	14	peptidyl-tyrosine phosphorylation	6	FRK-1,KIN-5,KIN-14,KIN-21,KIN-26,SPE-8,F22B3.8,F26E4.5,K09B11.5,T25B9.4,W01B6.5,Y43C5B.2,Y69E1A.3,Y116A8C.24,M176.9,C18H7.4,C25A8.5,C34F11.5,C35E7.10,C55C3.4,F23C8.7,F57B9.8,F59A3.8,R11E3.1,T06C10.3,ZC581.7,ZK622.1
1	!	4.11e-22	44	1015	26	0.026	0.591	GO:0038083	BP	14	peptidyl-tyrosine autophosphorylation	7	FRK-1,KIN-5,KIN-14,KIN-21,KIN-26,SPE-8,F22B3.8,F26E4.5,K09B11.5,T25B9.4,W01B6.5,Y43C5B.2,Y69E1A.3,Y116A8C.24,C18H7.4,C25A8.5,C34F11.5,C35E7.10,C55C3.4,F23C8.7,F57B9.8,F59A3.8,R11E3.1,T06C10.3,ZC581.7,ZK622.1
1	!	1.27e-46	149	1311	71	0.054	0.477	GO:0018105	BP	14	peptidyl-serine phosphorylation	6	SPE-6,TAG-191,C03C10.2,C04G2.2,C05C12.1,C08F8.6,C14A4.13,C27D8.1,C28A5.6,C50F4.10,D2045.5,F10G8.2,F25F2.1,F32B6.10,F35C11.3,H05L14.1,K09E4.1,M05D6.1,M7.7,R10D12.10,T05C12.1,W01B6.2,W06F12.3,Y38H8A.3,Y39G8C.2,Y111B2A.27,ZC373.3,ZK507.1,ZK507.3,ZK596.2,ZK666.8,B0207.7,B0218.5,C09B9.4,C09D4.3,C25H3.1,C34B2.3,C39H7.1,C49C8.1,C55B7.10,C56C10.6,C56G2.5,D2024.1,F22H10.1,F26A1.3,F26A1.4,F33D11.7,TTBK-2,F…
1	!	0.000359	330	1606	48	0.03	0.145	GO:0002376	BP	16	immune system process	1	FRK-1,GST-13,KIN-5,KIN-14,KIN-21,KIN-24,KIN-26,SPE-8,DOD-24,F01D5.1,F08G5.6,F22B3.8,F26E4.5,F55G11.2,DOD-22,F55G11.8,K08D8.4,K08D8.5,K09B11.5,T24B8.5,T25B9.4,W01B6.5,Y43C5B.2,Y69E1A.3,Y116A8C.24,C14C6.5,C17H12.8,C18H7.4,C25A8.5,C34F11.5,C35E7.10,C55C3.4,F23C8.7,F28A10.3,F53A9.6,F54E2.1,F56A4.2,F57B9.8,F59A3.8,K09D9.1,R11E3.1,T06C10.3,T21G5.1,Y34F4.5,CLEC-70,ZC581.7,ZK622.1,K11H12.11
1	!	0.000298	328	1606	48	0.03	0.146	GO:0006955	BP	16	immune response	2	FRK-1,GST-13,KIN-5,KIN-14,KIN-21,KIN-24,KIN-26,SPE-8,DOD-24,F01D5.1,F08G5.6,F22B3.8,F26E4.5,F55G11.2,DOD-22,F55G11.8,K08D8.4,K08D8.5,K09B11.5,T24B8.5,T25B9.4,W01B6.5,Y43C5B.2,Y69E1A.3,Y116A8C.24,C14C6.5,C17H12.8,C18H7.4,C25A8.5,C34F11.5,C35E7.10,C55C3.4,F23C8.7,F28A10.3,F53A9.6,F54E2.1,F56A4.2,F57B9.8,F59A3.8,K09D9.1,R11E3.1,T06C10.3,T21G5.1,Y34F4.5,CLEC-70,ZC581.7,ZK622.1,K11H12.11
1	!	0.000154	321	1606	48	0.03	0.15	GO:0045087	BP	16	innate immune response	3	FRK-1,GST-13,KIN-5,KIN-14,KIN-21,KIN-24,KIN-26,SPE-8,DOD-24,F01D5.1,F08G5.6,F22B3.8,F26E4.5,F55G11.2,DOD-22,F55G11.8,K08D8.4,K08D8.5,K09B11.5,T24B8.5,T25B9.4,W01B6.5,Y43C5B.2,Y69E1A.3,Y116A8C.24,C14C6.5,C17H12.8,C18H7.4,C25A8.5,C34F11.5,C35E7.10,C55C3.4,F23C8.7,F28A10.3,F53A9.6,F54E2.1,F56A4.2,F57B9.8,F59A3.8,K09D9.1,R11E3.1,T06C10.3,T21G5.1,Y34F4.5,CLEC-70,ZC581.7,ZK622.1,K11H12.11
1	!	0.0127	35	1592	11	0.007	0.314	GO:0030855	BP	13	epithelial cell differentiation	1	ELT-1,FRK-1,LET-653,NOAH-2,T26C5.2,NOAH-1,EXC-9,H03E18.1,H42K12.3,ZC449.1,ZC449.2
1	!	0.0347	26	1592	9	0.006	0.346	GO:0002064	BP	13	epithelial cell development	2	LET-653,NOAH-2,T26C5.2,NOAH-1,EXC-9,H03E18.1,H42K12.3,ZC449.1,ZC449.2
1	!	2.05e-09	57	1350	21	0.016	0.368	GO:0048232	BP	22	male gamete generation	1	ELT-1,FER-1,FOG-2,SPE-4,SPE-6,SPE-8,SPE-10,SPE-11,SPE-12,SPE-15,SPE-17,SPE-27,SPE-29,ALG-4,C04G2.8,SMZ-1,ALG-3,SPE-19,GSP-4,SMZ-2,GSP-3
1	!	3.89e-07	53	1350	18	0.013	0.34	GO:0007283	BP	22	spermatogenesis	2	ELT-1,FER-1,FOG-2,SPE-4,SPE-6,SPE-8,SPE-10,SPE-11,SPE-12,SPE-15,SPE-17,SPE-27,SPE-29,ALG-4,ALG-3,SPE-19,GSP-4,GSP-3
1	!	4.81e-07	12	1205	9	0.007	0.75	GO:0048515	BP	22	spermatid differentiation	1	SPE-4,SPE-8,SPE-10,SPE-12,SPE-15,SPE-17,SPE-27,SPE-29,SPE-19
1	!	4.81e-07	12	1205	9	0.007	0.75	GO:0007286	BP	22	spermatid development	1	SPE-4,SPE-8,SPE-10,SPE-12,SPE-15,SPE-17,SPE-27,SPE-29,SPE-19
1	!	0.000922	9	1118	6	0.005	0.667	GO:0007140	BP	22	male meiotic nuclear division	1	SPE-6,C04G2.8,SMZ-1,GSP-4,SMZ-2,GSP-3
1	!	0.00027	5	1118	5	0.004	1	GO:0007060	BP	22	male meiosis chromosome segregation	2	SPE-6,SMZ-1,GSP-4,SMZ-2,GSP-3
1	!	0.0121	335	1015	32	0.032	0.096	GO:0007166	BP	25	cell surface receptor signaling pathway	1	FRK-1,KIN-5,KIN-14,KIN-21,KIN-26,SPE-4,SPE-8,TSP-18,F22B3.8,F26E4.5,K09B11.5,T25B9.4,W01B6.5,Y43C5B.2,Y69E1A.3,Y111B2A.27,Y116A8C.24,ZC373.3,C18H7.4,C25A8.5,C34F11.5,C35E7.10,C55C3.4,F22H10.1,F23C8.7,F57B9.8,F59A3.8,R11E3.1,T06C10.3,ZC581.7,ZK622.1,AC3.12
1	!	2.18e-08	140	1015	27	0.027	0.193	GO:0007167	BP	25	enzyme linked receptor protein signaling pathway	2	FRK-1,KIN-5,KIN-14,KIN-21,KIN-26,SPE-8,F22B3.8,F26E4.5,K09B11.5,T25B9.4,W01B6.5,Y43C5B.2,Y69E1A.3,Y116A8C.24,C18H7.4,C25A8.5,C34F11.5,C35E7.10,C55C3.4,F23C8.7,F57B9.8,F59A3.8,R11E3.1,T06C10.3,ZC581.7,ZK622.1,AC3.12
1	!	1.42e-11	97	1015	26	0.026	0.268	GO:0007169	BP	25	transmembrane receptor protein tyrosine kinase signaling pathway	3	FRK-1,KIN-5,KIN-14,KIN-21,KIN-26,SPE-8,F22B3.8,F26E4.5,K09B11.5,T25B9.4,W01B6.5,Y43C5B.2,Y69E1A.3,Y116A8C.24,C18H7.4,C25A8.5,C34F11.5,C35E7.10,C55C3.4,F23C8.7,F57B9.8,F59A3.8,R11E3.1,T06C10.3,ZC581.7,ZK622.1
1	!	3.1e-31	42	1295	33	0.025	0.786	GO:0031143	CC	7	pseudopodium	1	FER-1,MSP-3,MSP-10,MSP-19,MSP-31,MSP-32,MSP-33,MSP-36,MSP-38,MSP-40,MSP-45,MSP-49,MSP-50,MSP-51,MSP-55,MSP-56,MSP-59,MSP-63,MSP-64,MSP-76,MSP-77,MSP-78,MSP-79,MSP-81,MSP-142,MSP-152,SPE-9,SPE-41,MSD-1,MSD-2,MSD-4,GSP-4,GSP-3
1	!	2.73e-08	461	842	47	0.056	0.102	GO:0005856	CC	6	cytoskeleton	1	KLP-17,MSP-3,MSP-10,MSP-19,MSP-33,MSP-36,MSP-38,MSP-40,MSP-45,MSP-49,MSP-50,MSP-55,MSP-56,MSP-59,MSP-63,MSP-64,MSP-76,MSP-77,MSP-78,MSP-79,MSP-81,MSP-142,MSP-152,SPE-4,SPE-26,C14A4.8,C25D7.1,C35A5.4,C36H8.1,F13A7.1,F21H7.5,F38H4.6,F52F12.8,F53B6.4,F58E6.5,Y53F4B.19,C35E7.9,F13H8.12,F36H12.3,F42A9.7,K05F1.9,K06A5.3,W03D8.5,Y59E9AR.1,Y59E9AR.7,Y59H11AM.1,ZK354.7
1	!	2.61e-12	91	1015	26	0.026	0.286	GO:0098552	CC	18	side of membrane	1	FRK-1,KIN-5,KIN-14,KIN-21,KIN-26,SPE-8,F22B3.8,F26E4.5,K09B11.5,T25B9.4,W01B6.5,Y43C5B.2,Y69E1A.3,Y116A8C.24,C18H7.4,C25A8.5,C34F11.5,C35E7.10,C55C3.4,F23C8.7,F57B9.8,F59A3.8,R11E3.1,T06C10.3,ZC581.7,ZK622.1
1	!	1.43e-12	89	1015	26	0.026	0.292	GO:0098562	CC	18	cytoplasmic side of membrane	2	FRK-1,KIN-5,KIN-14,KIN-21,KIN-26,SPE-8,F22B3.8,F26E4.5,K09B11.5,T25B9.4,W01B6.5,Y43C5B.2,Y69E1A.3,Y116A8C.24,C18H7.4,C25A8.5,C34F11.5,C35E7.10,C55C3.4,F23C8.7,F57B9.8,F59A3.8,R11E3.1,T06C10.3,ZC581.7,ZK622.1
1	!	4.08e-13	85	1015	26	0.026	0.306	GO:0009898	CC	18	cytoplasmic side of plasma membrane	3	FRK-1,KIN-5,KIN-14,KIN-21,KIN-26,SPE-8,F22B3.8,F26E4.5,K09B11.5,T25B9.4,W01B6.5,Y43C5B.2,Y69E1A.3,Y116A8C.24,C18H7.4,C25A8.5,C34F11.5,C35E7.10,C55C3.4,F23C8.7,F57B9.8,F59A3.8,R11E3.1,T06C10.3,ZC581.7,ZK622.1
1	!	3.64e-10	110	1015	26	0.026	0.236	GO:0019898	CC	18	extrinsic component of membrane	1	FRK-1,KIN-5,KIN-14,KIN-21,KIN-26,SPE-8,F22B3.8,F26E4.5,K09B11.5,T25B9.4,W01B6.5,Y43C5B.2,Y69E1A.3,Y116A8C.24,C18H7.4,C25A8.5,C34F11.5,C35E7.10,C55C3.4,F23C8.7,F57B9.8,F59A3.8,R11E3.1,T06C10.3,ZC581.7,ZK622.1
1	!	4.08e-13	85	1015	26	0.026	0.306	GO:0019897	CC	18	extrinsic component of plasma membrane	2	FRK-1,KIN-5,KIN-14,KIN-21,KIN-26,SPE-8,F22B3.8,F26E4.5,K09B11.5,T25B9.4,W01B6.5,Y43C5B.2,Y69E1A.3,Y116A8C.24,C18H7.4,C25A8.5,C34F11.5,C35E7.10,C55C3.4,F23C8.7,F57B9.8,F59A3.8,R11E3.1,T06C10.3,ZC581.7,ZK622.1
1	!	1.62e-15	70	1015	26	0.026	0.371	GO:0031234	CC	18	extrinsic component of cytoplasmic side of plasma membrane	3	FRK-1,KIN-5,KIN-14,KIN-21,KIN-26,SPE-8,F22B3.8,F26E4.5,K09B11.5,T25B9.4,W01B6.5,Y43C5B.2,Y69E1A.3,Y116A8C.24,C18H7.4,C25A8.5,C34F11.5,C35E7.10,C55C3.4,F23C8.7,F57B9.8,F59A3.8,R11E3.1,T06C10.3,ZC581.7,ZK622.1
1	!	0.000184	222	1015	28	0.028	0.126	GO:0005102	MF	48	signaling receptor binding	1	FRK-1,INS-37,KIN-5,KIN-14,KIN-21,KIN-26,SPE-8,SPE-9,F22B3.8,F26E4.5,K09B11.5,T25B9.4,W01B6.5,Y43C5B.2,Y69E1A.3,Y116A8C.24,C18H7.4,C25A8.5,C34F11.5,C35E7.10,C55C3.4,F23C8.7,F57B9.8,F59A3.8,R11E3.1,T06C10.3,ZC581.7,ZK622.1
1	!	2.94e-08	4266	962	241	0.251	0.056	GO:0003824	MF	4	catalytic activity	1	ABT-1,ABT-5,CDC-25.4,CSP-2,CSP-3,CYN-2,ELO-7,FRK-1,GLN-2,KIN-5,KIN-14,KIN-21,KIN-26,KLP-17,PPH-2,SPE-4,SPE-6,SPE-8,SPE-10,SPE-26,HDL-2,TRY-7,TAG-191,WHT-6,ACS-10,CATP-4,C03C10.2,C04G2.2,C05C12.1,C06A1.3,C07E3.4,MBOA-4,C08F8.6,C14A4.13,C15H7.3,C27D8.1,C28A5.6,C50F4.10,D2045.5,MARC-2,ACL-13,F13D12.9,ACP-3,TAG-314,F15H10.7,WHT-5,F22B3.8,F23B12.1,F25H5.7,F35C11.2,F35C11.3,F38H4.4,F40G12.10,F52H3.6,F5…
1	!	4.81e-60	1400	1443	253	0.175	0.181	GO:0140096	MF	4	catalytic activity, acting on a protein	2	CDC-25.4,CLP-3,CSP-2,CSP-3,CYN-2,FRK-1,GRD-11,KIN-5,KIN-14,KIN-21,KIN-24,KIN-26,PCP-2,PPH-2,SPE-4,SPE-6,SPE-8,SPE-10,SPE-26,TRY-6,TRY-7,WRT-1,WRT-4,TAG-191,C03C10.2,C04G2.2,C05C12.1,C06A1.3,C06C3.8,C07E3.4,C08F8.6,C14A4.13,C15H7.3,C24H11.1,C24H11.2,C27B7.6,C27D8.1,C28A5.6,GSKA-3,C47A4.3,C50F4.10,C50H2.7,D2045.5,MARC-2,F10G8.1,F10G8.2,TAG-314,F22B3.8,F22D6.9,F23B12.1,F25B3.4,F25F2.1,F25H5.7,F26E4.…
1	!	4.23e-09	1643	962	121	0.126	0.074	GO:0016740	MF	4	transferase activity	2	ELO-7,FRK-1,KIN-5,KIN-14,KIN-21,KIN-26,SPE-6,SPE-8,SPE-10,SPE-26,TAG-191,C03C10.2,C04G2.2,C05C12.1,MBOA-4,C08F8.6,C14A4.13,C27D8.1,C28A5.6,C50F4.10,D2045.5,MARC-2,ACL-13,F13D12.9,TAG-314,F22B3.8,F35C11.3,DHHC-12,H05L14.1,K09B11.5,M05D6.1,M7.7,R03D7.5,T05C12.1,T25B9.4,T27F6.1,W01B6.2,W01B6.5,W02B12.12,Y38H8A.3,Y38H8A.4,Y39G8C.2,Y43C5B.2,Y44A6D.5,Y69E1A.3,Y105C5B.11,Y111B2A.27,Y116A8C.24,ZC373.3,ZK…
1	!	3.06e-27	690	962	99	0.103	0.143	GO:0016772	MF	4	transferase activity, transferring phosphorus-containing groups	3	FRK-1,KIN-5,KIN-14,KIN-21,KIN-26,SPE-6,SPE-8,TAG-191,C03C10.2,C04G2.2,C05C12.1,C08F8.6,C14A4.13,C27D8.1,C28A5.6,C50F4.10,D2045.5,F22B3.8,F35C11.3,H05L14.1,K09B11.5,M05D6.1,M7.7,R03D7.5,T05C12.1,T25B9.4,W01B6.2,W01B6.5,W02B12.12,Y38H8A.3,Y38H8A.4,Y39G8C.2,Y43C5B.2,Y69E1A.3,Y111B2A.27,Y116A8C.24,ZC373.3,ZK507.1,ZK666.8,M176.9,B0207.7,B0218.5,TAG-344,C09B9.4,C09D4.3,C18H7.4,C25A8.5,C26E6.1,C34B2.3,C…
1	!	2.22e-37	521	1333	117	0.088	0.225	GO:0016773	MF	4	phosphotransferase activity, alcohol group as acceptor	4	FRK-1,KIN-5,KIN-14,KIN-21,KIN-26,SPE-6,SPE-8,TAG-191,C03C10.2,C04G2.2,C05C12.1,C08F8.6,C14A4.13,C27D8.1,C28A5.6,GSKA-3,C50F4.10,C50H2.7,D2045.5,F10G8.2,F22B3.8,F25F2.1,F26E4.5,F32B6.10,F35C11.3,H05L14.1,K09B11.5,K09E4.1,M05D6.1,M7.7,R03D7.5,R10D12.10,T05C12.1,T25B9.4,W01B6.2,W01B6.5,W02B12.12,W06F12.3,Y38H8A.3,Y38H8A.4,Y39G8C.2,Y43C5B.2,Y69E1A.3,Y106G6D.4,Y111B2A.27,Y116A8C.24,Y116A8C.38,ZC373.3,…
[truncated: 1,733 more rows]

## Sheet: gProfiler_down
#	signf	p-value	T	Q	Q&T	Q&T/Q	Q&T/T	term ID	t type	t group	t name	t depth	Q&T list
[truncated: 1,431 more rows]
