# Supplementary material for: Insulin-like peptides and the mTOR-TFEB pathway protect Caenorhabditis elegans hermaphrodites from mating-induced death
Source: eLife. 2019 Jul 8;8:e46413. doi: 10.7554/eLife.46413 (PMC6697448; doi:10.7554/eLife.46413)
Supplement: Supplementary file 3. — List of significantly up- and down-regulated genes in fem-3(q20) vs N2 L4 unmated hermaphrodites transcriptome comparison identified by Significant Analysis of Microarrays (SAM), and functional enrichment analysis of these genes by g:Profiler. [file elife-46413-supp3.xlsx]

## Sheet: SAM
Significant Pos
Row	Gene ID	Gene Name	Score(d)	Numerator(r)	Denominator(s+s0)	q-value(%)
16218	Y43F4A.3	Y43F4A.3	15.590896972704	2.34	0.150087580214069	0	None
3249	C40A11.7	C40A11.7	14.2128332558723	2.05	0.144235843979455	0	C40A11.7 is an ortholog of human KCTD10 (potassium channel tetramerization domain containing 10), TNFAIP1 (tumor necrosis factor, alpha-induced protein 1 (endothelial)) and KCTD13 (potassium channel tetramerization domain containing 13).
14882	W09B7.2	W09B7.2	12.2896948707455	2.4175	0.196709521711124	0	None
3187	C38D9.2	C38D9.2	11.4512941746526	3.2125	0.280535977069811	0	None
16977	cutl-10	Y53H1B.1	10.9870723830827	1.015	0.0923812972746807	0	None
1053	C06A5.12	C06A5.12	9.34634040809725	0.9575	0.102446514699001	0	None
5551	F15D4.5	F15D4.5	8.60025443724595	2.0225	0.235167461004522	0	F15D4.5 is expressed in the g2R, g2L, g1AR, and the g1AL.
5552	F15D4.6	F15D4.6	8.45279346767972	1.6	0.189286536589093	0	None
11760	fbxa-195	R09B5.1	8.39553832265536	1.335	0.159013031528604	0	None
19208	ZK783.5	ZK783.5	8.36336042722852	1.4975	0.179054820491127	0	ZK783.5 is predicted to have protein tyrosine phosphatase activity, based on protein domain information.
1375	C09B9.85	C09B9.85	8.24374683557805	1.5875	0.192570202804959	0	None
5138	F10G7.12	F10G7.12	8.08080239836697	1.1625	0.143859476162284	0	None
16995	fog-1	Y54E10A.4	7.95741144549353	1.0475	0.131638285537343	0	fog-1 encodes a cytoplasmic polyadenylation element binding (CPEB) protein; FOG-1 is required for specification of the sperm fate; FOG-1 binds its own 3'-UTR and fog-1 expression is directly regulated by FBF-1 and FBF-2.
1234	C07G1.7	C07G1.7	7.88459207871105	2.8125	0.356708371457028	0	None
6585	F28H7.4	F28H7.4	7.83255963520471	1.8975	0.242257970366594	0	F28H7.4 is an ortholog of human SELT.
4693	F02C9.2	F02C9.2	7.76512219729836	1.9675	0.253376566396409	0	None
14549	W03A5.1	W03A5.1	7.76416752505951	1.6525	0.212836726495972	0	W03A5.1 is an ortholog of members of the human SAMD (Sterile alpha motif (SAM) domain containing) family including EPHA4; W03A5.1 is involved in embryo development; W03A5.1 is predicted to have protein kinase activity, based on protein domain information.
18602	ZK105.3	ZK105.3	7.60795616886678	2.195	0.288513754716722	0	None
1223	C07E3.4	C07E3.4	7.42291631867517	0.9275	0.124950889944229	0	C07E3.4 is predicted to have protein tyrosine phosphatase activity, based on protein domain information.
20	AC7.3	AC7.3	7.31544502205417	1.6075	0.219740561941728	0	None
15994	Y39E4B.11	Y39E4B.11	7.24101810441107	1.4725	0.203355381628308	0	Y39E4B.11 is involved in embryo development.
5467	F14F8.8	F14F8.8	7.22304905558045	3.0025	0.415683179900363	0	None
4882	snpc-1.3	F08F3.9	7.20809054932188	1.3875	0.192492032460737	0	snpc-1.3 is an ortholog of human SNAPC1 (small nuclear RNA activating complex, polypeptide 1); snpc-1.3 is expressed in the metacorpus, terminal bulb, gonad, and the nerve ring.
15250	Y116A8A.4	Y116A8A.4	7.09647545241239	1.735	0.244487564514889	0	None
6110	F22H10.1	F22H10.1	7.08685790442897	1.525	0.21518704347761	0	F22H10.1 is predicted to have ATP binding activity and protein kinase activity, based on protein domain information.
11187	M142.3	M142.3	7.02013048257816	1.055	0.150282106952028	0	M142.3 is involved in lipid storage.
5972	F21F3.3	F21F3.3	7.01719542245755	1.785	0.254375130310232	0	icmt-1 is an ortholog of human ICMT (isoprenylcysteine carboxyl methyltransferase); icmt-1 is involved in embryo development; icmt-1 is predicted to have protein C-terminal S-isoprenylcysteine carboxyl O-methyltransferase activity, based on protein domain information.
19159	ZK686.5	ZK686.5	6.9989790142932	1.5475	0.22110367767066	0	ZK686.5 is predicted to have nucleic acid binding activity, based on protein domain information.
8117	F46F5.4	F46F5.4	6.95990897344245	2.0425	0.293466481787873	0	None
15489	Y20F4.8	Y20F4.8	6.89985817569071	0.8275	0.11993000130284	0	None
9459	F58H7.5	F58H7.5	6.87372161773796	0.985	0.143299373291197	0	None
4539	his-70	E03A3.4	6.84692627717819	1.175	0.171609851257848	0	his-70 encodes an H3 histone.
17059	Y54F10BM.3	Y54F10BM.3	6.80820625082678	1.4125	0.207470212852096	0	Y54F10BM.3 is an ortholog of human PTPN9 (protein tyrosine phosphatase, non-receptor type 9); Y54F10BM.3 is predicted to have protein tyrosine phosphatase activity, based on protein domain information.
15006	Y102A5C.38	Y102A5C.38	6.80622216474529	1.2525	0.184022791158313	0	None
2304	spe-44	C25G4.4	6.78411952873649	1.0375	0.152930678123419	0	spe-44 encodes a SAND (for Sp100, Aire, NucP41/75, DEAF-1) domain-containing protein that is one of four C. elegans proteins related to the mammalian glucocorticoid modulatory element-binding proteins GMEB-1 and GMEB-2; SPE-44 is one of the earliest markers of sperm fate and its activity is essential for regulation of sperm-specific genes during spermatogenesis; microarray analyses indicate the S…
5330	F13D12.9	F13D12.9	6.77019205260726	1.205	0.177986088228611	0	F13D12.9 is involved in lipid storage.
12291	T01H10.4	T01H10.4	6.75324924368253	2.08	0.307999886417013	0	None
5526	F15B10.3	F15B10.3	6.7529632416395	1.5	0.222124709749764	0	None
7262	oac-23	F37C4.3	6.61318579034261	1.8575	0.280878242179821	0	oac-23 is predicted to have transferase activity, transferring acyl groups other than amino-acyl groups, based on protein domain information.
17509	Y64G10A.13	Y64G10A.13	6.5544350060661	1.0525	0.160578295310872	0	Y64G10A.13 is involved in reproduction.
7026	F35E2.5	F35E2.5	6.42354732583338	1.46	0.227288743421935	0	None
12540	fut-5	T05A7.10	6.39280178840009	1.7075	0.267097284808408	0	fut-5 is an ortholog of human FUT7 (fucosyltransferase 7 (alpha (1,3) fucosyltransferase)) and FUT4 (fucosyltransferase 4 (alpha (1,3) fucosyltransferase, myeloid-specific)); fut-5 is predicted to have fucosyltransferase activity, based on protein domain information.
443	B0457.4	B0457.4	6.36710152390807	1.8275	0.287022280567987	0	None
4025	C53D6.5	C53D6.5	6.35240391578953	1.4625	0.230227803424907	0	None
6471	F28A10.1	F28A10.1	6.30040169539088	1.835	0.291251270747136	0	F28A10.1 encodes a putative small-molecule methyltransferase, belonging to a large nematode-specific expanded family; F28A10.1 inhibits CEP-1- and HUS-1-dependent germline apoptosis, as do BMK-1, RAD-50, and RAD-51; F28A10.1 is expressed in neurons, and F28A10.1 transcripts are enriched in spermatogenesis; although F's obvious homologs are all Caenorhabditis proteins, it has distant similarity to…
9305	F57H12.5	F57H12.5	6.26692569328621	1.355	0.216214467238955	0	F57H12.5 is predicted to have protein tyrosine phosphatase activity, based on protein domain information.
948	pqn-8	C05B5.3	6.24907978240063	0.555	0.0888130763769497	0	The protein product of this gene is predicted to contain a glutamine/asparagine (Q/N)-rich ('prion') domain, by the algorithm of Michelitsch and Weissman (as of the WS77 release of WormBase, i.e., in wormpep77).
15730	Y37E11B.9	Y37E11B.9	6.23580328214656	0.78	0.125084125445904	0	None
7881	F44E7.3	F44E7.3	6.23574969412508	1.8825	0.301888320144339	0	None
16525	Y47H10A.5	Y47H10A.5	6.23271560372952	1.83	0.293611984943605	0	Y47H10A.5 is an ortholog of human DXO (decapping exoribonuclease); Y47H10A.5 is expressed in the intestine.
16355	Y46B2A.2	Y46B2A.2	6.22811185680587	1.1925	0.191470549569028	0	Y46B2A.2 is predicted to have DNA helicase activity, based on protein domain information.
11435	R04B5.1	R04B5.1	6.21957345697236	1.16	0.186507966828432	0	R04B5.1 is involved in embryo development and nematode larval development.
4667	F01G10.5	F01G10.5	6.20093384793315	1.5075	0.243108544127183	0	None
11940	R11E3.19	R11E3.19	6.19697701405503	0.705	0.113765146845152	0	None
3878	pfk-2	C50F4.2	6.16298618251433	1.1225	0.182135732055471	0	pfk-1.2 encodes a 6-phosphofructokinase (E.C. 2.7.1.11), paralogous to PFK-1.1; pfk-1.2 is required for fertility, full body size, and normally rapid growth in mass RNAi assays; pfk-1.2 transcripts are enriched during spermatogenesis.
17590	Y67A6A.1	Y67A6A.1	6.14436592408239	1.125	0.183094564011991	0	Y67A6A.1 is involved in lipid storage.
15251	Y116A8A.6	Y116A8A.6	6.12838336296459	1.5775	0.257408831427427	0	None
10565	K08E4.7	K08E4.7	6.11697929428155	1.5975	0.261158314119752	0	None
13645	T20H4.2	T20H4.2	6.09395089459563	1.54	0.25270961755956	0	T20H4.2 is expressed in the head neurons.
3987	tag-191	C53A5.4	6.08998711830599	1.29	0.211823108151143	0	tag-191 is an ortholog of human TTBK2 (tau tubulin kinase 2) and TTBK1 (tau tubulin kinase 1); tag-191 is predicted to have ATP binding activity and protein kinase activity, based on protein domain information.
15814	nspe-7	Y38E10A.15	6.07917033282012	1.695	0.278820942201449	0	None
11559	R06B10.1	R06B10.1	6.05959012519355	1.545	0.254967740074771	0	None
3185	fbxa-171	C38D9.1	6.03585611224939	1.05	0.173960409339297	0	This gene encodes a protein containing an F-box, a motif predicted to mediate protein-protein interactions either with homologs of yeast Skp-1p or with other proteins; this gene's encoded protein also contains an FTH/DUF38 motif, which may also mediate protein-protein interaction.
6396	F26F4.8	F26F4.8	6.02613886264221	1.0525	0.174655782747516	0	F26F4.8 is predicted to have metal ion binding activity, nucleic acid binding activity, and transcription factor activity, sequence-specific DNA binding, based on protein domain information.
10469	kin-24	K07F5.4	6.0170156653343	1.3825	0.229765065755931	0	kin-24 is an ortholog of human FES (FES proto-oncogene, tyrosine kinase) and FER (fer (fps/fes related) tyrosine kinase); kin-24 is predicted to have protein tyrosine kinase activity, based on protein domain information.
15035	Y105C5A.25	Y105C5A.25	5.98719314922479	0.7075	0.11816889523459	0	None
19206	ZK783.3	ZK783.3	5.97999917794392	0.8325	0.139214065960162	0	None
4640	F01D5.7	F01D5.7	5.97273433021926	1.1525	0.19296019817404	0	F01D5.7 is an ortholog of human ABHD17A (abhydrolase domain containing 17A), ABHD17B (abhydrolase domain containing 17B) and ABHD17C (abhydrolase domain containing 17C).
379	B0393.4	B0393.4	5.93031272792886	1.3275	0.223849914988147	0	None
510	kin-31	B0523.1	5.89293552592461	1.2075	0.20490636537391	0	kin-31 encodes a predicted tyrosine protein kinase expressed in the nucleus and cytoplasm of body-wall muscle cells; the expression of kin-31 was experimentally verified by RT-PCR.
12071	R13G10.4	R13G10.4	5.87509857387732	0.865	0.1472315722235	0	R13G10.4 encodes a predicted transmembrane protein orthologous to human ACDP1-ACDP4 and S. cerevisiae MAM3, and paralogous to C01H6.6, C33D12.2, C52D10.12, M02F4.3, and R04E5.2; by orthology with MAM3, R13G10.4 may participate in metal homoeostasis; R13G10.4, MAM3, and ACDP1-ACDP4 belong to a family of proteins (sharing an ACD domain) from bacteria, yeast, plants, and metazoa; murine Acdp1 is a p…
17688	Y6B3B.3	Y6B3B.3	5.87501254813569	1.6	0.272339843854074	0	None
16864	spe-38	Y52B11A.1	5.87048149583972	0.7125	0.121369942227896	0	spe-38 is predicted to encode a novel four-pass transmembrane protein without strong homology to known proteins except C. briggsae SPE-38; spe-38 is required in both male and hermaphrodite sperm for fertilization of oocytes, probably for sperm entry, ; spe-38 is enriched in spermatids and sperm and is localized to the sperm pseudopod membrane consistent with a role in sperm-egg interaction and/or…
8225	F47F6.4	F47F6.4	5.85063615894391	1.28	0.218779627586866	0	None
7718	F42G4.6	F42G4.6	5.84761761016833	1.04	0.177850206585253	0	F42G4.6 encodes a nematode-specific sperm protein; F42G4.6 has no obvious non-nematode homologs, but does have a putative central coiled-coil domain, and is is paralogous to four other C. elegans proteins (B0207.11, F42G4.6, F44F4.10, T08G11.2, and Y81G3A.1); F42G4.6(RNAi) animals exhibit aldicarb resistance; F42G4.6 expression is enriched in spermatogenesis.
7647	F41H10.5	F41H10.5	5.84583760721061	1.1375	0.194582894091505	0	F41H10.5 is an ortholog of human TLCD1 (TLC domain containing 1).
11278	M70.1	M70.1	5.83439536981299	1.5775	0.270379345246629	0	M70.1 is involved in lipid storage.
794	fog-3	C03C11.2	5.77112518807402	1.115	0.193203225309362	0	fog-3 encodes a protein that has similarity, in its N-terminus, to the vertebrate Tob, BTG1, and BTG2 proteins that function in growth control and/or differentiation; in C. elegans, FOG-3 activity is required in the germ line throughout development for initiation and maintenance of spermatogenesis; fog-3 mRNA is expressed at highest levels in the L3, L4, and young adult stages of development, whe…
12939	T08G3.13	T08G3.13	5.76694443036839	1.745	0.302586581346429	0	T08G3.13 is an ortholog of human KCTD10 (potassium channel tetramerization domain containing 10), TNFAIP1 (tumor necrosis factor, alpha-induced protein 1 (endothelial)) and KCTD13 (potassium channel tetramerization domain containing 13).
4791	F07F6.1	F07F6.1	5.75226054353675	1.0025	0.174279310266363	0	F07F6.1 is predicted to have nucleotide binding activity, based on protein domain information.
12437	T04A6.3	T04A6.3	5.73734703110513	0.6625	0.115471488199728	0	None
2051	fbxa-136	C18D4.2	5.73168715429929	1.3275	0.231607197717386	0	fbxa-136 is involved in embryo development.
15832	Y38F1A.1	Y38F1A.1	5.72670578475533	1.1325	0.197757671262727	0	None
3465	gmeb-3	C44F1.2	5.72600256972518	1.965	0.343171344419133	0	gmeb-3 is an ortholog of human GMEB2 (glucocorticoid modulatory element binding protein 2) and GMEB1 (glucocorticoid modulatory element binding protein 1); gmeb-3 is predicted to have DNA binding activity and transcription coactivator activity, based on protein domain information.
111	B0205.10	B0205.10	5.71929721922869	0.9875	0.172661073930544	0	B0205.10 is involved in determination of adult lifespan.
9742	H12I13.6	H12I13.6	5.70774854794747	1.5525	0.271998667593422	0	None
18736	ZK1290.5	ZK1290.5	5.69670824626825	0.7225	0.126827629003695	0	ZK1290.5 is predicted to have oxidoreductase activity, based on protein domain information.
19056	ZK616.65	ZK616.65	5.69103994272221	1.21	0.212614919624201	0	ZK616.65 is predicted to have protein tyrosine phosphatase activity, based on protein domain information.
6120	F23B12.1	F23B12.1	5.68787782788348	1.5425	0.271190775659466	0	F23B12.1 is an ortholog of human PPP1CC (protein phosphatase 1, catalytic subunit, gamma isozyme) and PPP1CA (protein phosphatase 1, catalytic subunit, alpha isozyme); F23B12.1 is predicted to have hydrolase activity, based on protein domain information.
13682	T21C12.8	T21C12.8	5.66439859263636	0.79	0.139467586378365	0	None
15304	Y116F11B.13	Y116F11B.13	5.66128129363487	0.84	0.148376305014986	0	None
1438	C09G5.7	C09G5.7	5.66073804724556	0.6775	0.11968404019855	0	Uncharacterized protein C09F5.7
5958	F21D9.2	F21D9.2	5.65215770237023	0.845	0.149500428773537	0	F21D9.2 is involved in reproduction.
14772	spe-46	W06D4.2	5.60979478598563	0.7675	0.136814273833575	0	spe-46 is expressed in the sperm.
5808	F19C7.5	F19C7.5	5.59773560580492	1.5125	0.270198542144705	0	None
4333	D1081.11	D1081.11	5.59112733312106	0.6825	0.122068405768004	0	None
9788	H19N07.3	H19N07.3	5.57959636301494	0.7425	0.133074142230387	0	None
16059	Y40B10A.4	Y40B10A.4	5.57236924047566	1.71	0.30687126538191	0	Y40B10A.4 is involved in body morphogenesis.
16028	zeel-1	Y39G10AR.5	5.55141139329501	1.6925	0.304877423071942	0	zeel-1 encodes a large (917-residue) putative membrane protein, probably enriched in male soma, that is required for compatibility between the Bristol N2 and Hawaiian CB4856 strains of C. elegans; ZEEL-1 has a ~200-residue N-terminal region with six predicted transmembrane sequences, followed by a ~700-residue C-terminal region with normal (globular) amino acid composition but with no known prote…
13166	T11F9.10	T11F9.10	5.54456872309232	1.135	0.204704830381647	0	T11F9.10 is involved in lipid storage.
8637	srd-19	F53F1.11	5.51785434665495	1.32	0.239223422198561	0	Serpentine receptor class delta-19
18640	ZK1098.12	ZK1098.12	5.51103099058178	0.9175	0.166484275186982	0	None
15271	Y116A8C.24	Y116A8C.24	5.50609841617621	0.975	0.177076384456837	0	Y116A8C.24 is an ortholog of human FES (FES proto-oncogene, tyrosine kinase) and FER (fer (fps/fes related) tyrosine kinase); Y116A8C.24 is predicted to have protein tyrosine kinase activity, based on protein domain information.
9451	F58H1.6	F58H1.6	5.49241010320013	1.22	0.222124709749764	0	F58H1.6 is involved in lipid storage.
4861	F08D12.7	F08D12.7	5.47866764898315	0.6075	0.110884623584122	0	F08D12.7 encodes a novel protein conserved amongst Caenorhaditis species; although loss of F08D12.7 activity via RNAi results in no obvious defects, F08D12.7 transcripts are enriched in L1-stage muscle and upregulated in L2 larvae in response to overexpression of hlh-2 and hlh-8; in addition, in analyses of the early embryonic transcriptome, F08D12.7 transcripts are classified as strictly materna…
10489	K07H8.9	K07H8.9	5.4731941610653	0.905	0.165351342080627	0	K07H8.9 is an ortholog of human QKI (QKI, KH domain containing, RNA binding); K07H8.9 is involved in nematode larval development and reproduction; K07H8.9 is predicted to have RNA binding activity, based on protein domain information.
19060	spe-17	ZK617.3	5.47249274603939	1.385	0.25308393528751	0	spe-17 is predicted to encode a hydrophilic serine/threonine rich protein with no significant homology to any known protein; spe-17 is required for the proper development of spermatids into sperm during spermatogenesis and thus for fertility; specifically, spe-17 is required for the correct partitioning of organelles and sperm components into specialized Golgi-derived fibrous body-membranous orga…
19019	ZK550.7	ZK550.7	5.47167618137143	1.29	0.235759565668719	0	None
18788	ZK177.9	ZK177.9	5.46439556129497	1.775	0.324830071339007	0	Uncharacterized protein ZK177.9
5345	F13E9.14	F13E9.14	5.46365884157614	1.31	0.239766068487193	0	None
17719	clec-236	Y70C5C.5	5.45534854221982	1.275	0.23371558941332	0	None
11146	M04G7.2	M04G7.2	5.44692267006487	1.415	0.259779711538139	0	M04G7.2 is an ortholog of human PTPN6 (protein tyrosine phosphatase, non-receptor type 6), PTPN11 (protein tyrosine phosphatase, non-receptor type 11) and PTPRO (protein tyrosine phosphatase, receptor type, O); M04G7.2 is predicted to have protein tyrosine phosphatase activity, based on protein domain information.
7798	F43G6.17	F43G6.17	5.4464912994267	0.65	0.119342887790607	0	F43G6.17 is an ortholog of human HDAC10 (histone deacetylase 10).
10896	K12B6.8	K12B6.8	5.44403953649248	1.045	0.191953051221461	0	K12B6.8 is involved in lipid storage.
5796	F19B6.3	F19B6.3	5.43067341048501	0.8075	0.14869242522317	0	None
7912	F44G3.7	F44G3.7	5.42132305233686	1.04	0.191835090799783	0	None
9544	dhhc-12	F59C6.2	5.41871391636618	1.335	0.24636842258232	0	dhhc-12 is involved in determination of adult lifespan; dhhc-12 is predicted to have zinc ion binding activity, based on protein domain information; dhhc-12 is expressed in the head neurons and the tail neurons.
7369	F38H4.6	F38H4.6	5.39876405546314	1.14	0.21115944099213	0	Major sperm protein
15529	Y23H5A.8	Y23H5A.8	5.39094117262331	0.6225	0.115471488199728	0	Y23H5A.8 is involved in positive regulation of growth.
5489	best-12	F14H3.2	5.38614325652388	1.3275	0.246465780202205	0	best-12 is an ortholog of members of the human BEST (Bestrophins) family including BEST1.
11279	M70.2	M70.2	5.37919461778188	1.175	0.218434186433008	0	None
7121	F36D1.6	F36D1.6	5.36708876204583	1.055	0.196568390569687	0	None
9793	H20J04.1	H20J04.1	5.36572846689525	1.2875	0.239948780103847	0	None
18964	ZK484.7	ZK484.7	5.36416199881124	1.405	0.261923484098982	0	ZK484.7 is an ortholog of human PTPN22 (protein tyrosine phosphatase, non-receptor type 22 (lymphoid)), PTPN18 (protein tyrosine phosphatase, non-receptor type 18 (brain-derived)) and PTPN12 (protein tyrosine phosphatase, non-receptor type 12); ZK484.7 is predicted to have protein tyrosine phosphatase activity, based on protein domain information.
11295	MTCE.16	MTCE.16	5.35790799679562	1.0675	0.199238210256398	0	The nduo-2 gene resides on the mitochondrial chromosome, and encodes the protein NADH-ubiquinone oxidoreductase chain 2; this is the C. elegans homolog of the core MT-ND2 subunit of mitochondrial NADH:ubiquinone oxidoreductase (Complex I); the sequence of C. elegans NDUO-2, like other bilaterian ND2 sequences, is truncated at its N-terminus when compared to other organisms.
8694	F53H2.1	F53H2.1	5.34752387062878	0.63	0.11781153581385	0	None
9345	F58B4.4	F58B4.4	5.34325761657711	2.0075	0.375707132999139	0	None
10688	K09E3.4	K09E3.4	5.34087332216401	0.6325	0.118426325031002	0	None
3183	C38D4.7	C38D4.7	5.34038144825319	1.1725	0.219553605179929	0	None
19267	ZK849.1	ZK849.1	5.31337480367449	1.65	0.310537099483164	0	None
17243	ife-5	Y57A10A.30	5.29477865590477	0.855	0.161479838075289	0	ife-5 encodes a member of the Initiation Factor 4E (eIF4E) family; it is expressed in the germ line.
1457	C09H10.9	C09H10.9	5.29405511926774	0.665	0.12561259469697	0	None
6370	F26F12.2	F26F12.2	5.27541349161838	1.1625	0.220361873405182	0	None
9192	F56H6.6	F56H6.6	5.2682630826828	1.7175	0.326008776145891	0	bgnt-1.6 is an ortholog of human B3GNT1.
6586	irld-6	F28H7.6	5.26723227809854	0.8625	0.163748237112369	0	irld-6 is involved in lipid storage.
4086	C54F6.15	C54F6.15	5.26137460140544	1.7675	0.335938824718517	0	None
2105	C18H7.7	C18H7.7	5.25983682472347	1.28	0.243353556898088	0	None
2836	C33F10.8	C33F10.8	5.25553505388549	0.6475	0.123203440441577	0	This gene encodes a protein containing an F-box, a motif predicted to mediate protein-protein interactions either with homologs of yeast Skp-1p or with other proteins; its encoded protein also contains a Pfam-B45 motif of presently unknown function.
6466	F27E5.3	F27E5.3	5.24240124528183	1.065	0.203151180188373	0	F27E5.3 is involved in reproduction.
9	spe-10	AC3.10	5.23885645308577	1.0325	0.19708499540808	0	spe-10 encodes a DHHC-CRD family zinc-finger transmembrane protein with homologs in other eukaryotes and is predicted to be a palmitoyl transferase; spe-10 is required during spermatogenesis and thus for fertility; specifically, spe-10 is required for the proper biogenesis and functioning of specialized Golgi-derived fibrous body-membranous organelle (FB-MO) complexes during spermatid formation; …
2532	pph-2	C29E6.3	5.23810055506651	1.05	0.200454341981731	0	pph-2 is involved in nematode larval development; pph-2 is predicted to have protein tyrosine phosphatase activity, based on protein domain information.
4150	C55B7.10	C55B7.10	5.23423892285115	0.8725	0.166690900598924	0	C55B7.10 is an ortholog of human TTBK2 (tau tubulin kinase 2) and TTBK1 (tau tubulin kinase 1); C55B7.10 is predicted to have ATP binding activity and protein kinase activity, based on protein domain information.
15583	Y27F2A.6	Y27F2A.6	5.23300769457958	0.7125	0.1361549689174	0	Y27F2A.6 is involved in lipid storage.
7442	F40D4.13	F40D4.13	5.22220723588799	1.175	0.225000645689658	0	None
7025	F35E2.3	F35E2.3	5.20451638363363	1.61	0.309346706076838	0	None
14762	dot-1.3	W06D11.4	5.20051316369786	1.82	0.349965463543963	0	dot-1.3 is an ortholog of human DOT1L (DOT1-like histone H3K79 methyltransferase); dot-1.3 is predicted to have histone methyltransferase activity (H3-K79 specific), based on protein domain information.
4695	irld-3	F02C9.4	5.19846984985656	1.36	0.261615444405727	0	None
9663	H04M03.11	H04M03.11	5.18925989454009	1.305	0.251480948443739	0	None
9182	elo-7	F56H11.3	5.18741894598751	1.1275	0.217352793699481	0	The elo-7 gene encodes a paralog of elo-1 and elo-2, each of which encodes a polyunsaturated fatty acid (PUFA) elongase; ELO-7 has no known function in vivo.
3992	C53B4.2	C53B4.2	5.1835514233274	1.085	0.209315951823532	0	None
4692	F02C9.1	F02C9.1	5.18006158323226	1.45	0.279919452057021	0	None
16097	Y41C4A.1	Y41C4A.1	5.17070292577547	1.1375	0.219989432061484	0	None
158	B0218.5	B0218.5	5.16762300261155	1.075	0.208026011080284	0	B0218.5 is an ortholog of human TTBK2 (tau tubulin kinase 2) and TTBK1 (tau tubulin kinase 1); B0218.5 is involved in lipid storage; B0218.5 is predicted to have ATP binding activity and protein kinase activity, based on protein domain information.
9732	nspa-4	H12D21.13	5.1442253467576	0.9275	0.180299255471886	0	None
8109	F46F5.11	F46F5.11	5.13694522876606	1.345	0.261828760109845	0.0165530402207408	None
222	B0252.5	B0252.5	5.13280561496378	1.13	0.220152502309008	0.0165530402207408	Uncharacterized protein B0252.5
5429	F14D7.1	F14D7.1	5.12856685807113	0.8125	0.158426325031002	0.0165530402207408	None
10831	K11C4.2	K11C4.2	5.12211191685451	0.8225	0.160578295310872	0.0165530402207408	K11C4.2 is an ortholog of human PAQR8 (progestin and adipoQ receptor family member VIII) and PAQR7 (progestin and adipoQ receptor family member VII); K11C4.2 is expressed in the nervous system and the head.
11882	R10E8.7	R10E8.7	5.11302995709171	0.685	0.133971442715667	0.0165530402207408	None
15953	Y39B6A.27	Y39B6A.27	5.10852267148328	1.0275	0.201134469997695	0.0165530402207408	Y39B6A.27 is an ortholog of human MFSD11 (major facilitator superfamily domain containing 11).
3330	C42C1.3	C42C1.3	5.10753553673528	1.05	0.205578599002985	0.0165530402207408	C42C1.3 is involved in determination of adult lifespan, embryo development, nematode larval development and reproduction.
18117	Y80D3A.8	Y80D3A.8	5.09920157786183	1.3375	0.262295965275574	0.0165530402207408	Y80D3A.8 is an ortholog of human PTPN2 (protein tyrosine phosphatase, non-receptor type 2) and PTPN1 (protein tyrosine phosphatase, non-receptor type 1); Y80D3A.8 is predicted to have protein tyrosine phosphatase activity, based on protein domain information.
1200	C07A9.5	C07A9.5	5.08410213090509	1.1175	0.219802822843973	0.0165530402207408	C07A9.5 is an ortholog of human SPTA1 (spectrin, alpha, erythrocytic 1) and SPTAN1 (spectrin, alpha, non-erythrocytic 1).
19138	ZK673.6	ZK673.6	5.07928532446115	1.1425	0.224933219344437	0.0165530402207408	Uncharacterized protein ZK673.6
14666	W04E12.5	W04E12.5	5.05697399122529	0.85	0.168084708656777	0.0165530402207408	None
12687	T06C10.3	T06C10.3	5.0533208940257	1.005	0.198879117530051	0.0165530402207408	T06C10.3 is an ortholog of human FER (fer (fps/fes related) tyrosine kinase) and FES (FES proto-oncogene, tyrosine kinase); T06C10.3 is predicted to have protein tyrosine kinase activity, based on protein domain information.
3718	best-11	C49A1.3	5.04823234181805	1.4825	0.293667149136424	0.0165530402207408	best-11 is an ortholog of members of the human BEST (Bestrophins) family including BEST1.
15739	Y37E3.19	Y37E3.19	5.04340049409103	0.795	0.157631740911998	0.0165530402207408	None
15839	Y38F1A.7	Y38F1A.7	5.03634756859741	1.565	0.310741063575134	0.0165530402207408	None
6731	F31E9.6	F31E9.6	5.03246069257512	0.5475	0.108793696254355	0.0165530402207408	None
19222	ZK809.1	ZK809.1	5.02895728018915	0.9625	0.191391564170097	0.0165530402207408	ZK809.1 is predicted to have protein tyrosine phosphatase activity, based on protein domain information.
16756	hpo-29	Y50D7A.4	5.02495136423743	0.795	0.158210486505006	0.0165530402207408	hpo-29 is an ortholog of human NAA15 (N(alpha)-acetyltransferase 15, NatA auxiliary subunit) and NAA16 (N(alpha)-acetyltransferase 16, NatA auxiliary subunit); hpo-29 is involved in embryo development and reproduction; hpo-29 is expressed in the anal depressor muscle, nervous system, and the body wall musculature.
18388	ZC262.4	ZC262.4	5.02241612187312	0.8325	0.165756874738909	0.0165530402207408	Uncharacterized protein ZC262.4
16967	Y53G8B.1	Y53G8B.1	5.00270276615609	0.535	0.106942192052532	0.0165530402207408	Y53G8B.1 is an ortholog of human GSTZ1 (glutathione S-transferase zeta 1); Y53G8B.1 is predicted to have catalytic activity, based on protein domain information.
3841	sre-50	C50E10.11	4.98943540990606	1.4175	0.284100280602027	0.0165530402207408	7TM GPCR, serpentine receptor class e (Sre)
14799	W06H8.4	W06H8.4	4.98903568748795	1.505	0.301661502196587	0.0165530402207408	None
15945	Y39B6A.18	Y39B6A.18	4.97995845292008	1.4275	0.286648977796785	0.0165530402207408	Y39B6A.18 is an ortholog of human PTPN2 (protein tyrosine phosphatase, non-receptor type 2) and PTPN1 (protein tyrosine phosphatase, non-receptor type 1); Y39B6A.18 is predicted to have protein tyrosine phosphatase activity, based on protein domain information.
1054	C06A5.2	C06A5.2	4.97772901871295	1.2125	0.243584975285277	0.0165530402207408	None
14610	W03G1.2	W03G1.2	4.97380896929004	1.0725	0.21562951183328	0.0165530402207408	None
8778	fbxa-146	F54D10.6	4.97156999826336	0.6975	0.14029773295833	0.0165530402207408	This gene encodes a protein containing an F-box, a motif predicted to mediate protein-protein interactions either with homologs of yeast Skp-1p or with other proteins; this gene's encoded protein also contains an FTH/DUF38 motif, which may also mediate protein-protein interaction.
17662	Y69E1A.3	Y69E1A.3	4.97142455567552	0.75	0.150862190826929	0.0165530402207408	Y69E1A.3 is involved in reproduction; Y69E1A.3 is predicted to have protein tyrosine kinase activity, based on protein domain information.
2319	C25H3.16	C25H3.16	4.96856862862354	1.3425	0.270198542144705	0.0165530402207408	None
8071	F46C5.7	F46C5.7	4.96373793463489	1.09	0.219592576069424	0.0165530402207408	Uncharacterized protein F46C5.7
17702	irld-57	Y6E2A.8	4.96193634416083	1.3	0.261994493647592	0.0165530402207408	None
7797	hda-5	F43G6.11	4.95449020436477	0.63	0.127157381287178	0.0165530402207408	hda-5 is an ortholog of human HDAC10 (histone deacetylase 10).
6305	F26A1.3	F26A1.3	4.95415030845996	1.1525	0.232633232389403	0.0165530402207408	F26A1.3 is an ortholog of human CSNK1E (casein kinase 1, epsilon) and CSNK1D (casein kinase 1, delta); F26A1.3 is predicted to have ATP binding activity and protein kinase activity, based on protein domain information.
16485	Y47D9A.5	Y47D9A.5	4.94958563635172	1.1725	0.236888516765665	0.0165530402207408	None
15457	Y18H1A.15	Y18H1A.15	4.94918273325695	1.065	0.21518704347761	0.0165530402207408	None
2058	C18E3.1	C18E3.1	4.94025160501386	1.315	0.266180774814264	0.0165530402207408	None
6032	F22B5.6	F22B5.6	4.93049442358902	0.7625	0.154649804764399	0.0165530402207408	None
2918	C34D4.2	C34D4.2	4.92828822950319	1.195	0.242477701049653	0.0165530402207408	C34D4.2 is an ortholog of human PPP1CC (protein phosphatase 1, catalytic subunit, gamma isozyme) and PPP1CA (protein phosphatase 1, catalytic subunit, alpha isozyme); C34D4.2 is predicted to have hydrolase activity, based on protein domain information.
13373	T15B7.14	T15B7.14	4.92299276104566	1.2525	0.254418411887724	0.0165530402207408	None
7386	F39B3.3	F39B3.3	4.92042713382372	0.82	0.166652198619751	0.0165530402207408	None
14191	T27A3.5	T27A3.5	4.91872728635188	1.1175	0.227192916976868	0.0165530402207408	T27A3.5 is an ortholog of human PTPN22 (protein tyrosine phosphatase, non-receptor type 22 (lymphoid)), PTPN18 (protein tyrosine phosphatase, non-receptor type 18 (brain-derived)) and PTPN12 (protein tyrosine phosphatase, non-receptor type 12); T27A3.5 is predicted to have protein tyrosine phosphatase activity, based on protein domain information.
1756	klp-8	C15C7.2	4.91745444993481	0.5175	0.105237375408096	0.0165530402207408	gcc-1 encodes a coiled-coil protein with a C-terminal Golgi-targeting GRIP domain that is the C. elegans ortholog of the human golgin, GCC1; by sequence similarity, GCC-1 is predicted to function in retrograde transport from early endosomes to the trans-Golgi network; large-scale promoter expression studies report that gcc-1 is expressed in multiple tissues including, but not limited to, the phar…
8027	F46A9.1	F46A9.1	4.90298792285946	1.76	0.358964783860523	0.0165530402207408	None
3288	C41D11.6	C41D11.6	4.9017620526519	0.8575	0.174937092169964	0.0165530402207408	C41D11.6 is an ortholog of human IGHMBP2 (immunoglobulin mu binding protein 2).
7148	F36F12.7	F36F12.7	4.89129388541747	1.3625	0.278556151381959	0.0165530402207408	None
18583	snf-7	ZK1010.9	4.88600916616222	1.3875	0.283974088630257	0.0165530402207408	snf-7 is an ortholog of human SLC6A7 (solute carrier family 6 (neurotransmitter transporter), member 7) and SLC6A5 (solute carrier family 6 (neurotransmitter transporter), member 5); snf-7 is predicted to have neurotransmitter:sodium symporter activity, based on protein domain information.
3771	C49G7.1	C49G7.1	4.88588392858126	1.3525	0.276817873647836	0.0165530402207408	None
3823	C50C3.2	C50C3.2	4.88486904243232	1.265	0.258962930021583	0.0165530402207408	C50C3.2 is an ortholog of human SPTAN1 (spectrin, alpha, non-erythrocytic 1) and SPTA1 (spectrin, alpha, erythrocytic 1).
17143	Y55B1AR.4	Y55B1AR.4	4.87986367726653	0.865	0.177259050089803	0.0165530402207408	None
16763	Y50E8A.10	Y50E8A.10	4.87823956939746	0.97	0.198842222937364	0.0165530402207408	None
5541	F15D3.4	F15D3.4	4.87637753044578	1.245	0.25531247165069	0.0165530402207408	F15D3.4 is involved in reproduction.
10644	K09B11.5	K09B11.5	4.87385604916313	0.6875	0.141058741387745	0.0165530402207408	K09B11.5 is predicted to have protein tyrosine kinase activity, based on protein domain information.
19335	ZK930.5	ZK930.5	4.86862667287917	1.0375	0.213099107758544	0.0165530402207408	None
2962	C34G6.3	C34G6.3	4.86860473259082	0.9675	0.19872223216715	0.0165530402207408	None
498	tag-344	B0511.4	4.86587553497371	1.075	0.220926325031002	0.0165530402207408	tag-344 is an ortholog of human TSSK2 (testis-specific serine kinase 2), TSSK1B (testis-specific serine kinase 1B), TSSK3 (testis-specific serine kinase 3), TSSK6 (testis-specific serine kinase 6), TSSK4 (testis-specific serine kinase 4), PRKAA1 (protein kinase, AMP-activated, alpha 1 catalytic subunit) and PRKAA2 (protein kinase, AMP-activated, alpha 2 catalytic subunit); tag-344 is predicted to…
16571	Y48B6A.5	Y48B6A.5	4.86311178615893	0.8225	0.169130391438039	0.0165530402207408	Major sperm protein
1334	mboa-4	C08F8.4	4.85087457140743	1.2	0.247378072208499	0.0165530402207408	mboa-4 encodes a putative transmembrane O-acyl transferase (MBOAT) orthologous to human MBOAT1 (OMIM:611732), and paralogous to C54G7.2 and ZK550.1; MBOA-4 has no obvious function in mass RNAi assays, and mboa-4(RNAi) animals incorporate exogenous arachidonic acid into phosphatidylcholine (PC), phosphatidylserine (PS) and phosphatidylethanolamine (PE) normally.
18645	ZK1098.6	ZK1098.6	4.83776257543988	0.845	0.174667521777496	0.0165530402207408	ZK1098.6 encodes a coiled-coil protein that is individually dispensable for viability and gross morphology in RNAi assays, but is cotranscribed with ZK1098.1 and thus might act in concert with it.
4782	F07D3.3	F07D3.3	4.83539921971635	1.54	0.31848456146509	0.0165530402207408	F07D3.3 is predicted to have nucleotide binding activity, based on protein domain information.
18738	ZK1290.7	ZK1290.7	4.8257570175245	1.05	0.217582442751878	0.0165530402207408	None
11560	R06B10.2	R06B10.2	4.80458113888963	1.16	0.24143623897006	0.0165530402207408	R06B10.2 is predicted to have protein tyrosine phosphatase activity, based on protein domain information.
15954	Y39B6A.29	Y39B6A.29	4.80350529101355	0.9775	0.203497225625777	0.0165530402207408	Y39B6A.29 is an ortholog of human MFSD11 (major facilitator superfamily domain containing 11).
5184	scrm-4	F11A6.2	4.80216805547195	0.7775	0.161906037235423	0.0165530402207408	scrm-4 encodes a putative phospholipid scramblase homologous to human PLSCR1-5, and paralogous to other C. elegans SCRMs (e.g., SCRM-1); in apoptotic germline cells, SCRM-4 is fully dispensable for normally rapid engulfment and largely dispensable for phosphatidylserine exposure; SCRM-4 does not bind WAH-1 in vitro, and scrm-4(tm624) mutants have no obvious phenotype.
12035	R13A5.11	R13A5.11	4.79975575440808	1.2075	0.251575301282995	0.0165530402207408	R13A5.11 is an ortholog of human PPP1CB (protein phosphatase 1, catalytic subunit, beta isozyme); R13A5.11 is involved in reproduction; R13A5.11 is predicted to have hydrolase activity, based on protein domain information.
11156	M05D6.3	M05D6.3	4.79923444288036	1.065	0.221910392725223	0.0165530402207408	M05D6.3 is predicted to have protein tyrosine phosphatase activity, based on protein domain information.
10681	oac-57	K09E10.1	4.79643292474417	0.7275	0.151675216022916	0.0165530402207408	oac-57 is predicted to have transferase activity, transferring acyl groups other than amino-acyl groups, based on protein domain information.
3747	C49C8.1	C49C8.1	4.79298729760428	1.0375	0.21646208003067	0.0165530402207408	C49C8.1 is an ortholog of human TTBK2 (tau tubulin kinase 2) and TTBK1 (tau tubulin kinase 1); C49C8.1 is predicted to have ATP binding activity and protein kinase activity, based on protein domain information.
13235	T12D8.5	T12D8.5	4.78782434235178	0.615	0.128450827771579	0.0165530402207408	non-coding Transcript Isoform
9172	F56G4.7	F56G4.7	4.78112066071579	1.255	0.262490760861097	0.0165530402207408	None
5282	F13A2.6	F13A2.6	4.77627619431172	1.1885	0.248834018731043	0.0165530402207408	None
19261	ZK84.2	ZK84.2	4.76974554171239	0.8675	0.181875530342979	0.0165530402207408	ZK84.2 is predicted to have cholestenol delta-isomerase activity, based on protein domain information.
2373	cyp-32A1	C26F1.2	4.75967975192789	0.6075	0.127634637551809	0.0165530402207408	cyp-32A1 is predicted to have heme binding activity, iron ion binding activity, and oxidoreductase activity, acting on paired donors, with incorporation or reduction of molecular oxygen, based on protein domain information.
368	B0391.10	B0391.10	4.75742037655567	0.76	0.159750440332169	0.0165530402207408	B0391.10 is involved in nematode larval development and reproduction.
19270	best-26	ZK849.5	4.75710080241369	1.1575	0.243320469352405	0.0165530402207408	best-26 is an ortholog of members of the human BEST (Bestrophins) family including BEST1.
10083	K02F6.1	K02F6.1	4.75518284781063	0.85	0.178752327135297	0.0165530402207408	K02F6.1 is an ortholog of human KRBA2 (KRAB-A domain containing 2); K02F6.1 is predicted to have nucleic acid binding activity and zinc ion binding activity, based on protein domain information.
13369	T15B12.2	T15B12.2	4.74405239490875	0.76	0.160200591548192	0.0165530402207408	T15B12.2 is an ortholog of human TTBK2 (tau tubulin kinase 2) and TTBK1 (tau tubulin kinase 1); T15B12.2 is predicted to have ATP binding activity and protein kinase activity, based on protein domain information.
7027	oac-19	F35E2.6	4.73914520934921	1.0525	0.222086463593407	0.0165530402207408	oac-19 is predicted to have transferase activity, transferring acyl groups other than amino-acyl groups, based on protein domain information.
16394	snf-4	Y46G5A.25	4.7337936201447	0.995	0.210190827873393	0.0165530402207408	None
17965	Y73F8A.15	Y73F8A.15	4.72556763001355	1.1725	0.248118340864088	0.0165530402207408	None
4919	F08H9.15	F08H9.15	4.72053673765346	1.0475	0.221902732298341	0.0165530402207408	C. elegans ncRNA gene
14635	W04A4.4	W04A4.4	4.7198730024054	1.21725	0.257898888249673	0.0165530402207408	W04A4.4 is predicted to have calcium-dependent cysteine-type endopeptidase activity, based on protein domain information.
15574	Y26E6A.3	Y26E6A.3	4.71536477063464	0.9525	0.201999218794648	0.0165530402207408	Y26E6A.3 is an ortholog of human C16orf13 (chromosome 16 open reading frame 13).
3168	C38C3.7	C38C3.7	4.71171526010384	1.24	0.263173797979607	0.0165530402207408	None
4089	C54F6.5	C54F6.5	4.70789339877836	0.5725	0.121604282745348	0.0165530402207408	None
497	fbxa-125	B0511.3	4.70015442966086	1.115	0.237226247921486	0.0165530402207408	This gene encodes a protein containing an F-box, a motif predicted to mediate protein-protein interactions either with homologs of yeast Skp-1p or with other proteins; this gene's encoded protein also contains an FTH/DUF38 motif, which may also mediate protein-protein interaction.
5662	fbxa-178	F17A9.1	4.70014813034619	0.55	0.117017588541298	0.0165530402207408	fbxa-178 is an ortholog of human STAM2 (signal transducing adaptor molecule (SH3 domain and ITAM motif) 2) and STAM (signal transducing adaptor molecule (SH3 domain and ITAM motif) 1).
13397	T16A1.2	T16A1.2	4.69604100582714	1.065	0.226786776069136	0.0165530402207408	None
13652	T20H9.6	T20H9.6	4.68805709164859	1.1175	0.238371670428404	0.0165530402207408	None
14075	srz-99	T25E12.13	4.68673562562901	0.5425	0.115752208644624	0.0165530402207408	srz-99 is expressed in the nervous system and the intestine.
19369	ZK973.8	ZK973.8	4.68607456439251	0.9225	0.196859863692671	0.0165530402207408	ZK973.8 is involved in axonal fasciculation and dendrite development.
7511	F40G12.9	F40G12.9	4.68558734996689	1.0725	0.228893395831705	0.0165530402207408	None
6575	nkat-1	F28H6.3	4.67722356926555	0.58	0.124005190560321	0.0165530402207408	nkat-1 encodes kynurenine aminotransferase III, an ortholog of mammalian KAT3.
16765	Y50E8A.12	Y50E8A.12	4.67550356938859	1.6375	0.350229654559784	0.0165530402207408	Y50E8A.12 encodes a protein with a THAP or THAP-like domain that is required for normal levels of fat storage; other proteins with THAP or THAP-like domains include LIN-15A, LIN-15B, LIN-36, and HIM-17 (which all interact with LIN-35/Rb), as well as CDC-14B, CTB-1, GON-14, and ~100 other proteins such as Drosophila P element transposase and human nuclear proapoptotic factor THAP1.
8250	F47H4.12	F47H4.12	4.67458238188563	1.1475	0.24547647388709	0.0165530402207408	None
18764	ZK1320.5	ZK1320.5	4.67378748137357	1.21	0.25889067588593	0.0165530402207408	Uncharacterized protein ZK1320.5
7340	F38E1.3	F38E1.3	4.6731588199545	0.8725	0.186704546884733	0.0165530402207408	F38E1.3 is an ortholog of human TTBK2 (tau tubulin kinase 2) and TTBK1 (tau tubulin kinase 1); F38E1.3 is involved in reproduction; F38E1.3 is predicted to have ATP binding activity and protein kinase activity, based on protein domain information.
9507	cysl-4	F59A7.9	4.66095785864419	0.9475	0.203284395340063	0.0165530402207408	cysl-4 is an ortholog of human CBS (cystathionine-beta-synthase); cysl-4 is predicted to have cysteine synthase activity, based on protein domain information.
25	acs-10	AH10.1	4.65771287858468	0.9375	0.201279044981595	0.0165530402207408	acs-10 is involved in lipid metabolic process and lipid storage; acs-10 is predicted to have catalytic activity, based on protein domain information.
14069	btb-2	T25D10.5	4.65170145181796	1.3625	0.292903578209541	0.0165530402207408	None
15109	Y106G6D.4	Y106G6D.4	4.64918696698462	0.835	0.179601295006978	0.0165530402207408	Y106G6D.4 is an ortholog of human MAPK15 (mitogen-activated protein kinase 15); Y106G6D.4 is predicted to have ATP binding activity and protein kinase activity, based on protein domain information.
9935	K01A6.6	K01A6.6	4.64050157059128	0.7325	0.157849316255412	0.0165530402207408	None
9139	srz-62	F56D6.7	4.63965943897559	1.0425	0.224693215894781	0.0165530402207408	7TM GPCR, serpentine receptor class z (Srz)
3651	C47E8.10	C47E8.10	4.63879029124353	1.0225	0.220423846693422	0.0165530402207408	None
13770	T22C1.8	T22C1.8	4.63581769917075	0.9525	0.205465370256122	0.0165530402207408	T22C1.8 is an ortholog of members of the human Protein tyrosine phosphatases, non-receptor type family including PTPN9; T22C1.8 is involved in reproduction; T22C1.8 is predicted to have protein tyrosine phosphatase activity, based on protein domain information.
2095	C18H2.3	C18H2.3	4.63241133889129	1.22	0.263361759297479	0.0165530402207408	None
15774	srd-20	Y38A10A.1	4.62509272183249	1.38	0.298372396619378	0.0165530402207408	7TM GPCR, serpentine receptor class d (Srd)
10321	K06A5.3	K06A5.3	4.6210069550771	0.975	0.210992973929366	0.0165530402207408	Major sperm protein
17396	Y59E9AL.8	Y59E9AL.8	4.61963992582811	1.165	0.252184156926725	0.0165530402207408	None
12119	moa-1	R155.2	4.61661883199272	1.0475	0.226897657814184	0.0165530402207408	moa-1 is predicted to have protein tyrosine phosphatase activity, based on protein domain information.
10307	K06A1.2	K06A1.2	4.61556984041226	1.145	0.248073377630383	0.0165530402207408	None
7509	F40G12.7	F40G12.7	4.61205024501047	0.6325	0.1371407435737	0.0165530402207408	F40G12.7 is involved in determination of adult lifespan.
2399	C27A2.7	C27A2.7	4.60632310590226	1.325	0.287648080592138	0.0165530402207408	C27A2.7 is predicted to have metal ion binding activity and nucleic acid binding activity, based on protein domain information.
5033	ncr-2	F09G8.4	4.60310280757416	1.0825	0.235167461004522	0.0165530402207408	ncr-2 encodes a homolog of human NPC1, which when mutated leads to Niemann-Pick disease, type C (OMIM:257220).
2583	C30A5.4	C30A5.4	4.60185557624716	1.24	0.269456522364665	0.0165530402207408	C30A5.4 is an ortholog of human PPP1CB (protein phosphatase 1, catalytic subunit, beta isozyme); C30A5.4 is predicted to have hydrolase activity, based on protein domain information.
18461	ZC412.5	ZC412.5	4.59615758270293	1.08	0.234978888466411	0.0165530402207408	None
18171	Y87G2A.16	Y87G2A.16	4.58740932438664	1.315	0.286654167311704	0.0165530402207408	Y87G2A.16 is predicted to have sulfotransferase activity, based on protein domain information.
3717	best-10	C49A1.2	4.58735872970678	1.37	0.298646798892828	0.0165530402207408	best-10 is an ortholog of members of the human BEST (Bestrophins) family including BEST1.
8024	F46A8.6	F46A8.6	4.58688516163814	1.2	0.261615444405727	0.0165530402207408	None
1608	pdfr-1	C13B9.4	4.5857133187245	0.4625	0.100856719086976	0.0165530402207408	pdfr-1 encodes, by alternative splicing, three isoforms of a G-protein-coupled receptor (GPCR) required for normal locomotion; PDFR-1 is orthologous to Drosophila pigment dispersing factor (PDF) receptors, and to human CALCR (OMIM:114131, associated with susceptibility to osteoporesis); pdfr-1 is expressed in all body wall muscles and many head and tail neurons; the C. elegans neuropeptides PDF-1…
8251	F47H4.2	F47H4.2	4.57747430761219	0.76	0.166030423968988	0.0165530402207408	This gene encodes a protein containing an F-box, a motif predicted to mediate protein-protein interactions either with homologs of yeast Skp-1p or with other proteins; this gene's encoded protein also contains an FTH/DUF38 motif, which may also mediate protein-protein interaction.
3832	C50D2.3	C50D2.3	4.56921188442617	0.985	0.215573281544964	0.0165530402207408	None
16236	Y43F8B.14	Y43F8B.14	4.56297114923543	1	0.219155450975744	0.0165530402207408	Y43F8B.14 is predicted to have ATP binding activity, based on protein domain information.
919	C04G2.5	C04G2.5	4.56164316715411	1.0225	0.224151684498792	0.0165530402207408	C04G2.5 is involved in lipid storage.
2050	C18D4.12	C18D4.12	4.55792603601517	0.9425	0.20678264468372	0.0165530402207408	None
7221	F37A4.5	F37A4.5	4.55685715550111	1.3175	0.289124709210929	0.0165530402207408	F37A4.5 is an ortholog of human PSMD14 (proteasome (prosome, macropain) 26S subunit, non-ATPase, 14); F37A4.5 is involved in reproduction.
514	B0524.4	B0524.4	4.54545142026797	0.735	0.161700111175464	0.0165530402207408	None
5881	F20D6.1	F20D6.1	4.53715689382971	1.255	0.276604937710382	0.0165530402207408	None
419	B0432.11	B0432.11	4.53551799045211	1.1575	0.255207895203304	0.0165530402207408	None
7097	F36A2.14	F36A2.14	4.53304971031758	0.995	0.219499026832929	0.0165530402207408	None
17344	srw-66	Y57G7A.4	4.53156166598009	0.8975	0.198055342982051	0.0165530402207408	srw-66 is an ortholog of human GPR142 (G protein-coupled receptor 142) and GPR139 (G protein-coupled receptor 139).
839	C03H5.5	C03H5.5	4.52727734801398	0.4425	0.0977408640966331	0.0165530402207408	C03H5.5 is an ortholog of human EIF3L (eukaryotic translation initiation factor 3, subunit L); C03H5.5 is predicted to have translation initiation factor activity, based on protein domain information.
15530	Y23H5B.12	Y23H5B.12	4.52598886580452	1.345	0.297172626773778	0.0165530402207408	None
18889	ZK354.9	ZK354.9	4.5242484052631	0.6375	0.140907382375024	0.0165530402207408	ZK354.9 is an ortholog of human PPP1CB (protein phosphatase 1, catalytic subunit, beta isozyme); ZK354.9 is predicted to have hydrolase activity, based on protein domain information.
18722	ZK1251.3	ZK1251.3	4.52173121716595	1.325	0.293029358969828	0.0165530402207408	ZK1251.3 is an ortholog of human SRD5A1 (steroid-5-alpha-reductase, alpha polypeptide 1 (3-oxo-5 alpha-steroid delta 4-dehydrogenase alpha 1)); ZK1251.3 is predicted to have 3-oxo-5-alpha-steroid 4-dehydrogenase activity, based on protein domain information.
17083	Y54G2A.13	Y54G2A.13	4.51994530113888	0.84	0.185842956946481	0.0165530402207408	None
4754	F07B7.6	F07B7.6	4.51908509261731	0.6475	0.143281214389568	0.0165530402207408	None
12894	fbxa-201	T08B1.5	4.50088680070856	0.915	0.203293270974057	0.0165530402207408	None
4959	srp-10	F09C6.4	4.49937932639149	0.8675	0.192804370796569	0.0165530402207408	None
5252	nep-5	F12A10.4	4.4908257282811	1.09	0.242717056049558	0.0165530402207408	F12A10.4 encodes a neprilysin; neprilysins are thermolysin-like zinc metallopeptidases, found on the outer surface of animal cells, that negatively regulate small signalling peptides (e.g., enkephalin, tachykinin, insulin, and natriuretic peptides) by cleaving them; F12A10.4 has no clear orthologs in other organisms.
14311	fbxa-202	T28C12.3	4.48403650358303	1.07	0.238624283978286	0.0165530402207408	This gene encodes a protein containing an F-box, a motif predicted to mediate protein-protein interactions either with homologs of yeast Skp-1p or with other proteins; this gene's encoded protein also contains an FTH/DUF38 motif, which may also mediate protein-protein interaction.
4427	irld-1	D2063.4	4.4779100617132	0.8925	0.199311729735487	0.0165530402207408	None
1516	C10G8.3	C10G8.3	4.47168120565774	1.3425	0.300222654133174	0.0165530402207408	C10G8.3 is predicted to have serine-type endopeptidase inhibitor activity, based on protein domain information.
4154	C55B7.3	C55B7.3	4.47130572286005	0.9575	0.214143263589576	0.0165530402207408	C55B7.3 is an ortholog of human PTPN22 (protein tyrosine phosphatase, non-receptor type 22 (lymphoid)), PTPN18 (protein tyrosine phosphatase, non-receptor type 18 (brain-derived)) and PTPN12 (protein tyrosine phosphatase, non-receptor type 12); C55B7.3 is involved in embryo development; C55B7.3 is predicted to have protein tyrosine phosphatase activity, based on protein domain information.
8226	clec-119	F47F6.5	4.4686085427426	0.96	0.214831975282132	0.0165530402207408	clec-119 is an ortholog of human ABRACL (ABRA C-terminal like); clec-119 is involved in embryo development, locomotion and reproduction.
1777	C15H11.10	C15H11.10	4.46812537997233	1.165	0.260735745067032	0.0165530402207408	None
9211	F57A8.6	F57A8.6	4.46602101410499	0.8775	0.196483625408076	0.0165530402207408	None
12224	irld-14	T01C3.5	4.4642285654256	1.035	0.23184296790174	0.0165530402207408	None
6876	F33D11.1	F33D11.1	4.46073967635737	1.2175	0.272936797108548	0.0165530402207408	F33D11.1 is an ortholog of human LMO4 (LIM domain only 4), TGFB1I1 (transforming growth factor beta 1 induced transcript 1), LPXN (leupaxin) and PXN (paxillin); F33D11.1 is predicted to have zinc ion binding activity, based on protein domain information.
12133	mnk-1	R166.5	4.45533936864399	0.795	0.178437585606854	0.0165530402207408	mnk-1 encodes the C. elegans ortholog of the Mnk MAP kinase-interacting kinase
951	fbxa-155	C05B5.6	4.45139949258305	1.065	0.239250600125761	0.0165530402207408	F-box A protein 155
12925	math-40	T08E11.3	4.45023400185754	0.425	0.095500596108565	0.0165530402207408	None
17739	Y71A12C.2	Y71A12C.2	4.44242617360819	0.675	0.151943999432129	0.0165530402207408	Y71A12C.2 is an ortholog of human TMEM41A (transmembrane protein 41A).
1733	C15A11.2	C15A11.2	4.43420115161776	1.0275	0.231721558149235	0.0165530402207408	C15A11.2 is involved in body morphogenesis, growth, locomotion, nematode larval development and oviposition.
18929	ZK402.3	ZK402.3	4.43343293156194	0.68	0.153380012847162	0.0165530402207408	None
15707	Y37E11AL.4	Y37E11AL.4	4.4322489535041	1.305	0.294432919650932	0.0165530402207408	Y37E11AL.4 is an ortholog of human VMO1 (vitelline membrane outer layer 1 (chicken)).
16311	Y45F10C.4	Y45F10C.4	4.43018849339126	0.5025	0.113426325031002	0.0165530402207408	UPF0375 protein Y45F10C.4
6132	daf-10	F23B2.4	4.426986739626	0.6375	0.144003141977755	0.0165530402207408	daf-10 encodes a WD- and WAA-repeat containing protein that is the C. elegans ortholog of intraflagellar transport (IFT) complex A component IFT122; daf-10 activity is required for intraflagellar transport and thus for proper development of amphid and phasmid neurons, dauer development, chemotaxis, and normal lifespan; a DAF-10::GFP fusion protein undergoes both anterograde and retrograde intrafl…
18016	Y75B7B.1	Y75B7B.1	4.4259613487006	1.095	0.247403877650553	0.0165530402207408	None
11128	M04D5.3	M04D5.3	4.42263815152121	0.53	0.119837974946628	0.0165530402207408	None
17962	Y73F8A.12	Y73F8A.12	4.42118183541979	0.8975	0.203000019770683	0.0165530402207408	None
18536	fbxa-223	ZC513.10	4.41860942925259	1.27	0.2874207418271	0.0165530402207408	fbxa-223 encodes a protein containing an F-box, a motif predicted to mediate protein-protein interactions either with homologs of yeast Skp-1p or with other proteins; FBXA-223 also contains an FTH/DUF38 motif, which may also mediate protein-protein interaction.
18252	Y97E10AR.8	Y97E10AR.8	4.41655827648151	1.145	0.259251645358606	0.0165530402207408	Y97E10AR.8 is predicted to have DNA binding activity, based on protein domain information.
8263	try-6	F48A9.3	4.41487229428824	0.895	0.202723870667315	0.0165530402207408	try-6 is an ortholog of human TPSG1 (tryptase gamma 1) and TPSAB1 (tryptase alpha/beta 1); try-6 is predicted to have serine-type endopeptidase activity, based on protein domain information.
14534	ndx-2	W02G9.1	4.41460409060628	0.8275	0.187446027552236	0.0165530402207408	ndx-2 encodes a NUDIX hydrolase; by sequence comparison, NDX-2 is predicted to be orthologous to human NUDT5 which, in vitro, possesses ADP-sugar diphosphatase activity; in C. elegans, loss of ndx-2 activity via RNA-mediated interference (RNAi) does not result in any obvious abnormalities, consistent with the proposed nonessential roles for Nudix proteins in eliminating potentially toxic nucleoti…
18704	nep-25	ZK1248.1	4.41312957168903	0.4625	0.104800911119178	0.0165530402207408	ZK1248.1 encodes a neprilysin; neprilysins are thermolysin-like zinc metallopeptidases, found on the outer surface of animal cells, that negatively regulate small signalling peptides (e.g., enkephalin, tachykinin, insulin, and natriuretic peptides) by cleaving them; ZK1248.1 has no clear orthologs in other organisms.
3700	C48D1.7	C48D1.7	4.41275172894757	1.1425	0.258908742249246	0.0165530402207408	None
15841	oig-2	Y38F1A.9	4.4120951916718	0.565	0.128057073896883	0.0165530402207408	oig-2 is involved in lipid storage; oig-2 is expressed in the pharynx, hypodermis, nervous system, midbody, and the tail; oig-2 is localized to the sarcoplasmic reticulum.
14579	W03D8.2	W03D8.2	4.41110221541145	1.0425	0.236335489202161	0.0165530402207408	W03D8.2 is an ortholog of human PPP1CB (protein phosphatase 1, catalytic subunit, beta isozyme); W03D8.2 is predicted to have hydrolase activity, based on protein domain information.
9978	ant-1.3	K01H12.2	4.40942748933023	0.83	0.18823305338582	0.0165530402207408	ant-1.3 encodes an ortholog of the human adenine nucleotide translocase ANT genes, the other ANT genes in C. elegans include ant-1.1, ant-1.2 and ant-1.4; by homology, ANT-1.3 is predicted to mediate the exchange of ATP generated in the mitochondria for cytosolic ADP; ANT-1.3 GFP fusion protein is expressed in the intestine and the anterior of the elongating embryo, and in a pair of head neurons …
9936	K01A6.7	K01A6.7	4.40708453387586	0.98	0.222369231283641	0.0165530402207408	None
8703	apm-3	F53H8.1	4.40343311989873	0.4575	0.103896207241708	0.0165530402207408	apm-3 encodes an adaptin, orthologous to the mu3 subunit of adaptor protein complex 3 (AP-3); APM-3 is also orthologous to human HPS, which when mutated leads to Hermansky-Pudlak syndrome (OMIM:203300); based on structural similarity, APM-3 is predicted to be involved in the formation of intracellular transport vesicles, and genetic analyses indicate that apm-3 activity is required for biogenesis…
644	C01G5.4	C01G5.4	4.39348815369865	1.1075	0.252077611514134	0.0165530402207408	non-coding Transcript Isoform
16913	Y53F4B.11	Y53F4B.11	4.39344939511842	1.2925	0.294187979366759	0.0165530402207408	None
1660	C14A4.8	C14A4.8	4.38531551174486	1.1975	0.273070431715307	0.0165530402207408	Major sperm protein
18305	ZC15.10	ZC15.10	4.38070593608899	1.25	0.285342138512949	0.0746024041704225	None
5809	F19C7.6	F19C7.6	4.37787750254732	0.5	0.114210596278464	0.0746024041704225	None
2974	C35A11.2	C35A11.2	4.37732802646808	1.1625	0.265572968936939	0.0746024041704225	None
8745	sst-20	F54C1.9	4.37676150639978	1.0675	0.243901797810797	0.0746024041704225	None
19125	ZK666.8	ZK666.8	4.37600399048465	1.055	0.241087531522831	0.0746024041704225	ZK666.8 is an ortholog of human TTBK2 (tau tubulin kinase 2) and TTBK1 (tau tubulin kinase 1); ZK666.8 is predicted to have ATP binding activity and protein kinase activity, based on protein domain information.
14665	W04E12.4	W04E12.4	4.37178556682495	0.9025	0.206437389529937	0.0746024041704225	None
13213	fbxa-70	T12B5.12	4.36754842100699	0.86	0.196906803794912	0.0746024041704225	None
12689	kin-26	T06C10.6	4.36585925735952	1.02	0.233630985305032	0.0746024041704225	kin-26 is an ortholog of human ABL2 (ABL proto-oncogene 2, non-receptor tyrosine kinase) and ABL1 (ABL proto-oncogene 1, non-receptor tyrosine kinase); kin-26 is predicted to have protein tyrosine kinase activity, based on protein domain information.
17583	Y67A10A.3	Y67A10A.3	4.36470933640719	1.095	0.250875812248554	0.0746024041704225	Y67A10A.3 is involved in embryo development and locomotion.
9246	F57B9.8	F57B9.8	4.35702803853962	1.0725	0.246154027587915	0.0746024041704225	F57B9.8 is an ortholog of human ABL2 (ABL proto-oncogene 2, non-receptor tyrosine kinase) and ABL1 (ABL proto-oncogene 1, non-receptor tyrosine kinase); F57B9.8 is involved in embryo development, gamete generation and hermaphrodite genitalia development; F57B9.8 is predicted to have protein tyrosine kinase activity, based on protein domain information.
6971	F35C11.3	F35C11.3	4.35318709792201	0.915	0.210190827873393	0.0746024041704225	F35C11.3 is an ortholog of human TTBK2 (tau tubulin kinase 2) and TTBK1 (tau tubulin kinase 1); F35C11.3 is predicted to have ATP binding activity and protein kinase activity, based on protein domain information.
11332	R01H2.2	R01H2.2	4.34819632079567	0.91	0.209282178830757	0.0746024041704225	None
5304	F13B12.7	F13B12.7	4.34744776679413	1.1825	0.271998667593422	0.0746024041704225	None
10720	K09H11.11	K09H11.11	4.33983135041115	0.695	0.160144471958376	0.0746024041704225	K09H11.11 is involved in gamete generation.
3190	C38D9.5	C38D9.5	4.32534195576835	1.075	0.248535262874734	0.0746024041704225	None
19336	ZK930.7	ZK930.7	4.32395410808276	1.0675	0.2468805110592	0.0746024041704225	None
5079	F10D11.5	F10D11.5	4.32259137820422	1.055	0.244066558157595	0.0746024041704225	None
195	spe-42	B0240.2	4.32222141000423	1.1	0.254498762477539	0.0746024041704225	spe-42 encodes a novel sperm-specific seven-pass transmembrane protein with many metazoan homologs; SPE-42 has two functional domains, the DC-STAMP (dendritic cell-specific transmembrane protein) which is known to play a role in cell-cell fusion and the C4C4-type RING finger; the presumed Drosophila spe-42 orthologous gene, sneaky, is involved in sperm plasma membrane breakdown after sperm entry;…
5078	F10D11.4	F10D11.4	4.31844689620249	1.0875	0.251826646509493	0.0746024041704225	None
133	B0207.7	B0207.7	4.31230137532523	1.2475	0.289288686346954	0.0746024041704225	B0207.7 is an ortholog of human TTBK2 (tau tubulin kinase 2) and TTBK1 (tau tubulin kinase 1); B0207.7 is involved in reproduction; B0207.7 is predicted to have ATP binding activity and protein kinase activity, based on protein domain information; B0207.7 is expressed in certain interneurons.
17577	oac-56	Y67A10A.1	4.31003649715884	0.7	0.162411617734893	0.0746024041704225	oac-56 is predicted to have transferase activity, transferring acyl groups other than amino-acyl groups, based on protein domain information.
10342	frpr-13	K06C4.17	4.30979324607065	0.8825	0.204766203298638	0.0746024041704225	frpr-13 is predicted to have G-protein coupled receptor activity, based on protein domain information.
6588	F28H7.8	F28H7.8	4.30977784410513	0.665	0.154300296686888	0.0746024041704225	F28H7.8 is an ortholog of members of the human SEC14 (SEC14) family including SEC14L2.
18359	ZC21.8	ZC21.8	4.30752279504377	0.8925	0.207195653387351	0.0746024041704225	Uncharacterized protein ZC21.8
5147	F10G8.1	F10G8.1	4.30299965326293	0.96	0.223100180654683	0.0746024041704225	F10G8.1 is predicted to have protein tyrosine phosphatase activity, based on protein domain information.
14904	W09D10.5	W09D10.5	4.301652440131	0.725	0.168539883240293	0.0746024041704225	W09D10.5 is an ortholog of human C1GALT1C1 (C1GALT1-specific chaperone 1) and C1GALT1 (core 1 synthase, glycoprotein-N-acetylgalactosamine 3-beta-galactosyltransferase 1).
7203	F36H5.13	F36H5.13	4.3006801626127	0.45	0.104634611964871	0.0746024041704225	None
13303	T13F3.8	T13F3.8	4.2961497830667	0.8925	0.207744153501769	0.0746024041704225	None
5431	F14D7.12	F14D7.12	4.29278701165477	0.595	0.138604593795265	0.0746024041704225	None
15285	nep-23	Y116A8C.4	4.28663599526826	1.125	0.262443557428672	0.0746024041704225	Y116A8C.4 encodes a neprilysin; neprilysins are thermolysin-like zinc metallopeptidases, found on the outer surface of animal cells, that negatively regulate small signalling peptides (e.g., enkephalin, tachykinin, insulin, and natriuretic peptides) by cleaving them; Y116A8C.4 has no clear orthologs in other organisms.
15478	Y1A5A.1	Y1A5A.1	4.28545863249427	1.2175	0.284100280602027	0.0746024041704225	Y1A5A.1 is an ortholog of human LMO4 (LIM domain only 4), TGFB1I1 (transforming growth factor beta 1 induced transcript 1), LPXN (leupaxin) and PXN (paxillin); Y1A5A.1 is predicted to have zinc ion binding activity, based on protein domain information.
15952	Y39B6A.25	Y39B6A.25	4.283522069155	1.205	0.281310561856801	0.0746024041704225	Y39B6A.25 is an ortholog of human RNF17 (ring finger protein 17); Y39B6A.25 is involved in body morphogenesis and embryo development.
13960	grl-30	T24A6.3	4.28160003115902	0.9975	0.232973653013072	0.0746024041704225	None
5630	F16G10.15	F16G10.15	4.27792391952318	0.46	0.107528794025694	0.0746024041704225	None
18384	ZC262.1	ZC262.1	4.27722587234567	0.8125	0.1899595729216	0.0746024041704225	Uncharacterized protein ZC262.1
1323	C08F11.14	C08F11.14	4.27359599411875	1.2725	0.297758609318989	0.0746024041704225	None
10826	K10H10.7	K10H10.7	4.273496863371	0.9275	0.217035376333089	0.0746024041704225	K10H10.7 is an ortholog of human PPP1R11 (protein phosphatase 1, regulatory (inhibitor) subunit 11).
9738	H12I13.1	H12I13.1	4.27010928804016	0.9525	0.223062206550026	0.0746024041704225	H12I13.1 is predicted to have ATP binding activity and protein kinase activity, based on protein domain information.
8017	hecw-1	F45H7.6	4.26936537770907	0.9575	0.224272207995885	0.0746024041704225	hecw-1 encodes a conserved HECT domain-containing E3 ubiquitin ligase; HECW-1 activity is required in the OLL sensory neuron pair to negatively regulate pathogen avoidance behavior through inhibition of the neuropeptide receptor NPR-1; hecw-1 is expressed in neurons throughout the body and in the anterior ganglion, is expressed in the OLL left and right neurons.
13403	T16A9.3	T16A9.3	4.26911012208414	0.78	0.182707865970721	0.0746024041704225	None
3175	C38C6.5	C38C6.5	4.26798936571868	1.1275	0.264175915960873	0.0746024041704225	None
7304	F38A5.6	F38A5.6	4.25424459655409	0.9875	0.232121115179853	0.0746024041704225	None
7095	F36A2.12	F36A2.12	4.25295136603951	0.9225	0.216908194005299	0.0746024041704225	None
15216	spe-19	Y113G7A.10	4.25194666304032	1.2375	0.291043161655075	0.0746024041704225	spe-19 is predicted to encode a novel single-pass transmembrane protein with no significant similarity to any other gene product; spe-19 is required for hermaphrodite spermiogenesis or sperm activation but not for male-derived sperm activation (sperm activation is the morphogenesis of a round non-motile spermatid to an amoeboid crawling sperm); however, spe-19 mutant hermaphrodite spermatids can …
876	C04E6.4	C04E6.4	4.24913181523845	0.88	0.207101129892959	0.0746024041704225	None
4004	nep-4	C53B7.7	4.24359706477567	0.5275	0.124304921496566	0.0746024041704225	C53B7.7 encodes a neprilysin; neprilysins are thermolysin-like zinc metallopeptidases, found on the outer surface of animal cells, that negatively regulate small signalling peptides (e.g., enkephalin, tachykinin, insulin, and natriuretic peptides) by cleaving them; C53B7.7 has no clear orthologs in other organisms.
3591	C46H11.2	C46H11.2	4.24314441800381	0.5025	0.118426325031002	0.0746024041704225	C46H11.2 is involved in lipid storage; C46H11.2 is predicted to have N,N-dimethylaniline monooxygenase activity, NADP binding activity, and flavin adenine dinucleotide binding activity, based on protein domain information; C46H11.2 is expressed in the intestine.
5692	twk-6	F17C8.5	4.2358235139694	1.1975	0.282707718121575	0.0746024041704225	twk-6 encodes one of 44 C. elegans TWK (two-P domain K+) potassium channel subunits that contain two pore-forming domains and four transmembrane domains; as loss of TWK-6 function via RNA-mediated interference (RNAi) does not result in any abnormalities, the precise role of TWK-6 in C. elegans development and/or behavior is not yet known; TWK-6 may, however, function redundantly with other TWK ch…
3628	sfxn-1.4	C47D12.3	4.23300491607437	0.9	0.212614919624201	0.0746024041704225	sfxn-1.4 is an ortholog of human SFXN3 (sideroflexin 3) and SFXN1 (sideroflexin 1); sfxn-1.4 is predicted to have ion transmembrane transporter activity, based on protein domain information.
5708	F17H10.2	F17H10.2	4.2302978229501	0.485	0.114649138263692	0.0746024041704225	None
18539	ZC513.3	ZC513.3	4.22868750477353	1.2125	0.286731993941684	0.0746024041704225	None
7198	F36H2.4	F36H2.4	4.22606557828336	0.6175	0.146116994296816	0.0746024041704225	None
6978	F35C5.1	F35C5.1	4.22584577701351	0.81	0.191677605559104	0.0746024041704225	None
2893	C34C12.4	C34C12.4	4.22500332055099	0.61	0.144378584753502	0.0746024041704225	C34C12.4 is an ortholog of human SMIM14 (small integral membrane protein 14); C34C12.4 is expressed in the gland cell, marginal cell, anal depressor muscle, spermatheca, pharyngeal muscle cell, nervous system, intestine, body wall musculature, and the vulval muscle.
5251	basl-2	F12A10.3	4.21923286000458	1.295	0.306927833321481	0.0746024041704225	None
4947	F09C12.8	F09C12.8	4.2154429733326	1.1025	0.261538350055865	0.0746024041704225	F09C12.8 encodes an ortholog, predicted to be catalytically inactive, of Bombyx mori ecdysteroid phosphate phosphatase (EPP), human STS1 (OMIM:609201) and human UBASH3A (OMIM:605736); F09C12.8 is also paralogous to C. elegans C52E4.7, F53B6.7, F55A11.11, and T07F12.1.
11693	R08A2.2	R08A2.2	4.20898581804391	0.9275	0.220361873405182	0.0746024041704225	R08A2.2 is an ortholog of human PPP1CC (protein phosphatase 1, catalytic subunit, gamma isozyme) and PPP1CA (protein phosphatase 1, catalytic subunit, alpha isozyme); R08A2.2 is predicted to have hydrolase activity, based on protein domain information.
18907	ZK380.5	ZK380.5	4.20343149095426	0.6475	0.1540408119874	0.0746024041704225	None
11491	R05D7.1	R05D7.1	4.19710723020064	0.5525	0.131638285537343	0.0746024041704225	None
75	B0034.4	B0034.4	4.19395543195594	1.005	0.239630586520396	0.0746024041704225	Uncharacterized protein B0034.4
14699	W05B10.4	W05B10.4	4.19278464193126	0.5175	0.123426325031002	0.0746024041704225	W05B10.4 is expressed in the pharynx, vulval cell, vulC, and the vulD.
2686	C31H1.2	C31H1.2	4.19206564189714	0.9175	0.21886584762179	0.0746024041704225	None
7501	F40G12.10	F40G12.10	4.1824607376483	1.28	0.306039932061553	0.0746024041704225	F40G12.10 is involved in embryo development and reproduction; F40G12.10 is predicted to have protein tyrosine phosphatase activity, based on protein domain information.
2731	C32D5.4	C32D5.4	4.18049102031137	0.8925	0.213491667764311	0.0746024041704225	Uncharacterized protein C32D5.4
7164	F36G9.13	F36G9.13	4.17609369645055	0.795	0.190369291923624	0.0746024041704225	None
14698	W05B10.3	W05B10.3	4.17317881126895	0.66	0.15815282063107	0.0746024041704225	None
3372	C43E11.5	C43E11.5	4.17191624918396	1.13	0.270858745120071	0.0746024041704225	C43E11.5 is an ortholog of human PTPN2 (protein tyrosine phosphatase, non-receptor type 2) and PTPN1 (protein tyrosine phosphatase, non-receptor type 1); C43E11.5 is predicted to have protein tyrosine phosphatase activity, based on protein domain information.
16827	Y51H4A.13	Y51H4A.13	4.17164502469707	1.08	0.25889067588593	0.0746024041704225	Y51H4A.13 is an ortholog of human N4BP1 (NEDD4 binding protein 1), NYNRIN (NYN domain and retroviral integrase containing) and KHNYN (KH and NYN domain containing) and members of the Zinc fingers, CCCH-type family including ZC3H12B.
1918	spe-9	C17D12.6	4.17100842530317	1.025	0.245743929401317	0.0746024041704225	spe-9 encodes an EGF repeat-containing protein with a short intracellular domain; SPE-9 is required autonomously in sperm for fertilization, and by homology, likely mediates an adhesive or signaling event necessary for proper oocyte fertilization; spe-9 mRNA is detected solely in animals that are engaged in spermatogenesis; in spermatids, SPE-9 is found at or near the cell surface; following sper…
2674	C31E10.2	C31E10.2	4.16292411750872	1.4275	0.342908004014803	0.0746024041704225	None
2349	C26C6.9	C26C6.9	4.16247085508331	0.4875	0.117117937151356	0.0746024041704225	None
7460	F40E3.5	F40E3.5	4.15970748588501	0.9125	0.219366386481827	0.0746024041704225	F40E3.5 is an ortholog of human PPP1CB (protein phosphatase 1, catalytic subunit, beta isozyme); F40E3.5 is predicted to have hydrolase activity, based on protein domain information.
6469	F27E5.7	F27E5.7	4.15493254375201	0.8375	0.201567652706996	0.0746024041704225	None
14319	T28C6.5	T28C6.5	4.14943062495103	0.9925	0.239189443012248	0.0746024041704225	None
7580	F41D3.6	F41D3.6	4.14756090960161	0.9625	0.232064102487756	0.0746024041704225	F41D3.6 is predicted to have galactoside 2-alpha-L-fucosyltransferase activity, based on protein domain information.
6199	F25B3.4	F25B3.4	4.1471238967217	0.7	0.168791677662042	0.0746024041704225	F25B3.4 is an ortholog of human PPP1CB (protein phosphatase 1, catalytic subunit, beta isozyme); F25B3.4 is predicted to have hydrolase activity, based on protein domain information.
9918	spe-41	K01A11.4	4.14208309533234	1.0575	0.255306321882263	0.0746024041704225	spe-41 encodes one of three C. elegans calcium-permeable cation channels that are members of the TRPC (transient receptor potential canonical) subfamily of TRP channels; spe-41 activity is required in sperm for productive sperm-oocyte interactions during fertilization, after the point of gamete contact; SPE-41 is expressed solely in sperm and upon sperm activation, translocalizes from the membran…
16424	Y46H3D.1	Y46H3D.1	4.13906339795877	1.2075	0.291732666041185	0.0746024041704225	None
6605	F29B9.7	F29B9.7	4.13656213704503	0.795	0.192188579226302	0.0746024041704225	None
9628	nhr-3	H01A20.1	4.13532608442139	0.4	0.0967275595283481	0.0746024041704225	nhr-3 encodes a member of the superfamily of nuclear receptors which is one of the most abundant class of transcriptional regulators; nuclear receptors have a well conserved DNA binding domain and a less conserved C-terminal ligand binding domain; nhr-3 has been identified and characterised as a gene affected by ethanol exposure in a microarray analysis of all C. elegans ORFs.
17883	Y73B6A.1	Y73B6A.1	4.13172982651573	1.2675	0.30677223662247	0.0746024041704225	Y73B6A.1 is predicted to have ATP binding activity and protein kinase activity, based on protein domain information.
18826	ZK250.14	ZK250.14	4.12944866893741	1.405	0.340239124551592	0.0746024041704225	None
10361	K06H7.8	K06H7.8	4.12763349242475	1.22	0.295568877963368	0.0746024041704225	K06H7.8 is an ortholog of human TTBK2 (tau tubulin kinase 2) and TTBK1 (tau tubulin kinase 1); K06H7.8 is predicted to have ATP binding activity and protein kinase activity, based on protein domain information; K06H7.8 is expressed in the nervous system.
9418	F58G1.3	F58G1.3	4.1273997579892	0.8625	0.208969339190008	0.0746024041704225	F58G1.3 is an ortholog of human PPP1CC (protein phosphatase 1, catalytic subunit, gamma isozyme) and PPP1CA (protein phosphatase 1, catalytic subunit, alpha isozyme); F58G1.3 is predicted to have hydrolase activity, based on protein domain information.
2685	C31H1.1	C31H1.1	4.12416969592734	0.8375	0.20307117838217	0.0746024041704225	None
1954	C17G1.1	C17G1.1	4.12223155201102	1.1375	0.2759427716876	0.0746024041704225	None
3865	C50F2.5	C50F2.5	4.12214576531782	0.8225	0.199532002706019	0.0746024041704225	C50F2.5 is an ortholog of human PTPN2 (protein tyrosine phosphatase, non-receptor type 2) and PTPN1 (protein tyrosine phosphatase, non-receptor type 1); C50F2.5 is predicted to have protein tyrosine phosphatase activity, based on protein domain information.
9696	H06I04.5	H06I04.5	4.12137753092216	1.1475	0.278426325031002	0.0746024041704225	H06I04.5 is an ortholog of human PTPN22 (protein tyrosine phosphatase, non-receptor type 22 (lymphoid)), PTPN18 (protein tyrosine phosphatase, non-receptor type 18 (brain-derived)) and PTPN12 (protein tyrosine phosphatase, non-receptor type 12); H06I04.5 is involved in reproduction; H06I04.5 is predicted to have protein tyrosine phosphatase activity, based on protein domain information.
6284	F25H5.7	F25H5.7	4.12054529641195	0.9075	0.220237841042598	0.0746024041704225	F25H5.7 is predicted to have protein tyrosine phosphatase activity, based on protein domain information.
16785	Y51A2B.9	Y51A2B.9	4.1197465398034	0.9725	0.236058211495314	0.0746024041704225	None
7220	F37A4.4	F37A4.4	4.11969872598083	0.9525	0.231206227288678	0.0746024041704225	Ankyrin repeat-containing protein F37A4.4
7276	gst-25	F37F2.3	4.11893285124167	1.1875	0.288302830584388	0.0746024041704225	gst-25 is an ortholog of human GSTP1 (glutathione S-transferase pi 1); gst-25 is involved in embryo development and reproduction; gst-25 is predicted to have glutathione transferase activity, based on protein domain information.
15700	Y37D8A.5	Y37D8A.5	4.11544565272292	0.9175	0.222940618689242	0.0746024041704225	None
12410	T03F6.8	T03F6.8	4.11408957628453	0.9675	0.235167461004522	0.0746024041704225	None
5246	mpst-4	F11G11.9	4.11033410923195	0.9275	0.225650756204174	0.0746024041704225	mpst-4 is an ortholog of human MPST (mercaptopyruvate sulfurtransferase) and TST (thiosulfate sulfurtransferase (rhodanese)).
6994	F35C8.5	F35C8.5	4.10966643365601	0.4425	0.107672972282168	0.0746024041704225	F35C8.5 is an ortholog of human CH25H (cholesterol 25-hydroxylase); F35C8.5 is predicted to have iron ion binding activity and oxidoreductase activity, based on protein domain information.
1373	C09B9.7	C09B9.7	4.10865891934727	1.07	0.260425608697153	0.0746024041704225	None
17142	Y55B1AR.3	Y55B1AR.3	4.10591502851168	1.1	0.26790617739567	0.0746024041704225	None
16111	Y41C4A.7	Y41C4A.7	4.10344569827454	0.93	0.226638797825704	0.0746024041704225	Y41C4A.7 is involved in embryo development, meiotic nuclear division and mitotic spindle organization.
3158	C38C10.3	C38C10.3	4.09807775212689	0.995	0.242796759891537	0.0746024041704225	Uncharacterized protein C38C10.3
14480	klp-17	W02B12.7	4.09407707964313	1.015	0.247919123224831	0.0746024041704225	klp-17 encodes a C-terminal kinesin motor protein orthologous to Drosophila NCD and Saccharomyces cerevisiae KAR3; by homology, KLP-17 is predicted to function as a minus-end directed motor; loss of klp-17 activity via RNAi results in embryonic lethality generally at the one- or two-cell stage with disorganized mitotic spindles and polyploid nuclei, suggesting that KLP-17 plays a role in chromoso…
14886	W09C3.2	W09C3.2	4.09366062056073	0.8975	0.219241427951363	0.0746024041704225	None
4755	F07B7.7	F07B7.7	4.09113880505194	0.4975	0.121604282745348	0.0746024041704225	None
11671	R07E5.6	R07E5.6	4.0910008063779	0.8075	0.197384463660115	0.0746024041704225	None
9362	F58D5.8	F58D5.8	4.08850649139898	1.135	0.277607483903403	0.0746024041704225	None
16538	csp-3	Y47H9C.6	4.0860945876952	0.7775	0.19027949141005	0.0746024041704225	csp-3 encodes a protein that is homologous to the C-terminal domain (small subunit) of caspase-like cysteine proteases, including CED-3; unlike other caspases, CSP-3 does not contain a middle or N-terminal domain; during development, csp-3 functions to negatively regulate programmed cell death; csp-3 activity is also required for embryonic development and coordinated locomotion; CSP-3 physically …
15507	Y22D7AR.12	Y22D7AR.12	4.08458790810172	1.265	0.309700765037004	0.0746024041704225	None
7187	F36H12.14	F36H12.14	4.07706553092859	0.9325	0.228718423318454	0.0746024041704225	None
14881	W09B7.1	W09B7.1	4.07635428279652	0.8275	0.203000019770683	0.0746024041704225	None
16831	Y51H4A.22	Y51H4A.22	4.07334875224498	1.085	0.266365603829531	0.0746024041704225	None
10772	K10C9.7	K10C9.7	4.06939527910519	1.03	0.253108860004006	0.0746024041704225	None
18579	ZK1010.5	ZK1010.5	4.0683718413611	0.9075	0.223062206550026	0.0746024041704225	None
552	BE10.1	BE10.1	4.06815504412206	0.99	0.243353556898088	0.0746024041704225	None
17483	Y62F5A.10	Y62F5A.10	4.0653024008701	1.1175	0.274887299837971	0.0746024041704225	Y62F5A.10 is predicted to have protein tyrosine phosphatase activity, based on protein domain information.
18611	ZK1053.6	ZK1053.6	4.06445035297872	0.93	0.228813226693354	0.0746024041704225	ZK1053.6 encodes an ortholog of human SLC41A1 (OMIM:610801) and bacterial MgtE; like its orthologs, ZK1053.6 is predicted to transport Mg(2+) into cells; ZK1053.6 is paralogous to K07H8.2 and ZK185.2, and has no obvious function in mass RNAi assays.
5797	wht-5	F19B6.4	4.06311650672222	0.9925	0.24427062289697	0.0746024041704225	wht-5 is an ortholog of human ABCG1 (ATP-binding cassette G (WHITE) 1), ABCG4 (ATP-binding cassette G (WHITE) 4) and ABCG8 (ATP-binding cassette G (WHITE) 8); wht-5 is predicted to have ATP binding activity and ATPase activity, based on protein domain information.
18142	fbxa-26	Y82E9BL.7	4.06159572153924	0.5075	0.124950889944229	0.0746024041704225	None
4170	C55C3.6	C55C3.6	4.05965065175907	0.8875	0.218614870128158	0.0746024041704225	None
2087	C18G1.3	C18G1.3	4.05955749316782	0.7	0.172432586846741	0.0746024041704225	bgnt-1.4 is an ortholog of human B3GNT1.
11542	cdc-25.4	R05H5.2	4.05787730281849	0.8575	0.211317380001708	0.0746024041704225	a homolog of dual specificity phosphatase Cdc25.
19247	snf-8	ZK829.10	4.05778577179982	0.58	0.142935096285959	0.0746024041704225	None
9607	tsp-18	F59G1.2	4.05576849469527	1.045	0.257657704419472	0.0746024041704225	tsp-18 is an ortholog of human CD63 (CD63 molecule); tsp-18 is involved in locomotion.
13954	grl-28	T24A6.15	4.05153748777405	1.985	0.489937463491317	0.0746024041704225	grl-28 encodes a hedgehog-like protein, with an N-terminal signal sequence, a central low-complexity region, and a C-terminal Ground-like (Grl) domain; the Grl domain is predicted to form a cysteine-crosslinked protein involved in intercellular signalling, and it has subtle similarity to the N-terminal Hedge domain of HEDGEHOG proteins.
16490	Y47G6A.13	Y47G6A.13	4.04796562792252	1.0025	0.24765526492736	0.0746024041704225	Y47G6A.13 is an ortholog of human TTBK2 (tau tubulin kinase 2) and TTBK1 (tau tubulin kinase 1); Y47G6A.13 is predicted to have ATP binding activity and protein kinase activity, based on protein domain information.
6478	F28A10.8	F28A10.8	4.04743233177933	0.7925	0.195803150006365	0.0746024041704225	F28A10.8 is an ortholog of human VMO1 (vitelline membrane outer layer 1 (chicken)).
7226	F37A8.1	F37A8.1	4.03916355415308	0.9575	0.237054030410701	0.0746024041704225	None
4889	F08F8.6	F08F8.6	4.03761366924441	1.11	0.274914860838512	0.0746024041704225	F08F8.6 is predicted to have kinesin binding activity, based on protein domain information.
5971	F21F3.2	F21F3.2	4.03736976858433	0.8475	0.209913891611956	0.0746024041704225	F21F3.2 is an ortholog of human MAPK15 (mitogen-activated protein kinase 15); F21F3.2 is involved in engulfment of apoptotic cell; F21F3.2 is predicted to have ATP binding activity and protein kinase activity, based on protein domain information.
2209	C24H11.2	C24H11.2	4.03578524370067	0.7375	0.182740149801365	0.0746024041704225	C24H11.2 is an ortholog of human PPP1CB (protein phosphatase 1, catalytic subunit, beta isozyme); C24H11.2 is involved in receptor-mediated endocytosis and reproduction; C24H11.2 is predicted to have hydrolase activity, based on protein domain information.
13708	T21E12.3	T21E12.3	4.03544297183856	0.8925	0.221165311027397	0.0746024041704225	T21E12.3 is an ortholog of human TPSG1 (tryptase gamma 1) and TPSAB1 (tryptase alpha/beta 1); T21E12.3 is predicted to have serine-type endopeptidase activity, based on protein domain information.
12869	T07H6.4	T07H6.4	4.03347134822547	0.4525	0.112186243791983	0.0746024041704225	T07H6.4 is an ortholog of human CSMD2 (CUB and Sushi multiple domains 2) and CSMD3 (CUB and Sushi multiple domains 3) and members of the Complement system family including CR1.
8722	F54B11.7	F54B11.7	4.03119327588412	0.6575	0.163103070233167	0.0746024041704225	None
2255	C25D7.1	C25D7.1	4.03113854959762	0.755	0.187291999694568	0.0746024041704225	C25D7.1 is involved in embryo development.
1779	C15H11.13	C15H11.13	4.02985004800246	0.975	0.241944486367003	0.0746024041704225	None
18994	spe-4	ZK524.1	4.02893542137576	0.935	0.232071230290587	0.0746024041704225	spe-4 encodes a transmembrane protein that is a divergent member of the presenilin family of proteins that have been implicated in early-onset Alzheimer's disease (OMIM:104300); spe-4 activity is required for proper formation and function of the fibrous body-membranous organelles that are asymmetrically localized to spermatids during spermatogeneis; spe-4 is also required for proper partitioning …
15036	Y105C5A.26	Y105C5A.26	4.02829277835876	0.7	0.173770884718365	0.0746024041704225	None
11288	M88.3	M88.3	4.02674997783851	0.9725	0.241509903856018	0.0746024041704225	M88.3 is expressed in the pharynx.
5633	F16G10.5	F16G10.5	4.0267441730632	1.1775	0.292419868110037	0.0746024041704225	None
14435	W01C9.2	W01C9.2	4.02652731600668	0.6425	0.159566780398053	0.0746024041704225	None
4789	F07E5.8	F07E5.8	4.02567827512298	1.0475	0.260204598681697	0.0746024041704225	None
7709	fbxc-20	F42G2.3	4.02529902423421	0.845	0.209922292707374	0.0746024041704225	fbxc-20 is expressed in the pharyngeal gland cell.
12724	T06E4.5	T06E4.5	4.02009228182289	1.05	0.261188034102512	0.0746024041704225	T06E4.5 is involved in embryo development.
13589	T20B6.1	T20B6.1	4.01822793590656	1.09	0.271263854959508	0.0746024041704225	T20B6.1 is an ortholog of human PTPN22 (protein tyrosine phosphatase, non-receptor type 22 (lymphoid)), PTPN18 (protein tyrosine phosphatase, non-receptor type 18 (brain-derived)) and PTPN12 (protein tyrosine phosphatase, non-receptor type 12); T20B6.1 is predicted to have protein tyrosine phosphatase activity, based on protein domain information.
10391	try-5	K07B1.1	4.01345202836332	0.4025	0.100287731647347	0.0746024041704225	try-5 is predicted to have serine-type endopeptidase activity, based on protein domain information; try-5 is expressed in the vas deferens, head, tail, seminal vesicle, in the male, and the male gonadal cell.
5920	F21A3.4	F21A3.4	4.01219708073108	1.505	0.375106199849427	0.0746024041704225	None
2548	C29F5.3	C29F5.3	4.00617360567681	1.27	0.317010725196828	0.0746024041704225	C29F5.3 encodes a cytidine deaminase; by homology the product of C29F5.3 is predicted to function in deamination of cytidine to uridine.
18963	ZK484.6	ZK484.6	4.00548433015735	1.03	0.257147429649173	0.0746024041704225	None
14267	T27F6.9	T27F6.9	4.00537183504624	0.9975	0.249040548812988	0.0746024041704225	None
17115	Y54G2A.49	Y54G2A.49	4.002393661988	0.83	0.207375903045913	0.0746024041704225	None
476	B0496.1	B0496.1	4.00103910454634	1.09	0.272429229387297	0.0746024041704225	None
1257	C07H6.9	C07H6.9	3.99779578747835	0.9125	0.228250778305904	0.0746024041704225	None
10023	K02D10.3	K02D10.3	3.9972409848813	0.48	0.1200828275842	0.0746024041704225	Uncharacterized protein K02D10.3
15082	Y105E8A.27	Y105E8A.27	3.9943174797691	0.915	0.229075431443395	0.0746024041704225	None
17385	fbxa-40	Y59E1A.1	3.99407154054256	1.11675	0.279601902135258	0.0746024041704225	fbxa-40 encodes a protein containing an F-box, a motif predicted to mediate protein-protein interactions either with homologs of yeast Skp-1p or with other proteins; FBXA-40 also contains an FTH/DUF38 motif, which may also mediate protein-protein interaction.
16771	Y50E8A.6	Y50E8A.6	3.9934577354998	0.5175	0.129586948022434	0.0746024041704225	Y50E8A.6 encodes a putative mitochondrial glycerol-3-phosphate dehydrogenase, paralogous to T25G3.4 and orthologous to human GPD2 (OMIM:138430, mutated in type II diabetes mellitus); Y50E8A.6 has no obvious function in mass RNAi assays.
526	srd-8	B0547.4	3.99313150273233	1.005	0.251682169573509	0.0746024041704225	7TM GPCR, serpentine receptor class d (Srd)
11207	M162.5	M162.5	3.99083039322464	0.74	0.185425068741664	0.0746024041704225	M162.5 is an ortholog of members of the human SLC (Solute carriers) family including SLC37A1.
8240	F47G6.3	F47G6.3	3.99008513925236	1.0725	0.268791256970762	0.0746024041704225	F47G6.3 is involved in locomotion.
8171	F47B7.6	F47B7.6	3.98951172417188	0.755	0.189246216629861	0.0746024041704225	None
4153	gly-2	C55B7.2	3.98937371792944	0.4525	0.113426325031002	0.0746024041704225	gly-2 encodes a functional homolog of mammalian UDP-N-acetylglucosamine alpha-6-d-mannoside beta-1,6-N-acetylglucosaminyltransferase V (GlcNAc-TV) which regulates polylactosamine-containing N-glycans; gly-2 is functionally interchangeable with the mammalian gene; GLY-2 is expressed in late embryos and in a subset of neurons in larvae, spermathecal and pharyngeal-intestinal valves and in specific …
4167	C55C3.4	C55C3.4	3.98884884494971	1	0.250698895563842	0.0746024041704225	C55C3.4 is an ortholog of human ABL2 (ABL proto-oncogene 2, non-receptor tyrosine kinase) and ABL1 (ABL proto-oncogene 1, non-receptor tyrosine kinase); C55C3.4 is predicted to have protein tyrosine kinase activity, based on protein domain information.
4881	F08F3.8	F08F3.8	3.98880443738918	1.535	0.384827088942148	0.0746024041704225	None
1789	C15H7.4	C15H7.4	3.98123758960651	1.05	0.263737085860223	0.0746024041704225	C15H7.4 is involved in hermaphrodite genitalia development.
16681	fbxa-218	Y49E10.17	3.97898815376416	0.695	0.174667521777496	0.0746024041704225	non-coding Transcript Isoform
2076	C18E9.8	C18E9.8	3.97822872375844	0.885	0.222460813958403	0.0746024041704225	C18E9.8 is orthologous to the human gene JOINED TO JAZF1 (JJAZ1; OMIM:606245), which when mutated leads to disease.
11182	M117.4	M117.4	3.97772010317803	0.6775	0.17032369860783	0.0746024041704225	None
16203	Y43C5B.2	Y43C5B.2	3.97244791021569	1.175	0.295787390182846	0.0746024041704225	Y43C5B.2 is an ortholog of human ABL2 (ABL proto-oncogene 2, non-receptor tyrosine kinase) and ABL1 (ABL proto-oncogene 1, non-receptor tyrosine kinase); Y43C5B.2 is predicted to have protein tyrosine kinase activity, based on protein domain information.
7227	F37A8.2	F37A8.2	3.97230395382877	0.99	0.249225641216547	0.0746024041704225	None
19088	ZK637.4	ZK637.4	3.9721415513223	0.8975	0.225948644680406	0.0746024041704225	Uncharacterized protein ZK637.4
3422	C44B9.2	C44B9.2	3.97020619989785	0.66	0.166238217052047	0.0746024041704225	None
1258	sod-3	C08A9.1	3.96883378981411	1.2625	0.318103520293585	0.0746024041704225	sod-3 encodes a iron/manganese superoxide dismutase, predicted to be mitochondrial, that might defend against oxidative stress and promote normal lifespan; sod-3 mRNA levels are diminished by mutation of daf-16 and chromatin immunoprecipitation (ChIP) studies demonstrate that DAF-16 can directly bind the sod-3 promoter; heterologously expressed SOD-3 in E. coli protects against methyl viologen-in…
17547	Y66C5A.1	Y66C5A.1	3.96714137370611	0.665	0.167626998222843	0.0746024041704225	None
788	C03C10.2	C03C10.2	3.96653898332047	1	0.252108955491187	0.0746024041704225	C03C10.2 is an ortholog of human TTBK2 (tau tubulin kinase 2) and TTBK1 (tau tubulin kinase 1); C03C10.2 is predicted to have ATP binding activity and protein kinase activity, based on protein domain information.
18557	ZC581.7	ZC581.7	3.96521773143675	0.9875	0.249040548812988	0.0746024041704225	ZC581.7 is an ortholog of human FES (FES proto-oncogene, tyrosine kinase) and FER (fer (fps/fes related) tyrosine kinase); ZC581.7 is predicted to have protein tyrosine kinase activity, based on protein domain information.
11825	R102.3	R102.3	3.96101038385881	1.2425	0.313682590952856	0.0746024041704225	None
15956	Y39B6A.30	Y39B6A.30	3.95798686082405	0.92	0.232441398203241	0.0746024041704225	Y39B6A.30 is an ortholog of human PTPN2 (protein tyrosine phosphatase, non-receptor type 2) and PTPN1 (protein tyrosine phosphatase, non-receptor type 1); Y39B6A.30 is predicted to have protein tyrosine phosphatase activity, based on protein domain information.
539	B0563.7	B0563.7	3.95665074119666	0.73	0.184499478915143	0.0746024041704225	B0563.7 is an ortholog of human CALM1 (calmodulin 1 (phosphorylase kinase, delta)) and members of the EF-hand domain containing family including CALN1; B0563.7 is predicted to have calcium ion binding activity, based on protein domain information.
4332	D1081.10	D1081.10	3.95603133670691	1.245	0.314709337220864	0.0746024041704225	None
11492	R05D7.2	R05D7.2	3.95163402772733	0.9825	0.248631323929827	0.0746024041704225	None
17559	spe-6	Y66D12A.20	3.95041069210007	0.815	0.206307663562631	0.0746024041704225	spe-6 encodes a predicted protein-serine threonine kinase in the casein kinase 1 family that is required for spermatid activation, and for progression through late prophase of meiosis I, and is specifically required for the assembly of MSP (major sperm protein) in the fibrous bodies of spermatocytes; bypasses the requirement for spe-27, spe-8, spe-12, and spe-29 with respect to spermatid activati…
11551	R06A10.5	R06A10.5	3.94749804119816	0.8425	0.213426325031002	0.0746024041704225	R06A10.5 is involved in the molting cycle.
13854	T23B7.2	T23B7.2	3.94466576721298	0.94	0.238296488339527	0.0746024041704225	None
4932	ttr-34	F09A5.9	3.94107188014939	0.545	0.138287251939018	0.0746024041704225	None
10182	K03H9.3	K03H9.3	3.94074072702543	0.77	0.195394737522155	0.0746024041704225	None
865	C04E12.2	C04E12.2	3.93837228751228	0.535	0.135842922137241	0.0746024041704225	None
972	C05C8.8	C05C8.8	3.93816630678109	0.6175	0.156798863201062	0.0746024041704225	None
12926	math-41	T08E11.4	3.93235119526715	0.37	0.0940912908402789	0.0746024041704225	None
5710	F18A1.1	F18A1.1	3.93172495727157	1.1175	0.284226392269182	0.0746024041704225	None
6437	F27C1.3	F27C1.3	3.92176389323033	0.805	0.205264779297289	0.0746024041704225	F27C1.3 is involved in hermaphrodite genitalia development, nematode larval development, receptor-mediated endocytosis and reproduction.
99	ptps-1	B0041.6	3.92155286173497	0.485	0.123675497207355	0.0746024041704225	B0041.6 is orthologous to the human gene 6-PYRUVOYLTETRAHYDROPTERIN SYNTHASE (PTS; OMIM:261640), which when mutated leads to disease.
16803	mpz-6	Y51B9A.3	3.91922933484559	0.5775	0.147350397402236	0.0746024041704225	None
3581	math-24	C46F9.3	3.91753514184938	0.6025	0.153795684833493	0.0746024041704225	The C46F9.3 gene encodes a protein with a meprin-associated Traf homology (MATH) domain that may be involved in apoptosis.
9488	F59A3.8	F59A3.8	3.9127769149735	0.965	0.246627911830884	0.0746024041704225	F59A3.8 is an ortholog of members of the human SH2 domain containing family including FER; F59A3.8 is predicted to have protein tyrosine kinase activity, based on protein domain information.
18234	Y95B8A.4	Y95B8A.4	3.91114032935281	0.785	0.200708727863492	0.0746024041704225	Y95B8A.4 is involved in embryo development, nematode larval development, nucleus organization and reproduction.
19034	ZK593.9	ZK593.9	3.90941890706355	0.8875	0.227015835626226	0.0746024041704225	ZK593.9 is an ortholog of human ABL2 (ABL proto-oncogene 2, non-receptor tyrosine kinase) and ABL1 (ABL proto-oncogene 1, non-receptor tyrosine kinase).
12267	ugt-30	T01G5.2	3.90538167826222	0.4625	0.118426325031002	0.0746024041704225	ugt-30 is an ortholog of human UGT3A2 (UDP glycosyltransferase 3 family, polypeptide A2) and UGT3A1 (UDP glycosyltransferase 3 family, polypeptide A1); ugt-30 is predicted to have transferase activity, transferring hexosyl groups, based on protein domain information.
13957	grl-31	T24A6.19	3.90477783643656	1.7475	0.447528661859734	0.0746024041704225	grl-31 is expressed in the vulF.
13943	nhr-69	T23H4.2	3.90425984860778	0.355	0.0909263250310016	0.0746024041704225	nhr-69 encodes a conserved nuclear receptor that is a member of the NR2 subfamily of nuclear receptors that contains Drosophila and human HNF4 (OMIM:600281, mutations in human HNF4A are associated with Type I MODY (maturity-onset diabetes of the young)); by homology, NHR-69 is predicted to function as a transcription factor that may activate or repress transcription in response to a hormonal sign…
17095	Y54G2A.24	Y54G2A.24	3.9010777221899	1.0775	0.276205724861882	0.0746024041704225	Y54G2A.24 is an ortholog of human PPP1CC (protein phosphatase 1, catalytic subunit, gamma isozyme) and PPP1CA (protein phosphatase 1, catalytic subunit, alpha isozyme).
10056	K02E2.7	K02E2.7	3.89944960718119	0.8325	0.213491667764311	0.0746024041704225	None
9506	F59A7.7	F59A7.7	3.89629390925326	1.045	0.268203586366583	0.0746024041704225	None
8408	F49F1.12	F49F1.12	3.89530602752761	1.04	0.266988008811235	0.0746024041704225	F49F1.12 is involved in determination of adult lifespan.
1070	C06A8.6	C06A8.6	3.894291780314	0.985	0.252934308872094	0.0746024041704225	C06A8.6 is an ortholog of human PPP1R7 (protein phosphatase 1, regulatory subunit 7).
15705	Y37E11AL.2	Y37E11AL.2	3.89129295055936	0.945	0.242849873295754	0.0746024041704225	Y37E11AL.2 is predicted to have protein phosphatase inhibitor activity, based on protein domain information.
7105	F36A4.1	F36A4.1	3.88887557485923	0.7875	0.202500693282918	0.0746024041704225	None
2797	C33C12.7	C33C12.7	3.88673808256489	0.9925	0.255355513779576	0.0746024041704225	None
10183	K04A8.1	K04A8.1	3.88172655798465	0.5725	0.147485916755877	0.0746024041704225	K04A8.1 is involved in innate immune response.
1651	C14A4.13	C14A4.13	3.87951633409536	0.8925	0.230054450900544	0.0746024041704225	C14A4.13 is an ortholog of human TTBK2 (tau tubulin kinase 2) and TTBK1 (tau tubulin kinase 1); C14A4.13 is involved in reproduction; C14A4.13 is predicted to have ATP binding activity and protein kinase activity, based on protein domain information.
6279	F25H5.2	F25H5.2	3.87925816745693	0.9325	0.240381010942436	0.0746024041704225	None
2875	C34B2.4	C34B2.4	3.87734927168133	1.065	0.27467218591277	0.0746024041704225	C34B2.4 is an ortholog of human LMO4 (LIM domain only 4), TGFB1I1 (transforming growth factor beta 1 induced transcript 1), LPXN (leupaxin) and PXN (paxillin); C34B2.4 is involved in meiotic chromosome segregation; C34B2.4 is predicted to have zinc ion binding activity, based on protein domain information.
2103	C18H7.4	C18H7.4	3.86852277384352	0.745	0.192579970069509	0.0746024041704225	C18H7.4 is an ortholog of human FES (FES proto-oncogene, tyrosine kinase) and FER (fer (fps/fes related) tyrosine kinase); C18H7.4 is predicted to have protein tyrosine kinase activity, based on protein domain information.
9122	F56D5.2	F56D5.2	3.86689478607781	1.2875	0.332954494814665	0.0746024041704225	None
2306	smz-1	C25G4.6	3.86178838527403	0.5925	0.153426325031002	0.0746024041704225	smz-1 encodes a PDZ domain-containing protein; SMZ-1 activity is required for spermatocytes to progress through meiotic divisions, and specifically for meiotic chromosome segregation; SMZ-1 localizes to spermatogenic meiotic chromosomes and mature sperm chromatin.
16357	clec-73	Y46C8AL.1	3.86019014481668	0.8925	0.231206227288678	0.0746024041704225	clec-73 is an ortholog of human ABRACL (ABRA C-terminal like); clec-73 is expressed in the intestine.
6135	F23B2.7	F23B2.7	3.85996608625061	0.8525	0.220856862716138	0.0746024041704225	None
2777	ttr-9	C33A12.15	3.85851595001292	1.0075	0.261110751660007	0.0746024041704225	None
7877	F44E5.15	F44E5.15	3.85801293607156	0.75	0.194400592332822	0.0746024041704225	F44E5.15 is an ortholog of human ANKLE1 (ankyrin repeat and LEM domain containing 1) and members of the ANKRD (Ankyrin repeat domain containing) family including ANKRD62.
13392	T15H9.4	T15H9.4	3.85420814833402	1.1975	0.310699358704231	0.0746024041704225	Uncharacterized protein T15H9.4
7133	F36D3.5	F36D3.5	3.85187714567051	0.9575	0.248580098427133	0.0746024041704225	None
14358	T28F4.3	T28F4.3	3.85120567841092	0.85	0.22071010249204	0.0746024041704225	T28F4.3 is predicted to have protein tyrosine phosphatase activity, based on protein domain information.
14588	dct-9	W03F11.3	3.85065335182151	0.79	0.205159989181134	0.0746024041704225	dct-9 is involved in embryo development.
14644	W04B5.1	W04B5.1	3.84981093448511	0.6275	0.162995017334254	0.0746024041704225	None
16306	Y45F10B.8	Y45F10B.8	3.84979879562327	0.87	0.225985836192032	0.0746024041704225	Y45F10B.8 is an ortholog of human RNF224 (ring finger protein 224) and RNF182 (ring finger protein 182); Y45F10B.8 is predicted to have zinc ion binding activity, based on protein domain information.
16434	tbx-34	Y47D3A.10	3.84763799449127	0.7	0.181929797190433	0.0746024041704225	tbx-34 encodes a diverged member of the T-box transcription factor family; by homology, TBX-34 is predicted to function as a transcriptional regulator during development, but as loss of tbx-34 activity via RNAi results in no obvious defects, the precise role of TBX-34 in C. elegans development and/or behavior is not yet known.
2860	C33H5.16	C33H5.16	3.8472190851196	1.065	0.27682333042047	0.0746024041704225	C33H5.16 is an ortholog of human PTPN22 (protein tyrosine phosphatase, non-receptor type 22 (lymphoid)), PTPN18 (protein tyrosine phosphatase, non-receptor type 18 (brain-derived)) and PTPN12 (protein tyrosine phosphatase, non-receptor type 12); C33H5.16 is predicted to have protein tyrosine phosphatase activity, based on protein domain information.
3195	C38H2.2	C38H2.2	3.84472989755197	0.5475	0.142402721280526	0.0746024041704225	C38H2.2 encodes a core 1 UDP-Gal:GalNAcalpha1-Ser/Thr beta1,3-galactosyltransferase (core 1 beta3-Gal-T or T-synthase, EC2.4.1.122); C38H2.2 protein is predicted to be primarily extracellular, with an N-terminal transmembrane domain; C38H2.2 shares 6 conserved cysteine residues with all known T-synthases, and is ubiquitously expressed; enzymatically active C38H2.2 can be generated from insect but…
3650	C47E8.1	C47E8.1	3.84098166110556	1.0875	0.283130745197826	0.0746024041704225	None
8721	bra-1	F54B11.6	3.83750406288318	0.8	0.208468834662014	0.0746024041704225	The bra-1 gene encodes a homolog of the human BMP receptor-associated molecule (BRAM1) that negatively regulates the DAF-1/DAF-7/DAF-14 TGF-beta signalling pathway.
16676	Y49E10.10	Y49E10.10	3.83641171284402	0.76	0.198101782834094	0.0746024041704225	None
1381	C09D4.3	C09D4.3	3.83603322273278	1.0175	0.265247963435295	0.0746024041704225	C09D4.3 is an ortholog of human TTBK2 (tau tubulin kinase 2) and TTBK1 (tau tubulin kinase 1); C09D4.3 is involved in locomotion and reproduction; C09D4.3 is predicted to have ATP binding activity and protein kinase activity, based on protein domain information.
4447	tsp-19	D2092.7	3.82301741675401	1.1525	0.301463444803908	0.0746024041704225	tsp-19 is an ortholog of human CD63 (CD63 molecule).
12335	T02E1.7	T02E1.7	3.81991615218837	0.9375	0.245424235153151	0.0746024041704225	T02E1.7 is an ortholog of human SURF4 (surfeit 4).
4642	cyp-37A1	F01D5.9	3.81554228604713	0.43	0.112696955704683	0.0746024041704225	cyp-37A1 is an ortholog of human CYP19A1 (cytochrome P450 19A1) and CYP4V2 (cytochrome P450 4V2); cyp-37A1 is predicted to have heme binding activity, iron ion binding activity, and oxidoreductase activity, acting on paired donors, with incorporation or reduction of molecular oxygen, based on protein domain information; cyp-37A1 is expressed in the pharynx, nervous system, pharyngeal-intestinal v…
9354	F58D2.2	F58D2.2	3.81490218990352	0.87	0.228053029066521	0.0746024041704225	None
10367	K07A1.13	K07A1.13	3.81448757158659	0.5225	0.136977769672657	0.0746024041704225	K07A1.13 is involved in lipid storage.
13623	T20F5.5	T20F5.5	3.80924950759002	0.51	0.133884640264129	0.0746024041704225	None
7865	F44D12.6	F44D12.6	3.80892156663851	0.9025	0.236943708136391	0.0746024041704225	None
1875	C16D9.5	C16D9.5	3.80402481166308	0.9	0.236591516764195	0.0746024041704225	None
6970	F35C11.2	F35C11.2	3.80169594339134	1.1175	0.293947758221591	0.0746024041704225	F35C11.2 is predicted to have protein tyrosine phosphatase activity, based on protein domain information.
17340	Y57G7A.11	Y57G7A.11	3.80133084796137	0.975	0.256489118941827	0.0746024041704225	None
16722	Y4C6A.1	Y4C6A.1	3.80119076698244	1.155	0.303852153391631	0.0746024041704225	Y4C6A.1 is an ortholog of members of the human SH2 domain containing family including FER.
2308	C25G4.8	C25G4.8	3.79609768389188	0.74	0.194937027869454	0.105642751974822	None
1233	C07G1.6	C07G1.6	3.79565660245969	0.81	0.213401812870821	0.105642751974822	None
11710	R08C7.8	R08C7.8	3.79550652551205	0.9325	0.245685258010246	0.105642751974822	R08C7.8 is an ortholog of human PPP1CC (protein phosphatase 1, catalytic subunit, gamma isozyme) and PPP1CA (protein phosphatase 1, catalytic subunit, alpha isozyme); R08C7.8 is predicted to have hydrolase activity, based on protein domain information.
16019	Y39G10AR.15	Y39G10AR.15	3.79144931770061	0.7675	0.202429186226196	0.105642751974822	None
18135	fbxa-27	Y82E9BL.17	3.79114341695107	0.515	0.135842922137241	0.105642751974822	None
1614	C13C4.4	C13C4.4	3.7867318766369	0.59	0.155807176008457	0.105642751974822	C13C4.4 is an ortholog of human LHPP (phospholysine phosphohistidine inorganic pyrophosphate phosphatase); C13C4.4 is expressed in the nervous system and the reproductive system.
18877	ZK353.4	ZK353.4	3.7862213212424	0.8	0.211292455491612	0.105642751974822	Uncharacterized protein ZK353.4
7584	tbc-18	F41D9.1	3.78521294064859	0.455	0.120204598033007	0.105642751974822	tbc-18 is an ortholog of human SGSM3 (small G protein signaling modulator 3); tbc-18 is involved in lipid storage; tbc-18 is expressed in the nervous system.
17343	Y57G7A.3	Y57G7A.3	3.78479253774225	0.965	0.254967740074771	0.105642751974822	None
6316	F26A3.5	F26A3.5	3.78094001221733	1.045	0.276386294578411	0.105642751974822	F26A3.5 is involved in reproduction; F26A3.5 is expressed in the intestine.
4830	F08A8.8	F08A8.8	3.78086385806439	0.8225	0.217542876675036	0.105642751974822	None
15746	Y37F4.1	Y37F4.1	3.77507861552831	0.9625	0.254961577764467	0.105642751974822	None
17667	Y69E1A.8	Y69E1A.8	3.77390645886565	0.8875	0.235167461004522	0.105642751974822	None
12546	T05A7.6	T05A7.6	3.76955972012077	0.675	0.179066005081987	0.105642751974822	T05A7.6 is an ortholog of human TTBK2 (tau tubulin kinase 2) and TTBK1 (tau tubulin kinase 1); T05A7.6 is predicted to have ATP binding activity and protein kinase activity, based on protein domain information.
8248	skr-5	F47H4.10	3.76522261620458	1.0275	0.272892231013884	0.105642751974822	The skr-5 gene encodes a homolog of Skp1 in S. cerevisiae that has no known function in vivo, since skr-5(RNAi) animals are at least superficially normal.
7457	F40E12.2	F40E12.2	3.76427985108532	0.9775	0.259677823825496	0.105642751974822	None
17812	Y71G12B.33	Y71G12B.33	3.75836067391458	0.8275	0.220175781888997	0.105642751974822	None
6426	uggt-2	F26H9.8	3.75710279065034	0.915	0.243538718790714	0.105642751974822	uggt-2 encodes one of two C. elegans homologs of UDP-Glc:glycoprotein glucosyltransferase (UGGT), an endoplasmic reticulum enzyme involved in quality control of glycoprotein folding; loss of uggt-2 activity via RNAi indicates that uggt-2 is an essential embryonic gene that is also required for regulating the rate of larval developmental; uggt-2 interacts genetically with ire-1 with respect to bas…
2011	C18A3.7	C18A3.7	3.75441560899553	0.995	0.265021271916725	0.105642751974822	None
7802	jmjd-1.1	F43G6.6	3.75306836882236	0.485	0.129227595220224	0.105642751974822	jmjd-1.1 encodes a PHD and JmjC domain-containing protein that is a member of a family of proteins containing members, such as jmjd-1.2 and human PHF8, with histone demethylase activity.
1492	C10E2.1	C10E2.1	3.75288013883212	0.36	0.0959263250310016	0.105642751974822	None
16265	Y43F8C.9	Y43F8C.9	3.75221056733409	0.6475	0.172564942286819	0.105642751974822	None
8851	F54F7.3	F54F7.3	3.74910261402545	0.6175	0.164706081313945	0.105642751974822	None
13215	T12B5.14	T12B5.14	3.74896506834496	0.885	0.236065149678948	0.105642751974822	None
11843	R10D12.10	R10D12.10	3.74848971770344	0.6575	0.175403975871868	0.105642751974822	R10D12.10 is an ortholog of human TTBK2 (tau tubulin kinase 2) and TTBK1 (tau tubulin kinase 1); R10D12.10 is involved in embryo development, lipid storage, locomotion and nematode larval development; R10D12.10 is predicted to have ATP binding activity and protein kinase activity, based on protein domain information.
19359	ZK970.8	ZK970.8	3.74320537656707	0.96	0.256464688261488	0.105642751974822	ZK970.8 is an ortholog of human RABIF (RAB interacting factor); ZK970.8 is predicted to have guanyl-nucleotide exchange factor activity, based on protein domain information.
18893	irld-65	ZK355.5	3.74317215123779	0.9475	0.253127551103061	0.105642751974822	None
13424	T16G12.7	T16G12.7	3.74116039961009	0.875	0.233884652497443	0.105642751974822	T16G12.7 is predicted to have hydrolase activity, based on protein domain information.
3594	C46H11.6	C46H11.6	3.73940376258799	0.7475	0.199898178281413	0.105642751974822	C46H11.6 is involved in hermaphrodite genitalia development and locomotion; C46H11.6 is expressed in the anal depressor muscle, intestine, body wall musculature, and the vulval muscle.
11392	R03D7.5	R03D7.5	3.73895702472555	1.015	0.271466078183796	0.105642751974822	R03D7.5 is an ortholog of human GSK3A (glycogen synthase kinase 3 alpha) and GSK3B (glycogen synthase kinase 3 beta); R03D7.5 is predicted to have ATP binding activity and protein kinase activity, based on protein domain information.
18724	twk-9	ZK1251.8	3.73270059380803	0.3975	0.106491262829757	0.105642751974822	twk-9 is an ortholog of human KCNK18 (potassium channel, two pore domain subfamily K, member 18); twk-9 is predicted to have potassium channel activity, based on protein domain information.
7110	F36A4.4	F36A4.4	3.73212619209248	0.7375	0.197608537879184	0.105642751974822	None
3519	C45G9.15	C45G9.15	3.73039888288789	1.1775	0.315649890793565	0.105642751974822	None
1715	C14E2.6	C14E2.6	3.72994647756253	0.785	0.210458783985819	0.105642751974822	None
15454	Y18H1A.11	Y18H1A.11	3.72916866957739	0.645	0.172960800958648	0.105642751974822	Y18H1A.11 is an ortholog of human PCYT1B (phosphate cytidylyltransferase 1, choline, beta) and PCYT1A (phosphate cytidylyltransferase 1, choline, alpha); Y18H1A.11 is predicted to have catalytic activity, based on protein domain information.
7029	F35E2.9	F35E2.9	3.72836084405784	0.9325	0.250109911299544	0.105642751974822	None
1990	C17H12.3	C17H12.3	3.72621644755396	0.8225	0.220733285781056	0.105642751974822	C17H12.3 is an ortholog of human PTPN22 (protein tyrosine phosphatase, non-receptor type 22 (lymphoid)), PTPN18 (protein tyrosine phosphatase, non-receptor type 18 (brain-derived)) and PTPN12 (protein tyrosine phosphatase, non-receptor type 12); C17H12.3 is predicted to have protein tyrosine phosphatase activity, based on protein domain information.
19209	ZK783.6	ZK783.6	3.72517344453309	0.8225	0.220795088402411	0.105642751974822	None
14052	T25B9.6	T25B9.6	3.72359235267455	0.675	0.181276556633587	0.105642751974822	None
12288	lgc-13	T01H10.1	3.72025815310548	0.485	0.13036729711758	0.105642751974822	lgc-13 is predicted to have extracellular ligand-gated ion channel activity, based on protein domain information.
9496	F59A6.4	F59A6.4	3.72009033438318	1.07	0.28762742401991	0.105642751974822	F59A6.4 is an ortholog of human TTBK2 (tau tubulin kinase 2) and TTBK1 (tau tubulin kinase 1); F59A6.4 is predicted to have ATP binding activity and protein kinase activity, based on protein domain information.
2547	sdz-3	C29F5.2	3.71897549331219	0.705	0.189568337104613	0.105642751974822	None
17398	Y59E9AR.10	Y59E9AR.10	3.71864824719358	0.93	0.250090876624822	0.105642751974822	None
16109	pqn-84	Y41C4A.5	3.71510844011073	1.185	0.31896780917778	0.105642751974822	The protein product of this gene is predicted to contain a glutamine/asparagine (Q/N)-rich ('prion') domain, by the algorithm of Michelitsch and Weissman (as of the WS77 release of WormBase, i.e., in wormpep77).
7708	F42G2.2	F42G2.2	3.71365706927352	0.4875	0.131272217899044	0.105642751974822	None
2096	C18H2.4	C18H2.4	3.71317955611876	1.05	0.282776521881297	0.105642751974822	C18H2.4 is involved in hermaphrodite genitalia development, negative regulation of vulval development, nematode larval development and reproduction.
4337	D1081.5	D1081.5	3.71249175165276	1.1025	0.296970356771616	0.105642751974822	None
11240	M195.4	M195.4	3.71160423825039	1.45	0.390666651648052	0.105642751974822	non-coding Transcript Isoform
4210	C56G2.5	C56G2.5	3.71088261011208	0.6375	0.171792014725237	0.105642751974822	C56G2.5 is predicted to have ATP binding activity and protein kinase activity, based on protein domain information.
11784	R09E10.1	R09E10.1	3.70657896584246	0.8225	0.221902732298341	0.105642751974822	None
9361	F58D5.7	F58D5.7	3.70529276666708	0.7825	0.211184391970155	0.105642751974822	None
6306	F26A1.4	F26A1.4	3.69972192005063	0.8025	0.216908194005299	0.105642751974822	F26A1.4 is an ortholog of human TTBK2 (tau tubulin kinase 2) and TTBK1 (tau tubulin kinase 1); F26A1.4 is predicted to have ATP binding activity and protein kinase activity, based on protein domain information.
16895	abt-5	Y53C10A.9	3.69854823819927	0.9975	0.269700416422217	0.105642751974822	abt-5 encodes a predicted ATP-binding cassette (ABC) transporter that is a member of the ABCA subfamily of transport proteins; ABT-5 is predicted to function as a transmembrane protein that couples energy to transport of various molecules across membranes, but as loss of abt-5 activity via RNAi results in no obvious defects, the precise role of abt-5 in C. elegans development and/or behavior is n…
14711	tre-3	W05E10.4	3.69748693844216	0.3875	0.104800911119178	0.105642751974822	tre-3 encodes one of four putative trehalases in C. elegans; tre-3 is expressed throughout development.
17663	Y69E1A.4	Y69E1A.4	3.69360346723961	1.0875	0.294427923745896	0.105642751974822	Y69E1A.4 is an ortholog of human PPP1CC (protein phosphatase 1, catalytic subunit, gamma isozyme) and PPP1CA (protein phosphatase 1, catalytic subunit, alpha isozyme); Y69E1A.4 is predicted to have hydrolase activity, based on protein domain information.
8269	aman-3	F48C1.1	3.69273001320559	0.645	0.174667521777496	0.105642751974822	aman-3 encodes a Co(II)-activated alpha-mannosidase II, orthologous to human MAN2C1; AMAN-3 is predicted to remove mannose residues from the N-linked oligosaccharides of glycoproteins; AMAN-3 contains three predicted N-glycosylation sites; AMAN-3 is biochemically active in vitro, with a pH optimum of 6.5; AMAN-3 requires either Co(II) or Mn(II) for activity, preferring the former ion; since aman-…
124	B0207.1	B0207.1	3.69185605479907	1.0575	0.286441287066257	0.105642751974822	B0207.1 is an ortholog of human PTPN22 (protein tyrosine phosphatase, non-receptor type 22 (lymphoid)), PTPN18 (protein tyrosine phosphatase, non-receptor type 18 (brain-derived)) and PTPN12 (protein tyrosine phosphatase, non-receptor type 12); B0207.1 is predicted to have protein tyrosine phosphatase activity, based on protein domain information.
3411	C44B7.11	C44B7.11	3.69173425396218	0.3975	0.107672972282168	0.105642751974822	C44B7.11 is an ortholog of human ERMP1 (endoplasmic reticulum metallopeptidase 1).
9812	H23L24.2	H23L24.2	3.69147318593027	1.115	0.302047433054566	0.105642751974822	ipla-5 encodes a phospholipase A2.
11515	gst-9	R05F9.5	3.68987828410005	0.555	0.150411465438179	0.105642751974822	gst-9 encodes a predicted glutathione S-transferase; by homology, GST-9 is predicted to play a role in the detoxification of environmental toxins and xenobiotics by transferring glutathione to reactive electrophilic compounds; however, as loss of gst-9 activity via large-scale RNAi screens does not result in any obvious abnormalities, the precise role of GST-9 in C. elegans development and/or beh…
12195	ant-1.4	T01B11.4	3.68478467381866	0.4775	0.129586948022434	0.105642751974822	ant-1.4 encodes an ortholog of the human adenine nucleotide translocase ANT genes, the other ANT genes in C. elegans include ant-1.1, ant-1.2 and ant-1.3; phylogenetic analysis indicates that ant-1.4 is specific to C. elegans, resulting from a recent duplication following the speciation of the common ancestor of C. elegans, C. briggsae, and C. remanei; by homology, ANT-1.4 is predicted to mediate…
23	AC8.7	AC8.7	3.6815199866916	0.8375	0.227487560308649	0.105642751974822	None
15864	Y38H6C.15	Y38H6C.15	3.68128577131175	0.85	0.230897586550886	0.105642751974822	None
8218	F47E1.4	F47E1.4	3.68000882043419	0.8075	0.219428821886554	0.105642751974822	F47E1.4 is an ortholog of human SLCO3A1 (solute carrier organic anion transporter 3A1); F47E1.4 is involved in embryo development; F47E1.4 is predicted to have transporter activity, based on protein domain information.
778	C03B1.14	C03B1.14	3.67898258162765	0.455	0.123675497207355	0.105642751974822	None
14468	W02A2.8	W02A2.8	3.67856286912203	0.7225	0.196408224000923	0.105642751974822	W02A2.8 is an ortholog of human NUF2 (NUF2, NDC80 kinetochore complex component).
18799	ZK185.5	ZK185.5	3.67813709389328	0.5625	0.152930678123419	0.105642751974822	ZK185.5 is predicted to have cation transmembrane transporter activity, based on protein domain information.
14848	kin-21	W08D2.8	3.67685201082568	0.96	0.261092912408085	0.105642751974822	kin-21 is involved in receptor-mediated endocytosis; kin-21 is predicted to have protein tyrosine kinase activity, based on protein domain information.
14337	T28D9.9	T28D9.9	3.67585720565875	1.0225	0.278166409300646	0.105642751974822	T28D9.9 is involved in reproduction.
575	osta-1	C01B12.4	3.67225493867728	0.67	0.18244920660147	0.105642751974822	osta-1 is an ortholog of human SLC51A (solute carrier family 51, alpha subunit) and TMEM184C (transmembrane protein 184C); osta-1 is expressed in all sensory neurons and the ciliated neurons; osta-1 is localized to the periciliary membrane compartment.
18342	btb-13	ZC204.11	3.6716241257912	0.44	0.119837974946628	0.105642751974822	btb-13 is involved in embryo development.
3884	C50F4.8	C50F4.8	3.67067495919264	0.79	0.215219274052465	0.105642751974822	None
5290	srd-63	F13A7.2	3.66894819663008	1.3775	0.375448201003555	0.105642751974822	Serpentine receptor class delta-63
13753	alg-3	T22B3.2	3.66860481777742	0.815	0.222155298943798	0.105642751974822	alg-3 encodes an Argonaute (AGO) protein that is a member of the AGO clade of Argonaute small RNA-binding proteins; together with its paralog, alg-4, alg-3 is required for normal brood sizes at elevated temperatures, specifically for the process of spermiogenesis in which spermatids are converted to mobile ameboid sperm; alg-3/4 is also required for accumulation of male germline-specific 26G-RNAs…
18869	ZK328.7	ZK328.7	3.66597726237608	0.4475	0.122068405768004	0.105642751974822	ZK328.7 is an ortholog of human TTC21A (tetratricopeptide repeat domain 21A) and TTC21B (tetratricopeptide repeat domain 21B); ZK328.7 is expressed in all sensory neurons, head neurons, tail neurons, and the ciliated neurons.
6446	F27C8.5	F27C8.5	3.66425466029268	0.915	0.249709718572594	0.105642751974822	None
3254	C40C9.3	C40C9.3	3.6633924136875	0.86	0.234755085692374	0.105642751974822	None
5124	clec-152	F10F2.6	3.66288502875405	0.935	0.255263267249763	0.105642751974822	None
9129	dct-8	F56D6.10	3.65854857002786	0.4275	0.116849617223134	0.105642751974822	None
5457	F14F7.4	F14F7.4	3.65812131897101	1.025	0.280198470915754	0.105642751974822	None
12495	T04F3.3	T04F3.3	3.6525265673452	0.7525	0.206021773182323	0.105642751974822	T04F3.3 is an ortholog of human PTPRC (protein tyrosine phosphatase, receptor type, C), PTPRE (protein tyrosine phosphatase, receptor type, E) and PTPRA (protein tyrosine phosphatase, receptor type, A); T04F3.3 is predicted to have protein tyrosine phosphatase activity, based on protein domain information.
2495	C28F5.4	C28F5.4	3.65003673021997	0.715	0.195888439719046	0.105642751974822	C28F5.4 is an ortholog of human IDE (insulin-degrading enzyme); C28F5.4 is predicted to have catalytic activity and metal ion binding activity, based on protein domain information.
4061	C54D10.4	C54D10.4	3.6470291005727	0.73	0.20016292161896	0.105642751974822	None
18037	zip-12	Y75B8A.29	3.64671538774381	0.6175	0.169330461619063	0.105642751974822	None
15324	zig-9	Y119C1B.9	3.64595685408725	0.68	0.186507966828432	0.105642751974822	None
9091	F56C4.4	F56C4.4	3.64433995212289	0.5325	0.146116994296816	0.105642751974822	None
19344	lact-2	ZK945.1	3.64150266068058	0.5275	0.144857782391792	0.105642751974822	lact-2 encodes a beta-lactamase domain-containing protein that contains a predicted transmembrane domain in its N terminus.
7438	grl-27	F40C5.3	3.64053380754475	1.96	0.538382584427053	0.105642751974822	grl-27 encodes a hedgehog-like protein, with an N-terminal signal sequence, a central low-complexity region, and a C-terminal Ground-like (Grl) domain; GRL-27 is expressed in arcade cells; the Grl domain is predicted to form a cysteine-crosslinked protein involved in intercellular signalling, and it has subtle similarity to the N-terminal Hedge domain of HEDGEHOG proteins.
10710	K09F6.4	K09F6.4	3.63868912067251	0.7825	0.215049973781595	0.105642751974822	None
10472	K07F5.8	K07F5.8	3.6369776546344	0.9625	0.264642813731215	0.105642751974822	K07F5.8 is an ortholog of human PTPN22 (protein tyrosine phosphatase, non-receptor type 22 (lymphoid)), PTPN18 (protein tyrosine phosphatase, non-receptor type 18 (brain-derived)) and PTPN12 (protein tyrosine phosphatase, non-receptor type 12); K07F5.8 is involved in reproduction; K07F5.8 is predicted to have protein tyrosine phosphatase activity, based on protein domain information.
17574	hum-8	Y66H1A.6	3.63680279301296	0.37	0.101737713331844	0.105642751974822	hum-8 is an ortholog of human MYO6 (myosin VI); hum-8 is involved in embryo development; hum-8 is predicted to have ATP binding activity and motor activity, based on protein domain information.
14189	ssp-16	T27A3.3	3.63472235636525	0.66	0.181581957379547	0.105642751974822	ssp-16 is expressed in the male gonad.
2113	C23G10.1	C23G10.1	3.63450180395128	0.98	0.26963805573974	0.105642751974822	C23G10.1 is an ortholog of human PPP1CB (protein phosphatase 1, catalytic subunit, beta isozyme); C23G10.1 is involved in defense response; C23G10.1 is predicted to have hydrolase activity, based on protein domain information.
1282	C08B6.6	C08B6.6	3.63359324855828	1.0975	0.302042613172363	0.105642751974822	None
4419	D2062.5	D2062.5	3.63215234053542	0.855	0.235397615473905	0.105642751974822	None
12065	dhhc-5	R13F6.5	3.6304278708499	0.8375	0.230689061949036	0.105642751974822	dhhc-5 is an ortholog of human ZDHHC9 (zinc finger, DHHC-type containing 9), ZDHHC18 (zinc finger, DHHC-type containing 18) and ZDHHC14 (zinc finger, DHHC-type containing 14); dhhc-5 is predicted to have zinc ion binding activity, based on protein domain information; dhhc-5 is expressed in the intestine and the excretory cell.
7147	clec-208	F36F12.6	3.62901695121261	1.275	0.351334815224263	0.105642751974822	clec-208 is involved in apoptotic process and oogenesis.
18740	fbxa-224	ZK1290.9	3.62891655249725	1.3525	0.372700771823831	0.105642751974822	fbxa-224 encodes a protein containing an F-box, a motif predicted to mediate protein-protein interactions either with homologs of yeast Skp-1p or with other proteins; this gene's encoded protein also contains an FTH/DUF38 motif, which may also mediate protein-protein interaction.
16711	Y49F6B.8	Y49F6B.8	3.62415034367772	0.7975	0.220051577438344	0.105642751974822	None
10	AC3.12	AC3.12	3.62210421384662	0.895	0.247093939643864	0.105642751974822	AC3.12 is predicted to have transmembrane receptor protein serine/threonine kinase activity, based on protein domain information.
17799	Y71G12B.2	Y71G12B.2	3.62205005344088	0.5575	0.153918358878112	0.105642751974822	None
17290	Y57G11C.1130	Y57G11C.1130	3.62203752735702	0.645	0.178076564676195	0.105642751974822	None
11691	R07H5.9	R07H5.9	3.61963050873943	0.745	0.20582211311382	0.105642751974822	R07H5.9 is involved in receptor-mediated endocytosis and secretion by cell.
9502	F59A7.2	F59A7.2	3.61907703177664	0.7575	0.209307509442024	0.105642751974822	None
4006	C53C11.2	C53C11.2	3.61622790620885	0.4825	0.133426325031002	0.105642751974822	None
17346	Y57G7A.6	Y57G7A.6	3.61326712245337	1	0.276757838850566	0.105642751974822	None
2055	C18D4.6	C18D4.6	3.61229924254454	0.515	0.14256847659089	0.105642751974822	None
16534	Y47H9C.15	Y47H9C.15	3.61182333836171	0.695	0.192423586341641	0.105642751974822	None
7949	F45D11.6	F45D11.6	3.6010106679199	0.72	0.199943867540915	0.105642751974822	None
12086	R13H9.6	R13H9.6	3.59923440238119	0.89	0.247274809168081	0.105642751974822	R13H9.6 is an ortholog of human TTBK2 (tau tubulin kinase 2) and TTBK1 (tau tubulin kinase 1); R13H9.6 is predicted to have ATP binding activity and protein kinase activity, based on protein domain information.
16465	sbp-1	Y47D3B.7	3.59869303779064	0.405	0.11254085740212	0.105642751974822	sbp-1 encodes a basic helix-loop-helix (bHLH) transcription factor homologous to the mammalian Sterol Regulatory Element Binding Proteins (SREBPs, OMIM:184756, overexpression of nuclear form of SREBP-1c is associated with insulin resistance and features of congenital generalized lipodystrophy); in C. elegans, SBP-1 activity is required for normal lipid metabolism and wild-type levels of lipogenic…
7969	arf-1.1	F45E4.1	3.59620441146531	0.8775	0.244007264215121	0.105642751974822	arf-1.1 encodes a member of the ADP-ribosylation factor family.
17564	Y66D12A.3	Y66D12A.3	3.59478325848897	0.7125	0.19820388289543	0.105642751974822	None
8354	F49C5.4	F49C5.4	3.59454569031186	0.6325	0.175961040557847	0.105642751974822	F49C5.4 is an ortholog of human NIM1K (NIM1 serine/threonine protein kinase); F49C5.4 is predicted to have ATP binding activity and protein kinase activity, based on protein domain information.
7358	F38E9.5	F38E9.5	3.59296373823932	0.465	0.129419619533335	0.105642751974822	F38E9.5 is an ortholog of human TWF1 (twinfilin actin binding protein 1) and TWF2 (twinfilin actin binding protein 2); F38E9.5 is predicted to have actin binding activity, based on protein domain information; F38E9.5 is expressed in the pharynx, mu_int_R, mu_int_L, anal depressor muscle, nervous system, body wall musculature, and the vulval muscle.
5177	F11A5.18	F11A5.18	3.59285281152068	0.8725	0.242843235103392	0.105642751974822	None
15622	Y32G9A.3	Y32G9A.3	3.59166139023778	0.55	0.153132475543188	0.105642751974822	non-coding Transcript Isoform
15825	nspe-2	Y38E10A.26	3.59054620047574	1.4275	0.397571823420865	0.105642751974822	None
877	C04E6.5	C04E6.5	3.58982122502889	0.945	0.263244306822659	0.105642751974822	C04E6.5 is predicted to have ubiquitinyl hydrolase activity, based on protein domain information.
6006	F21H7.2	F21H7.2	3.58941387870252	0.7125	0.198500374734593	0.105642751974822	None
2097	C18H2.5	C18H2.5	3.58926345767621	0.86	0.239603475794108	0.105642751974822	None
17642	Y69A2AR.19	Y69A2AR.19	3.58684498279232	0.8475	0.236280074568551	0.105642751974822	Y69A2AR.19 is an ortholog of human PTPN2 (protein tyrosine phosphatase, non-receptor type 2) and PTPN1 (protein tyrosine phosphatase, non-receptor type 1); Y69A2AR.19 is involved in determination of adult lifespan; Y69A2AR.19 is predicted to have protein tyrosine phosphatase activity, based on protein domain information.
12455	frk-1	T04B2.2	3.58473585530245	1.155	0.322199472045215	0.105642751974822	frk-1 encodes a non-receptor tyrosine kinase orthologous to the human proto-oncogene Fer; frk-1 is an essential gene required early for embryonic cell proliferation and later in embryonic epidermal cells for enclosure, morphogenesis and late stages of differentiation; FRK-1's role in embryonic development is independent of its kinase domain, and when expressed in cultured mammalian cells, FRK-1 d…
16902	Y53C12A.8	Y53C12A.8	3.58217773364268	1.095	0.305679974981729	0.105642751974822	None
17646	Y69A2AR.23	Y69A2AR.23	3.58153828199632	0.795	0.221971660611952	0.105642751974822	None
16982	Y53H1C.3	Y53H1C.3	3.57811430929731	0.9075	0.25362521192852	0.105642751974822	Y53H1C.3 is involved in locomotion.
15247	Y113G7C.1	Y113G7C.1	3.5774504218823	1.005	0.280926325031002	0.105642751974822	Y113G7C.1 is an ortholog of human PTPN2 (protein tyrosine phosphatase, non-receptor type 2) and PTPN1 (protein tyrosine phosphatase, non-receptor type 1); Y113G7C.1 is involved in embryo development; Y113G7C.1 is predicted to have protein tyrosine phosphatase activity, based on protein domain information.
1993	C17H12.5	C17H12.5	3.57619253634425	0.89	0.248868032399005	0.105642751974822	C17H12.5 is predicted to have protein tyrosine phosphatase activity, based on protein domain information.
16042	Y39G8C.2	Y39G8C.2	3.5715078698515	0.685	0.19179574145205	0.105642751974822	Y39G8C.2 is an ortholog of human TTBK2 (tau tubulin kinase 2) and TTBK1 (tau tubulin kinase 1); Y39G8C.2 is predicted to have ATP binding activity and protein kinase activity, based on protein domain information.
12775	kgb-1	T07A9.3	3.5713420591172	0.4675	0.130903170926047	0.105642751974822	kgb-1 encodes a serine/threonine kinase that is a member of the JNK (Jun-N-terminal kinase) subfamily of MAP (mitogen-activated protein)kinases; loss of kgb-1 activity results in temperature-sensitive sterility in hermaphrodites and males; in hermaphrodites, this sterility is associated with disorganized gonads and endomitotic oocytes that have likely failed to undergo oocyte maturation; in kgb-1…
10471	K07F5.6	K07F5.6	3.5703798792971	0.895	0.250673606242761	0.105642751974822	K07F5.6 is an ortholog of human PTPRO (protein tyrosine phosphatase, receptor type, O); K07F5.6 is predicted to have protein tyrosine phosphatase activity, based on protein domain information.
18160	Y82E9BR.4	Y82E9BR.4	3.57037286820069	0.79	0.221265405368747	0.105642751974822	Y82E9BR.4 is an ortholog of human ALS2CR12 (amyotrophic lateral sclerosis 2 (juvenile) chromosome region, candidate 12).
4508	ttr-49	E02C12.13	3.56805300623778	0.51	0.142935096285958	0.105642751974822	None
1319	C08F11.10	C08F11.10	3.56778597031561	0.69	0.193397251332025	0.105642751974822	None
12854	T07G12.2	T07G12.2	3.56758393079671	0.775	0.217233852106439	0.105642751974822	T07G12.2 is an ortholog of human SLC23A3 (solute carrier family 23, member 3), SLC23A2 (solute carrier family 23 (ascorbic acid transporter), member 2) and SLC23A1 (solute carrier family 23 (ascorbic acid transporter), member 1); T07G12.2 is predicted to have transporter activity, based on protein domain information.
18976	ZK507.3	ZK507.3	3.56749554255292	0.6725	0.188507593626524	0.105642751974822	ZK507.3 is an ortholog of human TTBK2 (tau tubulin kinase 2) and TTBK1 (tau tubulin kinase 1); ZK507.3 is involved in embryo development; ZK507.3 is predicted to have ATP binding activity and protein kinase activity, based on protein domain information.
17899	Y73B6BL.22	Y73B6BL.22	3.56623702918162	1.0825	0.303541237203858	0.105642751974822	None
19334	ZK930.4	ZK930.4	3.56526800000968	0.9475	0.26575842264801	0.105642751974822	None
17439	Y60A3A.24	Y60A3A.24	3.56401073333979	0.915	0.256733233556389	0.105642751974822	None
10599	K08F8.5	K08F8.5	3.55702058304655	0.8075	0.227015835626226	0.105642751974822	K08F8.5 is involved in reproduction.
15312	Y116F11B.8	Y116F11B.8	3.55590260241675	0.7375	0.207401631163565	0.105642751974822	None
12273	T01G6.1	T01G6.1	3.55414324767505	0.39	0.109731086459478	0.105642751974822	T01G6.1 is an ortholog of human HSD17B14 (hydroxysteroid (17-beta) dehydrogenase 14); T01G6.1 is predicted to have oxidoreductase activity, based on protein domain information.
6162	F23F1.6	F23F1.6	3.55395176623703	0.5275	0.148426325031002	0.105642751974822	F23F1.6 is an ortholog of members of the human SLC (Solute carriers) family including SLC7A2; F23F1.6 is involved in lipid storage; F23F1.6 is predicted to have amino acid transmembrane transporter activity, based on protein domain information.
14236	oac-50	T27E4.6	3.55247144839835	1.05	0.295568877963368	0.105642751974822	oac-50 is involved in lipid storage.
5123	clec-154	F10F2.5	3.55110831667737	0.98	0.275970179619006	0.105642751974822	None
2982	C35A5.4	C35A5.4	3.54912647520271	0.6925	0.195118434025501	0.105642751974822	Major sperm protein
18737	rnh-1.1	ZK1290.6	3.54887073222636	0.8475	0.238808360164848	0.105642751974822	rnh-1.1 is one of four C. elegans genes that can encode an RNase H ribonuclease; when expressed in vitro, RNH-1.1 exhibits RNase H activity; rnh-1.1 transcripts are expressed from the L3 larval stage through adulthood.
18731	ZK1290.14	ZK1290.14	3.54694760988591	0.585	0.164930544327611	0.105642751974822	None
6145	F23C8.8	F23C8.8	3.54540467194847	0.965	0.272183315951253	0.105642751974822	F23C8.8 is an ortholog of human TSSK4 (testis-specific serine kinase 4), HUNK (hormonally up-regulated Neu-associated kinase), TSSK3 (testis-specific serine kinase 3), TSSK6 (testis-specific serine kinase 6), TSSK2 (testis-specific serine kinase 2), TSSK1B (testis-specific serine kinase 1B), CAMK2B (calcium/calmodulin-dependent protein kinase II beta), CAMK2G (calcium/calmodulin-dependent protein…
13931	saeg-2	T23G5.6	3.54521364450931	0.58	0.163600859682542	0.105642751974822	saeg-2 is an ortholog of human DNTTIP1 (deoxynucleotidyltransferase, terminal, interacting protein 1); saeg-2 is involved in cellular response to DNA damage stimulus, gene expression and reproduction; saeg-2 is localized to the nucleus.
2934	C34E10.9	C34E10.9	3.54463984026518	0.9	0.25390449821629	0.105642751974822	Uncharacterized protein C34E10.9
4707	wht-4	F02E11.1	3.54115751061677	0.5825	0.164494236207682	0.105642751974822	wht-4 is an ortholog of human ABCG1 (ATP-binding cassette G (WHITE) 1), ABCG4 (ATP-binding cassette G (WHITE) 4) and ABCG8 (ATP-binding cassette G (WHITE) 8); wht-4 is predicted to have ATP binding activity and ATPase activity, based on protein domain information.
35	AH6.3	AH6.3	3.5384395611961	0.8175	0.231034043640316	0.105642751974822	Uncharacterized protein AH6.3
11275	M7.7	M7.7	3.53726121411965	0.7775	0.219802822843974	0.105642751974822	M7.7 is an ortholog of human TTBK2 (tau tubulin kinase 2) and TTBK1 (tau tubulin kinase 1); M7.7 is predicted to have ATP binding activity and protein kinase activity, based on protein domain information.
18827	ZK250.2	ZK250.2	3.53714544783818	0.7275	0.205674324318394	0.105642751974822	None
17336	Y57G11C.6	Y57G11C.6	3.53672710512605	0.875	0.247403877650553	0.105642751974822	Y57G11C.6 is predicted to have protein tyrosine phosphatase activity, based on protein domain information.
10893	K12B6.2	K12B6.2	3.530699927717	0.84	0.237913166566708	0.105642751974822	K12B6.2 is an ortholog of human DCST1 (DC-STAMP domain containing 1); K12B6.2 is involved in locomotion and reproduction.
13913	T23G11.1	T23G11.1	3.53051163455659	0.705	0.199687771341545	0.105642751974822	None
1506	C10G11.10	C10G11.10	3.53036398307328	0.82	0.232270667821103	0.105642751974822	None
9623	F59H6.5	F59H6.5	3.52539859605292	0.4175	0.118426325031002	0.105642751974822	F59H6.5 is predicted to have DNA helicase activity, based on protein domain information.
3043	C35E7.7	C35E7.7	3.52518267235338	0.53	0.150346818664627	0.105642751974822	None
2295	C25F9.5	C25F9.5	3.52410662563271	0.525	0.148973926095594	0.105642751974822	C25F9.5 is predicted to have ATP binding activity, based on protein domain information.
6621	F29D10.1	F29D10.1	3.52265754710009	0.975	0.276779671870925	0.105642751974822	None
7072	F35H10.2	F35H10.2	3.52086449587487	0.555	0.157631740911998	0.105642751974822	None
10115	K03A11.5	K03A11.5	3.51974354566599	0.375	0.10654185315909	0.105642751974822	None
13417	T16G1.9	T16G1.9	3.51846956138879	0.43	0.122212226792797	0.105642751974822	T16G1.9 is an ortholog of human BARD1 (BRCA1 associated RING domain 1).
9864	dhhc-13	H32C10.3	3.51540952412433	1.1875	0.337798481756062	0.105642751974822	dhhc-13 is an ortholog of human ZDHHC17 (zinc finger, DHHC-type containing 17) and ZDHHC13 (zinc finger, DHHC-type containing 13); dhhc-13 is involved in determination of adult lifespan and lipid storage; dhhc-13 is predicted to have zinc ion binding activity, based on protein domain information.
11675	lips-17	R07G3.2	3.51539741914605	0.765	0.217614087054155	0.105642751974822	lips-17 is predicted to have hydrolase activity, based on protein domain information.
16503	Y47G6A.26	Y47G6A.26	3.51522335278034	0.9875	0.280920983077489	0.105642751974822	Y47G6A.26 is an ortholog of human CENPC (centromere protein C).
14050	T25B9.4	T25B9.4	3.51416447207445	0.86	0.244723890083702	0.105642751974822	T25B9.4 is an ortholog of human FER (fer (fps/fes related) tyrosine kinase) and FES (FES proto-oncogene, tyrosine kinase); T25B9.4 is predicted to have protein tyrosine kinase activity, based on protein domain information.
7866	F44D12.8	F44D12.8	3.51357499292057	0.8625	0.24547647388709	0.105642751974822	F44D12.8 is involved in embryo development.
15893	Y39A1A.18	Y39A1A.18	3.51134947767336	0.45	0.128155856562068	0.105642751974822	None
17755	Y71F9AL.2	Y71F9AL.2	3.50888860574404	0.74	0.210892987252038	0.105642751974822	Y71F9AL.2 is an ortholog of human TTBK2 (tau tubulin kinase 2) and TTBK1 (tau tubulin kinase 1); Y71F9AL.2 is involved in cellular response to DNA damage stimulus; Y71F9AL.2 is predicted to have ATP binding activity and protein kinase activity, based on protein domain information.
1858	C16C8.18	C16C8.18	3.50818856370571	0.9225	0.262956218928426	0.105642751974822	C16C8.18 is an ortholog of human RMDN3 (regulator of microtubule dynamics 3), RMDN2 (regulator of microtubule dynamics 2) and RMDN1 (regulator of microtubule dynamics 1).
17399	Y59E9AR.2	Y59E9AR.2	3.50688609352653	1.0725	0.305826870732917	0.105642751974822	Y59E9AR.2 is an ortholog of human N4BP1 (NEDD4 binding protein 1), NYNRIN (NYN domain and retroviral integrase containing) and KHNYN (KH and NYN domain containing) and members of the Zinc fingers, CCCH-type family including ZC3H12B.
15336	pes-4	Y119D3B.17	3.50628938439625	0.405	0.1155067239465	0.105642751974822	pes-4 encodes a protein that contains two type 1 KH domains, RNA-binding domains that are present in a diverse group of nucleic acid-binding proteins; pes-4 was identified in promoter-trapping screens and by homology, is predicted to function as an RNA-binding protein; however, the precise role of PES-4 in C. elegans development and/or behavior is not yet known; a pes-4 reporter is expressed in t…
18434	ZC376.8	ZC376.8	3.50505616021166	0.7625	0.217542876675036	0.105642751974822	ZC376.8 is involved in apoptotic process and oogenesis.
10663	K09C6.9	K09C6.9	3.50270381439413	0.93	0.265509174991681	0.105642751974822	None
3639	C47E12.12	C47E12.12	3.50174205006713	1.04	0.296995034223056	0.105642751974822	None
6066	F22D6.9	F22D6.9	3.49867975845978	0.705	0.20150458134824	0.105642751974822	F22D6.9 is an ortholog of human PPP1CC (protein phosphatase 1, catalytic subunit, gamma isozyme) and PPP1CA (protein phosphatase 1, catalytic subunit, alpha isozyme); F22D6.9 is involved in embryo development and reproduction; F22D6.9 is predicted to have hydrolase activity, based on protein domain information.
652	C01G6.2	C01G6.2	3.49700201566972	0.76	0.217329013993848	0.105642751974822	None
254	B0281.3	B0281.3	3.49472336792775	0.4225	0.120896550461597	0.105642751974822	B0281.3 is an ortholog of members of the human TRIM (Tripartite motif-containing) family including TRIM59 and RNF (Ring finger proteins) family including RNF224; B0281.3 is predicted to have zinc ion binding activity, based on protein domain information.
13258	sams-5	T13A10.11	3.49462339749954	0.3875	0.110884623584122	0.105642751974822	sams-5 is an ortholog of human MAT1A (methionine adenosyltransferase I, alpha) and MAT2A (methionine adenosyltransferase II, alpha); sams-5 is involved in embryo development, hermaphrodite genitalia development, locomotion, nematode larval development, positive regulation of growth, receptor-mediated endocytosis, reproduction and secretion by cell; sams-5 is predicted to have ATP binding activity…
17272	Y57E12AR.1	Y57E12AR.1	3.49138531401781	0.6475	0.185456471217974	0.105642751974822	Y57E12AR.1 is an ortholog of human SPINT3 (serine peptidase inhibitor, Kunitz type, 3); Y57E12AR.1 is predicted to have serine-type endopeptidase inhibitor activity, based on protein domain information.
7499	aqp-4	F40F9.9	3.48972251857162	0.67	0.191992342208984	0.105642751974822	aqp-4 encodes an aquaporin whose expression in Xenopus oocytes increases water permeability 5- to 10-fold; loss of AQP-4 activity via mutation or RNAi results in no obvious defects; however, AQP-4, in conjunction with AQP-2, AQP-3, and AQP-8, is weakly required for recovery from hypotonic stress; AQP-4 is expressed in the apical membrane of intestine; AQP-4 is paralogous to AQP-5 and AQP-6, and o…
6845	col-152	F32G8.5	3.48953743880151	0.61	0.174808269204157	0.105642751974822	col-152 is an ortholog of human SFTPD (surfactant protein D), EDA (ectodysplasin A) and COL4A6 (collagen, type IV, alpha 6); col-152 is a structural constituent of cuticle, based on protein domain information.
11280	M70.3	M70.3	3.4895116630711	0.775	0.22209411368407	0.105642751974822	M70.3 is involved in lipid storage.
5356	irld-4	F13G11.2	3.48822494356498	0.7925	0.227192916976868	0.105642751974822	None
11286	ugt-62	M88.1	3.48593518669684	0.86	0.246705676939137	0.105642751974822	ugt-62 is an ortholog of members of the human UGT (UDP glucuronosyltransferases) family including UGT2B7; ugt-62 is predicted to have transferase activity, transferring hexosyl groups, based on protein domain information.
5125	clec-151	F10F2.7	3.48427585732271	0.875	0.251128221710993	0.105642751974822	clec-151 is an ortholog of human ABRACL (ABRA C-terminal like).
10662	K09C6.8	K09C6.8	3.48427163696532	0.695	0.199467800566009	0.105642751974822	K09C6.8 is an ortholog of human TTBK2 (tau tubulin kinase 2) and TTBK1 (tau tubulin kinase 1); K09C6.8 is involved in locomotion and reproduction.
17062	fbxa-48	Y54F10BM.7	3.48278646343669	0.548	0.157345276764184	0.105642751974822	None
15470	Y19D10A.5	Y19D10A.5	3.4813041515833	0.385	0.110590739342583	0.105642751974822	Y19D10A.5 is an ortholog of members of the human SLC (Solute carriers) family including SLC37A1.
17026	ttm-5	Y54E5A.1	3.48016953274173	0.455	0.130740757230164	0.105642751974822	ttm-5 is an ortholog of human DEGS1 (delta(4)-desaturase, sphingolipid 1) and DEGS2 (delta(4)-desaturase, sphingolipid 2); ttm-5 is predicted to have sphingolipid delta-4 desaturase activity, based on protein domain information; ttm-5 is expressed in the nervous system.
11871	R10E4.3	R10E4.3	3.47808950672837	0.9925	0.285357808670538	0.105642751974822	None
7815	fer-1	F43G9.6	3.47560073904366	0.515	0.148175823020945	0.105642751974822	fer-1 encodes a member of the Ferlin family of proteins that are present across eukaryotic species; Ferlins contain multiple tandem cytosolic C2 domains, a DysF domain and a Fer domain, and are involved in vesicle fusion and membrane trafficking; fer-1 is a regulator of membranous organelle fusion and is required during spermatogenesis for calcium-mediated fusion of membranous vesicles with the s…
2946	C34F11.5	C34F11.5	3.47532263685562	0.7975	0.229475097230558	0.105642751974822	C34F11.5 is predicted to have protein tyrosine kinase activity, based on protein domain information.
15266	nhr-229	Y116A8C.18	3.47400804503302	1.0325	0.297207141323758	0.105642751974822	nhr-229 is predicted to have sequence-specific DNA binding activity, transcription factor activity, sequence-specific DNA binding, and zinc ion binding activity, based on protein domain information.
12545	fut-6	T05A7.5	3.47234403289639	0.53	0.152634645351633	0.105642751974822	fut-6 is an ortholog of human FUT7 (fucosyltransferase 7 (alpha (1,3) fucosyltransferase)) and FUT4 (fucosyltransferase 4 (alpha (1,3) fucosyltransferase, myeloid-specific)); fut-6 is predicted to have fucosyltransferase activity, based on protein domain information.
2077	C18E9.9	C18E9.9	3.4717115967595	0.485	0.139700544380674	0.105642751974822	C18E9.9 is involved in innate immune response.
2521	C29E4.14	C29E4.14	3.47160164693657	1.02	0.293812511841638	0.105642751974822	C29E4.14 is an ortholog of human MCFD2 (multiple coagulation factor deficiency 2).
11382	mocs-1	R03A10.3	3.47096673167171	0.4875	0.140450784374187	0.105642751974822	mocs-1 is an ortholog of human MOCOS (molybdenum cofactor sulfurase); mocs-1 is predicted to have catalytic activity, molybdenum ion binding activity, and pyridoxal phosphate binding activity, based on protein domain information.
19112	nhr-48	ZK662.3	3.46892113683912	0.4025	0.116030311477982	0.105642751974822	nhr-48 encodes a nuclear receptor that, along with daf-12 and nhr-8, comprise the C. elegans members of a conserved nuclear receptor subfamily that includes Drosophila HR96 and the vertebrate vitamin D, PXR, and CAR proteins; an nhr-48::gfp reporter is expressed in the pharyngeal gland in larvae and adults and in the spermatheca beginning in L4; weak hypodermal expression is also seen in some tra…
17573	Y66H1A.5	Y66H1A.5	3.46759678411067	0.43	0.124005190560321	0.105642751974822	None
14441	W01D2.3	W01D2.3	3.46719960212674	0.475	0.13699816985115	0.105642751974822	W01D2.3 is an ortholog of human REEP6 (receptor accessory protein 6) and REEP5 (receptor accessory protein 5).
7120	F36D1.5	F36D1.5	3.46248990786118	0.83	0.239711890023299	0.105642751974822	None
7401	nep-13	F39E9.4	3.45920375890579	0.725	0.209585803707999	0.105642751974822	F39E9.4 encodes a neprilysin; neprilysins are thermolysin-like zinc metallopeptidases, found on the outer surface of animal cells, that negatively regulate small signalling peptides (e.g., enkephalin, tachykinin, insulin, and natriuretic peptides) by cleaving them; F39E9.4 has no clear orthologs in other organisms.
2148	C24A1.3	C24A1.3	3.45844340905708	0.46	0.13300781467042	0.105642751974822	C24A1.3 is an ortholog of human TNNI3K (TNNI3 interacting kinase); C24A1.3 is involved in engulfment of apoptotic cell; C24A1.3 is predicted to have ATP binding activity and protein kinase activity, based on protein domain information; C24A1.3 is expressed in the nervous system.
10796	K10D6.3	K10D6.3	3.45762406675122	0.8625	0.249448749589022	0.105642751974822	non-coding Transcript Isoform
1503	fut-8	C10F3.6	3.45637604355598	0.62	0.179378630156843	0.105642751974822	fut-8 encodes a core alpha 1,6-fucosyltransferase; characterization of a recombinant form of the protein that contains the catalytic region of FUT-8 reveals a sustrate requirement for unsubstituted nonreducing terminal GlcNAc residues.
5148	F10G8.2	F10G8.2	3.45480849212342	0.895	0.259059221962809	0.105642751974822	F10G8.2 is an ortholog of human TTBK2 (tau tubulin kinase 2) and TTBK1 (tau tubulin kinase 1).
13310	kin-5	T13H10.1	3.45456287363627	0.9675	0.28006437728592	0.105642751974822	kin-5 encodes a predicted protein tyrosine kinase that is most closely related to the non-receptor tyrosine kinases Fes/Fps and Fer that contain an SH2 domain and a tyrosine kinase domain (OMIM:190030, murine Fes appears to be required for hemopoietic homeostasis); as loss of kin-5 activity via large-scale RNAi screens does not result in any obvious abnormalities, the precise role of kin-5 in C. …
518	scl-23	B0545.3	3.45418190455737	0.6925	0.200481624631966	0.105642751974822	scl-23 is an ortholog of human PI16 (peptidase inhibitor 16).
5737	mpz-3	F18C5.4	3.45108832046898	0.61	0.176755835653926	0.105642751974822	mpz-3 is expressed in the male gonad.
1162	C06G4.4	C06G4.4	3.44946483746347	0.4725	0.136977769672657	0.105642751974822	Uncharacterized protein C06G4.4
480	B0496.6	B0496.6	3.4479419643664	0.8975	0.26030020495572	0.105642751974822	None
7625	F41G3.18	F41G3.18	3.4471628823474	0.53	0.153749624862254	0.105642751974822	None
5725	nep-9	F18A12.5	3.4470334327506	0.8775	0.254566721535912	0.105642751974822	F18A12.5 encodes a neprilysin; neprilysins are thermolysin-like zinc metallopeptidases, found on the outer surface of animal cells, that negatively regulate small signalling peptides (e.g., enkephalin, tachykinin, insulin, and natriuretic peptides) by cleaving them; F18A12.5 has no clear orthologs in other organisms.
2884	C34B4.5	C34B4.5	3.4469292984159	0.7325	0.212507985103331	0.105642751974822	None
8938	F55C5.2	F55C5.2	3.44548363244023	1.1725	0.340300557216575	0.105642751974822	None
2259	C25D7.16	C25D7.16	3.44443495794732	0.88	0.255484574609133	0.105642751974822	C25D7.16 is an ortholog of human MBLAC1 (metallo-beta-lactamase domain containing 1); C25D7.16 is involved in embryo development.
13712	T21E3.2	T21E3.2	3.44203680860371	0.9	0.261473089930463	0.105642751974822	None
1917	C17D12.5	C17D12.5	3.44153040743082	0.7825	0.227369776629158	0.105642751974822	None
14589	W03F11.4	W03F11.4	3.44148961625797	1.0525	0.305826870732917	0.105642751974822	W03F11.4 is an ortholog of human PTPN22 (protein tyrosine phosphatase, non-receptor type 22 (lymphoid)), PTPN18 (protein tyrosine phosphatase, non-receptor type 18 (brain-derived)) and PTPN12 (protein tyrosine phosphatase, non-receptor type 12); W03F11.4 is predicted to have protein tyrosine phosphatase activity, based on protein domain information.
13788	T22D1.8	T22D1.8	3.43945997449293	1	0.290743316513642	0.105642751974822	None
2546	C29F5.1	C29F5.1	3.43778346503281	0.4675	0.135988786017254	0.105642751974822	C29F5.1 is expressed in the anal depressor muscle, anal sphincter muscle, body wall musculature, and the vulval muscle; C29F5.1 is localized to the sarcoplasmic reticulum.
1697	hex-2	C14C11.3	3.43560376355296	0.55	0.160088309901958	0.105642751974822	hex-2 encodes a beta-N-acetylhexosaminidase.
6475	F28A10.5	F28A10.5	3.43540270496793	0.685	0.199394382210104	0.105642751974822	None
6252	F25F2.1	F25F2.1	3.43517360899376	0.49	0.14264199012158	0.105642751974822	F25F2.1 is an ortholog of human CSNK1E (casein kinase 1, epsilon) and CSNK1D (casein kinase 1, delta); F25F2.1 is predicted to have ATP binding activity and protein kinase activity, based on protein domain information; F25F2.1 is expressed in the intestine.
18462	nspa-5	ZC412.6	3.43496176675865	0.9275	0.270017561469169	0.105642751974822	None
1663	C14A6.12	C14A6.12	3.43418658734581	0.6225	0.181265631370692	0.105642751974822	None
1487	C10C6.3	C10C6.3	3.43413210152362	0.865	0.251883146724678	0.105642751974822	None
7	6R55.2	6R55.2	3.43253541854188	0.5325	0.15513314068765	0.105642751974822	None
19219	ZK795.2	ZK795.2	3.4318067052067	0.875	0.254967740074771	0.105642751974822	ZK795.2 is expressed in the germ line.
13760	T22B7.8	T22B7.8	3.43083265177267	0.605	0.176342031631127	0.105642751974822	None
10165	K03H1.12	K03H1.12	3.42854832460924	1.0175	0.296772833183259	0.105642751974822	None
10674	K09D9.11	K09D9.11	3.42819462916239	0.89	0.259611864632509	0.105642751974822	None
7306	F38A5.8	F38A5.8	3.42637752037477	0.8175	0.238590171438722	0.105642751974822	None
5978	F21F8.11	F21F8.11	3.42586167902482	0.715	0.208706616609088	0.105642751974822	slc-17.5 is an ortholog of members of the human SLC (Solute carriers) family including SLC37A1.
341	B0348.2	B0348.2	3.42290086642672	0.5025	0.146805303340431	0.105642751974822	B0348.2 is an ortholog of human LITAF (lipopolysaccharide-induced TNF factor).
7181	F36H1.3	F36H1.3	3.42139068584828	0.7025	0.205325864393597	0.105642751974822	F36H1.3 is an ortholog of members of the human Protein tyrosine phosphatases, non-receptor type family including PTPN9; F36H1.3 is predicted to have protein tyrosine phosphatase activity, based on protein domain information.
6055	kin-14	F22D6.1	3.42067271910567	0.705	0.206099810736737	0.105642751974822	kin-14 encodes a member of the tyrosine-specific subfamily of kinases that contains an SH2 domain, and has with similarity to the human proto-oncogene tyrosine-protein kinase FER.
18343	ZC204.12	ZC204.12	3.41961832258423	0.76	0.222247025342192	0.105642751974822	ZC204.12 is expressed in the pharynx, intestine, and the head neurons.
19045	ZK6.6	ZK6.6	3.41916326894253	0.7175	0.209846662344939	0.105642751974822	ZK6.6 is an ortholog of human MFSD11 (major facilitator superfamily domain containing 11).
6972	F35C11.4	F35C11.4	3.41839024044514	0.555	0.162357121616322	0.105642751974822	F35C11.4 is an ortholog of human TMEM246 (transmembrane protein 246).
14783	W06F12.3	W06F12.3	3.41710856691054	1.0475	0.306545718255321	0.105642751974822	W06F12.3 is an ortholog of human TTBK2 (tau tubulin kinase 2) and TTBK1 (tau tubulin kinase 1); W06F12.3 is predicted to have ATP binding activity and protein kinase activity, based on protein domain information.
10301	fbxb-52	K05F6.6	3.41687890469036	0.6025	0.176330510037375	0.105642751974822	None
7644	F41H10.12	F41H10.12	3.41683773384325	0.8525	0.249499703060558	0.105642751974822	None
11980	ges-1	R12A1.4	3.41516481095542	0.515	0.150797993217763	0.105642751974822	ges-1 encodes a gut-specific type B carboxylesterase; by homology, GES-1 hydrolyzes carboxylic ester substrates to yield an alcohol and a carboxylic anion, however, loss of GES-1 activity via mutation or RNAi does not result in any obvious abnormalities; GES-1 is expressed solely in the intestinal, or E, lineage from the 4 E-cell stage of gut development through adulthood; GES-1 contains a C-term…
348	B0361.11	B0361.11	3.41457952455956	0.955	0.27968304534456	0.105642751974822	B0361.11 is an ortholog of human SLC22A16 (solute carrier family 22 (organic cation/carnitine transporter), member 16); B0361.11 is predicted to have transmembrane transporter activity, based on protein domain information.
19171	gly-3	ZK688.8	3.41215327663973	0.36	0.105505225238453	0.105642751974822	gly-3 encodes an N-acetylgalactosaminyltransferase that is functional in vitro.
3387	best-9	C43G2.4	3.41044405179191	0.67	0.196455355908263	0.105642751974822	best-9 is an ortholog of members of the human BEST (Bestrophins) family including BEST4.
15049	Y105C5B.17	Y105C5B.17	3.41038768666328	0.955	0.280026814468818	0.105642751974822	None
18	tkr-3	AC7.1	3.40942150054065	0.65	0.190648178847035	0.105642751974822	tkr-3 is an ortholog of human GPBAR1 (G protein-coupled bile acid receptor 1) and GPR150 (G protein-coupled receptor 150); tkr-3 is involved in apoptotic process, embryo development and oogenesis; tkr-3 is predicted to have neuropeptide Y receptor activity, based on protein domain information; tkr-3 is expressed in the nervous system, tail, intestine, and the rectal gland cell.
6347	F26D2.10	F26D2.10	3.40926157287623	0.93	0.272786343939988	0.105642751974822	None
7441	F40D4.12	F40D4.12	3.40774828609823	0.6925	0.203213366088401	0.105642751974822	None
10533	scrm-5	K08D10.8	3.40705639911968	0.6725	0.197384463660115	0.105642751974822	scrm-5 encodes a putative phospholipid scramblase homologous to human PLSCR1-5, and paralogous to other C. elegans SCRMs (e.g., SCRM-1); scrm-5(RNAi) animals have no obvious phenotype.
4510	ttr-40	E02C12.4	3.40523993325638	0.46	0.13508592904351	0.105642751974822	None
8070	F46C5.6	F46C5.6	3.40443956788665	0.3775	0.110884623584122	0.105642751974822	F46C5.6 is an ortholog of human PPP4R4 (protein phosphatase 4, regulatory subunit 4); F46C5.6 is involved in lipid storage; F46C5.6 is expressed in the pharynx and the hypodermis.
10830	K11C4.1	K11C4.1	3.40306038372997	0.8375	0.246102009827415	0.105642751974822	K11C4.1 is an ortholog of human TTBK2 (tau tubulin kinase 2) and TTBK1 (tau tubulin kinase 1); K11C4.1 is predicted to have ATP binding activity and protein kinase activity, based on protein domain information.
7894	F44F4.10	F44F4.10	3.40302398913919	1.0075	0.29606021092283	0.105642751974822	F44F4.1 encodes a nematode-specific sperm protein probably required for a normally high ovulation rate; F44F4.1 has no obvious non-nematode homologs, but does have a putative central coiled-coil domain, and is is paralogous to four other C. elegans proteins (B0207.11, F42G4.6, T08G11.2, and Y81G3A.1); F44F4.1(tm332) hermaphrodites show abnormal egg-laying, retaining significantly fewer eggs than …
13174	aat-6	T11F9.4	3.40133521457312	0.6075	0.178606330066248	0.105642751974822	aat-6 encodes a predicted amino acid transporter catalytic subunit; unlike catalytic subunits in other organisms, however, AAT-6 does not contain the highly conserved cysteine residue known to facilitate covalent interaction with a glycoprotein subunit, suggesting that AAT-6 does not require this residue for heterodimer formation or alternatively, does not require the glycoprotein subunit for fun…
19162	ZK688.10	ZK688.10	3.39914298678362	0.71	0.208876179307722	0.105642751974822	None
11384	R03A10.5	R03A10.5	3.39781535540056	0.4075	0.11993000130284	0.105642751974822	R03A10.5 is an ortholog of members of the human SEC14 (SEC14) family including SEC14L2.
9632	H01G02.4	H01G02.4	3.3955308593883	0.4875	0.143571070382739	0.105642751974822	None
3107	C36H8.1	C36H8.1	3.39339667238062	0.8725	0.257117008188702	0.105642751974822	C36H8.1 is involved in determination of adult lifespan and reproduction.
12447	clec-155	T04A8.3	3.39309354462211	1.0225	0.301347424276178	0.105642751974822	None
9691	mpz-4	H06H21.9	3.39302054707182	0.8075	0.237988538176367	0.105642751974822	H06H21.9 encodes a Caenorhabditis-specific protein with two PDZ domains that inhibits CEP-1- and HUS-1-dependent germline apoptosis, as do BMK-1, RAD-50, and RAD-51.
15812	nspe-1	Y38E10A.13	3.39197454363469	0.825	0.243221164954842	0.105642751974822	None
11486	R05D3.3	R05D3.3	3.38975069076218	0.6525	0.192492032460737	0.105642751974822	R05D3.3 is an ortholog of members of the human Zinc fingers, C2H2-type family including ZNF521.
17603	Y67D8B.3	Y67D8B.3	3.38899471943773	0.99	0.292122024953834	0.105642751974822	None
555	BE10.5	BE10.5	3.38202229359271	0.815	0.240980079150877	0.105642751974822	None
13710	T21E12.5	T21E12.5	3.38101760953041	1.2325	0.364535220557808	0.105642751974822	None
362	B0379.1	B0379.1	3.38062222736754	0.375	0.110926325031002	0.105642751974822	non-coding Transcript Isoform
14214	T27C10.8	T27C10.8	3.38019405938214	0.7075	0.209307509442024	0.105642751974822	None
537	B0563.5	B0563.5	3.37203300171037	0.48	0.142347361297037	0.105642751974822	Uncharacterized protein B0563.5
4387	D2024.1	D2024.1	3.37107236706389	1.0425	0.309248775014577	0.105642751974822	D2024.1 is an ortholog of human TTBK2 (tau tubulin kinase 2) and TTBK1 (tau tubulin kinase 1); D2024.1 is predicted to have ATP binding activity and protein kinase activity, based on protein domain information.
15043	Y105C5B.11	Y105C5B.11	3.37033253512845	1.1	0.326377290233196	0.105642751974822	Y105C5B.11 is predicted to have zinc ion binding activity, based on protein domain information.
2829	C33F10.12	C33F10.12	3.36739969544298	0.4925	0.146255284356796	0.105642751974822	C33F10.12 is an ortholog of human SLC25A3 (solute carrier family 25 (mitochondrial carrier; phosphate carrier), member 3); C33F10.12 is involved in determination of adult lifespan.
14046	T25B9.10	T25B9.10	3.3663208514175	0.51	0.151500710274022	0.105642751974822	inpp-1 is an ortholog of human INPP5E (inositol polyphosphate-5-phosphatase, 72); inpp-1 is involved in embryo development, the molting cycle and nematode larval development.
17499	fbxb-56	Y63D3A.10	3.36618538146129	0.5825	0.173044539735697	0.105642751974822	This gene encodes a protein containing an F-box, a motif predicted to mediate protein-protein interactions either with homologs of yeast Skp-1p or with other proteins.
9891	H39E23.3	H39E23.3	3.36501295751393	0.9925	0.294946858312623	0.105642751974822	H39E23.3 is an ortholog of human CLIC6 (chloride intracellular channel 6); H39E23.3 is involved in negative regulation of vulval development.
4930	F09A5.3	F09A5.3	3.36490586726019	0.365	0.108472573795116	0.105642751974822	None
18093	Y7A5A.1	Y7A5A.1	3.36406351652782	0.3875	0.115188074807801	0.105642751974822	Y7A5A.1 is an ortholog of human DHCR24 (24-dehydrocholesterol reductase); Y7A5A.1 is predicted to have flavin adenine dinucleotide binding activity and oxidoreductase activity, acting on CH-OH group of donors, based on protein domain information.
14426	col-2	W01B6.7	3.36319771578347	0.5725	0.170224901531438	0.105642751974822	col-2 encodes a member of the collagen superfamily containing collagen triple helix repeats (20 copies); expression peaks during the molt that separates the L2 larval and dauer stages as the dauer cuticle is being formed, and mRNA is expressed at low levels in post-dauer L4 larvae and in adult animals.
8866	F54H12.3	F54H12.3	3.36256750239074	0.4325	0.1286219532225	0.105642751974822	None
2690	tbc-7	C31H2.1	3.36138652322188	0.33	0.0981737737449175	0.105642751974822	tbc-7 is an ortholog of human TBC1D24 (TBC1 domain 24); tbc-7 is involved in determination of adult lifespan and reproduction.
12944	T08G3.7	T08G3.7	3.35999888110952	0.8675	0.258184609785804	0.105642751974822	None
7639	F41G4.7	F41G4.7	3.35855728409009	0.53	0.157805853873828	0.105642751974822	None
15840	Y38F1A.8	Y38F1A.8	3.3577826949068	0.8225	0.244953314354617	0.105642751974822	Y38F1A.8 is an ortholog of human PGAP2 (post-GPI attachment to proteins 2).
6144	F23C8.7	F23C8.7	3.35624231840788	0.75	0.223464198602853	0.105642751974822	F23C8.7 is an ortholog of human ABL2 (ABL proto-oncogene 2, non-receptor tyrosine kinase) and ABL1 (ABL proto-oncogene 1, non-receptor tyrosine kinase); F23C8.7 is predicted to have protein tyrosine kinase activity, based on protein domain information.
11251	M28.2	M28.2	3.35554259175451	0.9475	0.28236864056748	0.105642751974822	None
5913	F20H11.4	F20H11.4	3.3555045730276	0.905	0.269706084525893	0.105642751974822	F20H11.4 is involved in reproduction; F20H11.4 is predicted to have protein tyrosine phosphatase activity, based on protein domain information; F20H11.4 is expressed in the pharynx and the nervous system.
12300	T01H3.5	T01H3.5	3.35367172048613	1.0075	0.300417000819018	0.105642751974822	T01H3.5 encodes an unfamiliar protein; T01H3.5 and T01H3.5 share an operon divergently transcribed from another operon containing vha-4.
10895	K12B6.4	K12B6.4	3.35358513309273	0.455	0.135675696886333	0.105642751974822	K12B6.4 is involved in reproduction.
1340	fbxc-48	C08G5.2	3.35309040113017	0.83	0.247532843051367	0.105642751974822	fbxc-48 is involved in lipid storage.
3961	lst-5	C52E12.6	3.35215308456994	0.82	0.24461889994657	0.105642751974822	lst-5 is predicted to have metal ion binding activity and nucleic acid binding activity, based on protein domain information.
6539	oig-7	F28D1.8	3.35111778843279	1.0475	0.3125822684048	0.105642751974822	spe-45 is involved in locomotion and reproduction.
2179	C24D10.1	C24D10.1	3.35062689975494	0.8875	0.264875805797688	0.105642751974822	C24D10.1 is predicted to have protein tyrosine phosphatase activity, based on protein domain information; C24D10.1 is expressed in the head; C24D10.1 is localized to the nucleus.
8163	F47B3.4	F47B3.4	3.34988787901307	0.8375	0.250008367517883	0.105642751974822	None
3036	C35E7.10	C35E7.10	3.3476733596242	0.71	0.212087597482839	0.105642751974822	C35E7.10 is an ortholog of human ABL2 (ABL proto-oncogene 2, non-receptor tyrosine kinase) and ABL1 (ABL proto-oncogene 1, non-receptor tyrosine kinase); C35E7.10 is involved in reproduction; C35E7.10 is predicted to have protein tyrosine kinase activity, based on protein domain information.
9458	lgc-30	F58H7.3	3.34581357501439	0.8375	0.250312810688025	0.105642751974822	lgc-30 is an ortholog of human CHRFAM7A (CHRNA7 (cholinergic receptor, nicotinic, alpha 7, exons 5-10) and FAM7A (family with sequence similarity 7A, exons A-E) fusion) and CHRNA7 (cholinergic receptor, nicotinic, alpha 7 (neuronal)); lgc-30 is predicted to have extracellular ligand-gated ion channel activity, based on protein domain information.
1505	C10G11.1	C10G11.1	3.34559053356724	0.71	0.212219634434153	0.105642751974822	C10G11.1 is involved in nematode larval development.
19123	clec-60	ZK666.6	3.34136388416955	0.5475	0.163855245636042	0.105642751974822	clec-60 encodes a C-type lectin protein with no obvious non-nematode orthologs; clec-60 appears to play a role in the innate immune respone to some bacterial pathogens, including Microbacterium nematophilum and Salmonella enterica; clec-60 transcription is induced 6.6-fold by infection with M. nematophilum, making it one of the most strongly infection-responsive genes (second only to tts-1); CLEC…
642	C01G12.9	C01G12.9	3.34109530039511	0.6825	0.204274328816448	0.105642751974822	None
18717	ZK1248.5	ZK1248.5	3.33864510960312	0.95	0.284546565691414	0.105642751974822	None
10902	K12C11.5	K12C11.5	3.33652655821529	0.865	0.259251645358606	0.105642751974822	None
3381	nkb-2	C43F9.6	3.33478314306469	0.785	0.235397615473905	0.105642751974822	nkb-2 is an ortholog of members of the human P-type ATPases family including ATP1B4.
16176	Y42G9A.3	Y42G9A.3	3.33348130597415	0.72	0.215990411798513	0.105642751974822	Y42G9A.3 is an ortholog of human LRRC58 (leucine rich repeat containing 58); Y42G9A.3 is expressed in the hypodermis and the intestine.
11229	M176.9	M176.9	3.33321310842962	0.7425	0.222758034318968	0.105642751974822	non-coding Transcript Isoform
17884	Y73B6A.2	Y73B6A.2	3.33268153551435	1.135	0.340566594168989	0.105642751974822	Y73B6A.2 is an ortholog of human TTBK2 (tau tubulin kinase 2) and TTBK1 (tau tubulin kinase 1).
6473	F28A10.3	F28A10.3	3.33119653251104	0.6225	0.186869791056958	0.105642751974822	None
9461	fbxc-8	F58H7.7	3.32964474908935	0.4425	0.132897060601141	0.105642751974822	This gene encodes a protein containing an F-box, a motif predicted to mediate protein-protein interactions either with homologs of yeast Skp-1p or with other proteins.
9930	mps-2	K01A2.8	3.32892698139876	0.3825	0.114901889448858	0.105642751974822	mps-2 encodes single-pass transmembrane proteins that are related to the vertebrate KCNE proteins, also known as MinK-related peptides (MiRPs) that associate with, and regulate, pore-forming ion channels; mps-1 is required for the normal function of several neurons and thus for normal body touch sensation, chemotaxis to select molecules, osmotic avoidance, and nose-touch; when coexpressed in tiss…
13909	T23F6.3	T23F6.3	3.32766998399565	0.835	0.250926325031002	0.105642751974822	None
9439	F58G6.3	F58G6.3	3.32760868869913	0.4825	0.144999020359159	0.105642751974822	F58G6.3 is an ortholog of human SLC31A2 (solute carrier family 31 (copper transporter), member 2) and SLC31A1 (solute carrier family 31 (copper transporter), member 1); F58G6.3 is predicted to have copper ion transmembrane transporter activity, based on protein domain information.
16086	Y40H4A.2	Y40H4A.2	3.32343905883888	0.6525	0.196332771098853	0.105642751974822	Y40H4A.2 is an ortholog of human PPP1CB (protein phosphatase 1, catalytic subunit, beta isozyme); Y40H4A.2 is predicted to have hydrolase activity, based on protein domain information.
15721	Y37E11AR.7	Y37E11AR.7	3.3228553813674	0.6825	0.205395637687711	0.105642751974822	None
5606	nhr-177	F16B4.1	3.32272910416798	0.495	0.148973926095594	0.105642751974822	nhr-177 is predicted to have sequence-specific DNA binding activity, transcription factor activity, sequence-specific DNA binding, and zinc ion binding activity, based on protein domain information.
11628	R07B7.4	R07B7.4	3.32266372337773	0.6325	0.190359317902029	0.105642751974822	R07B7.4 is an ortholog of human KMO (kynurenine 3-monooxygenase (kynurenine 3-hydroxylase)); R07B7.4 is predicted to have FAD binding activity, based on protein domain information.
1097	C06C3.10	C06C3.10	3.32110820776654	0.9	0.270993880264219	0.105642751974822	None
1443	hdl-2	C09G9.4	3.32040695733735	1.03	0.31020293995106	0.105642751974822	tag-19 superficially resembles aromatic-L-amino-acid/L-histidine decarboxylases; however, it is distantly related, being no closer to them than to glutamine decarboxylase/sphingosinge lyase (e.g., tag-38, spl-1); tag-19 thus might be termed a Pyridoxal-phosphate (PLP) dependent decarboxylase-like protei, but is missing the absolutely conserved Lys residue of all PLP-DCs (hence the -like would be …
6754	F31F7.2	F31F7.2	3.32023898312322	0.3575	0.107672972282168	0.105642751974822	F31F7.2 is an ortholog of human VIT (vitrin), MATN1 (matrilin 1, cartilage matrix protein), COCH (cochlin), MATN2 (matrilin 2), VWA2 (von Willebrand factor A domain containing 2), MATN3 (matrilin 3) and MATN4 (matrilin 4) and members of the Fibronectin type III domain containing family including VWA1 and COL (Collagens) family including COL6A5.
18344	ZC204.13	ZC204.13	3.31875544676941	0.755	0.227494918534881	0.105642751974822	None
18464	ZC412.9	ZC412.9	3.31837883571854	0.8125	0.24484847578413	0.105642751974822	None
11437	R04B5.11	R04B5.11	3.31693513650851	0.7625	0.229880889622287	0.105642751974822	None
18506	fbxa-31	ZC47.5	3.31685571363809	0.495	0.149237724741744	0.105642751974822	This gene encodes a protein containing an F-box, a motif predicted to mediate protein-protein interactions either with homologs of yeast Skp-1p or with other proteins; this gene's encoded protein also contains an FTH/DUF38 motif, which may also mediate protein-protein interaction.
9133	F56D6.14	F56D6.14	3.31675942074984	1.04	0.313559070185706	0.105642751974822	None
10952	M01A12.4	M01A12.4	3.31591832341266	0.8625	0.260108939930805	0.105642751974822	M01A12.4 is predicted to have protein tyrosine phosphatase activity, based on protein domain information.
7255	F37C12.18	F37C12.18	3.31549437438614	0.8175	0.246569563295175	0.105642751974822	None
10532	scrm-8	K08D10.7	3.31461198227331	0.6475	0.195347148765182	0.105642751974822	scrm-8 encodes a putative phospholipid scramblase required for normally short lifespan; SCRM-8 is homologous to human PLSCR1-5, and paralogous to other C. elegans SCRMs (e.g., SCRM-1).
4641	F01D5.8	F01D5.8	3.31259917480128	0.58	0.175089097531637	0.105642751974822	F01D5.8 is an ortholog of human ABHD17A (abhydrolase domain containing 17A), ABHD17B (abhydrolase domain containing 17B) and ABHD17C (abhydrolase domain containing 17C).
3024	C35D10.8	C35D10.8	3.31176609815022	0.7475	0.225710384684931	0.105642751974822	None
7094	F36A2.11	F36A2.11	3.3110723931901	0.835	0.252184156926725	0.105642751974822	None
4198	C56E10.3	C56E10.3	3.31061698237899	0.45	0.135926325031002	0.105642751974822	C56E10.3 is involved in lipid storage.
4139	C55A6.4	C55A6.4	3.31015855475724	0.7325	0.22128849355185	0.105642751974822	C55A6.4 is an ortholog of human RDH8 (retinol dehydrogenase 8 (all-trans)) and DHRS1 (dehydrogenase/reductase (SDR family) member 1); C55A6.4 is predicted to have oxidoreductase activity, based on protein domain information.
3612	C47A4.4	C47A4.4	3.30940982996601	0.645	0.194898798619518	0.105642751974822	None
9661	pck-3	H04M03.1	3.30830936364077	0.785	0.237281316139103	0.105642751974822	H04M03.1 is one of three C. elegans genes that encodes proteins with similarity to phosphoenolpyruvate carboxykinase (PEPCK); by similarity, the products of H04M03.1 are predicted to function in gluconeogenesis.
16009	Y39F10A.3	Y39F10A.3	3.30587984498562	0.6	0.181494799609878	0.105642751974822	None
16202	Y43C5A.7	Y43C5A.7	3.30519429486912	0.8275	0.250363496416712	0.105642751974822	None
2437	C27D8.2	C27D8.2	3.30512420000627	0.6375	0.192882312864004	0.105642751974822	None
10163	K03H1.10	K03H1.10	3.30500786573044	0.375	0.113464177767432	0.105642751974822	cbp-2 is an ortholog of human EP300 (E1A binding protein p300); cbp-2 is involved in embryo development, hermaphrodite genitalia development, nematode larval development and oviposition; cbp-2 is predicted to have histone acetyltransferase activity, transcription cofactor activity, and zinc ion binding activity, based on protein domain information.
46	AH9.7	AH9.7	3.30480496220805	1.0225	0.309397986172484	0.105642751974822	ncRNA
12892	alh-5	T08B1.3	3.30463621719168	0.405	0.122555093324061	0.105642751974822	alh-5 is an ortholog of members of the human ALDH (Aldehyde dehydrogenases) family including ALDH3B1; alh-5 is predicted to have aldehyde dehydrogenase [NAD(P)+] activity, based on protein domain information.
960	C05C12.1	C05C12.1	3.30455727725669	0.965	0.292020963486251	0.105642751974822	C05C12.1 is an ortholog of human TTBK2 (tau tubulin kinase 2) and TTBK1 (tau tubulin kinase 1); C05C12.1 is involved in nematode larval development; C05C12.1 is predicted to have ATP binding activity and protein kinase activity, based on protein domain information.
4960	srp-9	F09C6.5	3.30442951555227	0.4725	0.142989886083568	0.105642751974822	srp-9 is expressed in the intestine.
3918	C51E3.10	C51E3.10	3.3019079843264	0.7325	0.221841433340073	0.105642751974822	None
19010	ZK546.4	ZK546.4	3.3009946354669	0.8025	0.243108544127183	0.105642751974822	None
11801	R09F10.1	R09F10.1	3.29959395431453	0.3625	0.10986200272491	0.143010924199154	R09F10.1 is an ortholog of human CTSF (cathepsin F); R09F10.1 is predicted to have cysteine-type peptidase activity, based on protein domain information.
4097	C54G10.4	C54G10.4	3.29924669091449	0.3175	0.0962340890950458	0.143010924199154	C54G10.4 is an ortholog of human SLC25A29 (solute carrier family 25 (mitochondrial carnitine/acylcarnitine carrier), member 29).
11154	M05D6.1	M05D6.1	3.29616467603733	0.8475	0.257117008188702	0.143010924199154	M05D6.1 is an ortholog of human TTBK2 (tau tubulin kinase 2) and TTBK1 (tau tubulin kinase 1); M05D6.1 is predicted to have ATP binding activity and protein kinase activity, based on protein domain information.
1728	C14H10.1	C14H10.1	3.29496244127972	0.47	0.14264199012158	0.143010924199154	C14H10.1 is an ortholog of human SLC39A13 (solute carrier family 39 (zinc transporter), member 13); C14H10.1 is predicted to have metal ion transmembrane transporter activity, based on protein domain information.
9897	H41C03.3	H41C03.3	3.29439079976519	0.68	0.20641145551052	0.143010924199154	H41C03.3 is an ortholog of members of the human GCNT, XYLT (Glucosaminyl (N-acetyl) transferases/xylosyltransferases) family including GCNT4; H41C03.3 is predicted to have acetylglucosaminyltransferase activity, based on protein domain information.
18403	ZC317.6	ZC317.6	3.2914537239465	0.5825	0.176973473988744	0.143010924199154	None
15567	Y26D4A.21	Y26D4A.21	3.29097053626927	0.8025	0.243849038195807	0.143010924199154	None
17654	Y69A2AR.32	Y69A2AR.32	3.28933110525483	0.48	0.145926325031002	0.143010924199154	Y69A2AR.32 is an ortholog of human QKI (QKI, KH domain containing, RNA binding); Y69A2AR.32 is involved in body morphogenesis and positive regulation of growth; Y69A2AR.32 is predicted to have RNA binding activity, based on protein domain information.
1567	nhr-152	C12D5.2	3.28603597734357	0.3575	0.108793696254355	0.143010924199154	nhr-152 is an ortholog of human HNF4G (hepatocyte nuclear factor 4, gamma) and HNF4A (hepatocyte nuclear factor 4, alpha); nhr-152 is predicted to have sequence-specific DNA binding activity, transcription factor activity, sequence-specific DNA binding, and zinc ion binding activity, based on protein domain information; nhr-152 is expressed in the pharynx, intestine, and the head neurons.
12084	rmd-6	R13H9.1	3.2860010629992	0.67	0.203895247492244	0.143010924199154	rmd-6 is an ortholog of human RMDN3 (regulator of microtubule dynamics 3) and RMDN2 (regulator of microtubule dynamics 2).
13614	T20D4.7	T20D4.7	3.28596671565497	0.7775	0.236612256690198	0.143010924199154	T20D4.7 is an ortholog of human NXNL2 (nucleoredoxin-like 2).
5242	F11G11.4	F11G11.4	3.28538455532497	0.6475	0.19708499540808	0.143010924199154	None
12120	R155.3	R155.3	3.28500376748486	1.0075	0.306696756324083	0.143010924199154	R155.3 is predicted to have protein tyrosine phosphatase activity, based on protein domain information.
14321	T28C6.8	T28C6.8	3.28482027690194	0.4225	0.1286219532225	0.143010924199154	None
8750	F54C8.1	F54C8.1	3.28472282122025	0.8625	0.262579233300297	0.143010924199154	F54C8.1 is an ortholog of human HADH (hydroxyacyl-CoA dehydrogenase); F54C8.1 is involved in embryo development; F54C8.1 is predicted to have 3-hydroxyacyl-CoA dehydrogenase activity and NAD+ binding activity, based on protein domain information.
16634	Y48G1C.5	Y48G1C.5	3.28362944335488	0.8725	0.265712077154652	0.143010924199154	Y48G1C.5 is predicted to have protein tyrosine phosphatase activity, based on protein domain information.
19221	snb-7	ZK795.4	3.28321290381543	0.7675	0.233764919450727	0.143010924199154	snb-7 is an ortholog of human VAMP8 (vesicle-associated membrane protein 8).
1368	C09B8.8	C09B8.8	3.27913256786595	0.6125	0.18678720281157	0.143010924199154	None
16300	Y45F10B.15	Y45F10B.15	3.27877588761883	0.4625	0.141058741387745	0.143010924199154	None
17808	Y71G12B.3	Y71G12B.3	3.27523128682798	0.845	0.257997046925615	0.143010924199154	None
4787	fbxb-36	F07E5.6	3.27331464439202	0.6675	0.203921734546231	0.143010924199154	None
5626	F16F9.4	F16F9.4	3.2728657611005	0.5425	0.165756874738909	0.143010924199154	F16F9.4 is an ortholog of human AADAC (arylacetamide deacetylase) and members of the AADAC (Arylacetamide deacetylase) family including AADACL3; F16F9.4 is predicted to have carboxylic ester hydrolase activity, based on protein domain information.
4099	C54G4.2	C54G4.2	3.26996252389277	0.775	0.237005774328383	0.143010924199154	None
12121	R155.4	R155.4	3.26910332845856	0.845	0.258480664298376	0.143010924199154	None
5329	F13D12.8	F13D12.8	3.26859490460757	0.6	0.183565115136847	0.143010924199154	None
14424	W01B6.5	W01B6.5	3.26788254188658	0.845	0.25857722521207	0.143010924199154	W01B6.5 is an ortholog of human FER (fer (fps/fes related) tyrosine kinase) and FES (FES proto-oncogene, tyrosine kinase); W01B6.5 is predicted to have protein tyrosine kinase activity, based on protein domain information.
2447	C27F2.6	C27F2.6	3.2632983405184	0.8075	0.247449027253734	0.143010924199154	C27F2.6 is an ortholog of human KCNK7 (potassium channel, two pore domain subfamily K, member 7) and KCNK1 (potassium channel, two pore domain subfamily K, member 1).
2328	C26B2.2	C26B2.2	3.2589562635965	0.6175	0.189477842000415	0.143010924199154	C26B2.2 is involved in determination of adult lifespan.
12496	T04F3.4	T04F3.4	3.25887211724539	0.46	0.141153130116938	0.143010924199154	T04F3.4 is an ortholog of human MCFD2 (multiple coagulation factor deficiency 2).
11566	arrd-12	R06B9.2	3.25579595029623	1.28	0.3931450310587	0.143010924199154	arrd-12 is an ortholog of human ARRDC2 (arrestin domain containing 2), TXNIP (thioredoxin interacting protein), ARRDC1 (arrestin domain containing 1), ARRDC4 (arrestin domain containing 4), ARRDC5 (arrestin domain containing 5) and ARRDC3 (arrestin domain containing 3).
7298	irld-7	F38A5.11	3.25529877633359	0.9225	0.283384126430018	0.143010924199154	None
4166	C55C3.3	C55C3.3	3.25304035711853	0.875	0.268979140724542	0.143010924199154	C55C3.3 is involved in embryo development.
15315	Y119C1B.1	Y119C1B.1	3.25150528866235	0.925	0.284483621547649	0.143010924199154	None
16151	Y41E3.19	Y41E3.19	3.25085334657595	0.905	0.278388442515629	0.143010924199154	None
6169	F23F12.13	F23F12.13	3.25070780530821	0.425	0.130740757230164	0.143010924199154	F23F12.13 is an ortholog of members of the human SLC (Solute carriers) family including SLC22A15; F23F12.13 is predicted to have transmembrane transporter activity, based on protein domain information.
15338	fbxa-78	Y119D3B.19	3.24981009693143	0.9075	0.279247086116475	0.143010924199154	fbxa-78 encodes a protein containing an F-box, a motif predicted to mediate protein-protein interactions either with homologs of yeast Skp-1p or with other proteins; FBXA-78 also contains an FTH/DUF38 motif, which may also mediate protein-protein interaction.
8837	F54F12.1	F54F12.1	3.24859899182717	0.995	0.30628587969867	0.143010924199154	F54F12.1 is an ortholog of human PTPN22 (protein tyrosine phosphatase, non-receptor type 22 (lymphoid)), PTPN18 (protein tyrosine phosphatase, non-receptor type 18 (brain-derived)) and PTPN12 (protein tyrosine phosphatase, non-receptor type 12); F54F12.1 is predicted to have protein tyrosine phosphatase activity, based on protein domain information.
19150	srg-64	ZK678.6	3.24799737637467	0.49	0.150862190826929	0.143010924199154	srg-64 is predicted to have transmembrane signaling receptor activity, based on protein domain information.
10682	oac-58	K09E10.2	3.24764599453426	0.56	0.172432586846741	0.143010924199154	oac-58 is predicted to have transferase activity, transferring acyl groups other than amino-acyl groups, based on protein domain information.
17664	Y69E1A.5	Y69E1A.5	3.2464569423924	0.4675	0.144003141977755	0.143010924199154	None
10717	K09G1.2	K09G1.2	3.24515802936063	0.8475	0.261158314119752	0.143010924199154	None
18888	ZK354.8	ZK354.8	3.24464570230203	0.7975	0.245789547818483	0.143010924199154	ZK354.8 is an ortholog of human PTPN22 (protein tyrosine phosphatase, non-receptor type 22 (lymphoid)), PTPN18 (protein tyrosine phosphatase, non-receptor type 18 (brain-derived)) and PTPN12 (protein tyrosine phosphatase, non-receptor type 12); ZK354.8 is predicted to have protein tyrosine phosphatase activity, based on protein domain information.
7353	F38E11.8	F38E11.8	3.24150024142206	0.5075	0.156563307790271	0.143010924199154	None
15895	Y39A1A.2	Y39A1A.2	3.23920270136415	0.795	0.245430765930516	0.143010924199154	None
9528	rpn-6.2	F59B2.5	3.23808305342515	0.7925	0.244743568007533	0.143010924199154	rpn-6.2 is an ortholog of human PSMD11 (proteasome (prosome, macropain) 26S subunit, non-ATPase, 11).
18439	ZC395.4	ZC395.4	3.23770885892338	0.895	0.276430043279929	0.143010924199154	ZC395.4 is involved in reproduction.
4626	F01D4.3	F01D4.3	3.23428572665893	0.9175	0.283679327536653	0.143010924199154	None
18067	Y76B12C.4	Y76B12C.4	3.23342589014477	0.6675	0.206437389529937	0.143010924199154	None
2474	C28C12.11	C28C12.11	3.23257377835665	0.7075	0.21886584762179	0.143010924199154	None
17522	Y65B4A.7	Y65B4A.7	3.23107862353663	0.5625	0.174090471182749	0.143010924199154	Y65B4A.7 is an ortholog of human LMO1 (LIM domain only 1 (rhombotin 1)), LMO3 (LIM domain only 3 (rhombotin-like 2)) and LMO2 (LIM domain only 2 (rhombotin-like 1)); Y65B4A.7 is predicted to have zinc ion binding activity, based on protein domain information.
477	B0496.2	B0496.2	3.23035081967245	0.435	0.134660296755046	0.143010924199154	None
18714	ZK1248.20	ZK1248.20	3.22966416545632	1.0375	0.32124083088788	0.143010924199154	None
18287	cyc-2.2	ZC116.2	3.22892259889304	0.6925	0.214467822869897	0.143010924199154	cyc-2.2 encodes, along with cyc-2.1, one of two C. elegans cytochrome c proteins; the product of cyc-2.2 is predicted to function in the electron transport chain by transferring electrons from respiratory chain Complex III to Complex IV; RNAi screens indicate the cyc-2.2 activity is required for embryonic development as well as for normal body size and rates of growth.
8160	F47B3.1	F47B3.1	3.22760899881627	0.7225	0.223849914988147	0.143010924199154	F47B3.1 is an ortholog of human PTPN22 (protein tyrosine phosphatase, non-receptor type 22 (lymphoid)), PTPN18 (protein tyrosine phosphatase, non-receptor type 18 (brain-derived)) and PTPN12 (protein tyrosine phosphatase, non-receptor type 12); F47B3.1 is involved in axonal fasciculation and dendrite development; F47B3.1 is predicted to have protein tyrosine phosphatase activity, based on protein…
8949	F55C9.3	F55C9.3	3.22578518012271	1.055	0.32705215663489	0.143010924199154	None
18148	Y82E9BR.13	Y82E9BR.13	3.22561060113807	0.5125	0.158884646466371	0.143010924199154	Y82E9BR.13 is an ortholog of human ALS2CR12 (amyotrophic lateral sclerosis 2 (juvenile) chromosome region, candidate 12).
7675	F42A9.3	F42A9.3	3.22247014389913	0.7125	0.22110367767066	0.143010924199154	None
11975	R11H6.4	R11H6.4	3.22219601712548	0.435	0.13500109791212	0.143010924199154	None
1315	math-4	C08F1.5	3.22217383053189	0.3625	0.112501689562838	0.143010924199154	None
8974	F55F10.3	F55F10.3	3.22129340991027	0.925	0.28715173760771	0.143010924199154	F55F10.3 is involved in embryo development.
14112	T26A8.2	T26A8.2	3.22102485550962	0.64	0.198694523857917	0.143010924199154	T26A8.2 is an ortholog of human TMEM231 (transmembrane protein 231); T26A8.2 is expressed in the ciliated neurons.
14260	T27F6.1	T27F6.1	3.21942166686423	0.7425	0.230631485040358	0.143010924199154	T27F6.1 is an ortholog of members of the human GCNT, XYLT (Glucosaminyl (N-acetyl) transferases/xylosyltransferases) family including GCNT4; T27F6.1 is predicted to have acetylglucosaminyltransferase activity, based on protein domain information.
9163	F56F4.4	F56F4.4	3.21923254088238	0.63	0.195698817031502	0.143010924199154	F56F4.4 is predicted to have endonuclease activity, based on protein domain information.
5722	F18A12.2	F18A12.2	3.21894113607561	0.895	0.278041741729749	0.143010924199154	None
13771	T22C1.9	T22C1.9	3.21850507480971	0.72	0.223706342933937	0.143010924199154	None
15996	Y39E4B.13	Y39E4B.13	3.21411107289597	0.565	0.175787328809059	0.143010924199154	Y39E4B.13 is involved in locomotion, nematode larval development and reproduction.
15347	fbxa-21	Y119D3B.9	3.21277935223766	0.6375	0.198426325031002	0.143010924199154	None
13946	xbx-5	T24A11.2	3.20981177110082	0.44	0.137079689208411	0.143010924199154	xbx-5 is expressed in all sensory neurons, somatic gonad, head neurons, tail neurons, ciliated neurons, and the DTC.
10661	K09C6.7	K09C6.7	3.20949993720258	0.7225	0.225112950346319	0.143010924199154	K09C6.7 is an ortholog of human TTBK2 (tau tubulin kinase 2) and TTBK1 (tau tubulin kinase 1); K09C6.7 is involved in locomotion.
6611	bath-45	F29C12.5	3.2088005434298	0.845	0.263338275023103	0.143010924199154	BTB and MATH domain-containing protein 45
10990	M01E5.1	M01E5.1	3.2084478327209	0.73	0.227524347616065	0.143010924199154	None
6137	F23C8.1	F23C8.1	3.20735687805487	0.565	0.176157509588596	0.143010924199154	None
3733	snf-9	C49C3.1	3.20488408325964	0.74	0.230897586550886	0.143010924199154	snf-9 is an ortholog of human SLC6A7 (solute carrier family 6 (neurotransmitter transporter), member 7) and SLC6A5 (solute carrier family 6 (neurotransmitter transporter), member 5); snf-9 is predicted to have neurotransmitter:sodium symporter activity, based on protein domain information.
13176	nas-22	T11F9.6	3.20343361111756	0.82	0.255975337573464	0.143010924199154	nas-22 encodes an astacin-like metalloprotease; large-scale expression studies reveal that a nas-22::GFP promoter fusion is expressed in the uterus, uterine and vulval muscles, and uterine seam cell.
10656	K09C6.1	K09C6.1	3.20315039763248	0.745	0.232583521694968	0.143010924199154	None
1299	fbxa-161	C08E3.4	3.20306631167762	0.4175	0.13034385160179	0.143010924199154	None
8612	F53C11.1	F53C11.1	3.20210438496724	0.6075	0.189718986942462	0.143010924199154	F53C11.1 is localized to the membrane raft.
7959	F45E1.5	F45E1.5	3.20111822282696	0.54	0.168691051817236	0.143010924199154	F45E1.5 encodes a protein containing a region of similarity to carboxypeptidase A and a C-terminal coiled-coil region; phylogenetic analyses suggest that the product of F45E1.5 is a unique C. elegans EFhd (EF-hand) isoform that diverged from an efhd/aif1 precursor gene present in Bilateria.
5721	nep-6	F18A12.1	3.19807057867246	0.91	0.284546565691414	0.143010924199154	F18A12.1 encodes a neprilysin; neprilysins are thermolysin-like zinc metallopeptidases, found on the outer surface of animal cells, that negatively regulate small signalling peptides (e.g., enkephalin, tachykinin, insulin, and natriuretic peptides) by cleaving them; F18A12.1 has no clear orthologs in other organisms.
14889	gsp-3	W09C3.6	3.196785967232	0.625	0.19550886621952	0.143010924199154	gsp-3 encodes an ortholog of protein phosphatase 1 gamma, a Glc7/PP1 phosphatase (HGNC:PPP1CA); GSP-3 is nearly identical to GSP-4, and the two proteins appear to function redundantly during sperm development; GSP-3/4 activity is required for chromosome partitioning during sperm meiosis and for sperm motility, specifically for pseudopod development and a normal rate of pseudopodial treadmilling; …
8871	F54H12.8	F54H12.8	3.19612126248422	1.0175	0.318354629388854	0.143010924199154	None
14299	T28B4.1	T28B4.1	3.19440749529528	0.36	0.112696955704683	0.143010924199154	This gene encodes a protein containing an F-box, a motif predicted to mediate protein-protein interactions either with homologs of yeast Skp-1p or with other proteins.
9956	K01D12.15	K01D12.15	3.19253061080282	0.665	0.208298707536206	0.143010924199154	K01D12.15 is involved in reproduction.
18047	Y75B8A.4	Y75B8A.4	3.19213343988959	0.4975	0.155851880683662	0.143010924199154	Y75B8A.4 is an ortholog of human LONP2 (lon peptidase 2, peroxisomal); Y75B8A.4 is predicted to have ATP binding activity, ATP-dependent peptidase activity, and serine-type endopeptidase activity, based on protein domain information; Y75B8A.4 is expressed in the intestine.
12986	T09B4.4	T09B4.4	3.19168230254045	0.37	0.115926325031002	0.143010924199154	T09B4.4 is an ortholog of human CALML4 (calmodulin-like 4), CETN2 (centrin, EF-hand protein, 2) and CETN1 (centrin, EF-hand protein, 1).
15594	Y32B12A.4	Y32B12A.4	3.19126551597024	0.875	0.274185897607449	0.143010924199154	None
5883	F20D6.11	F20D6.11	3.19117006730611	0.39	0.122212226792797	0.143010924199154	F20D6.11 encodes a putative flavin-adenine dinucleotide (FAD)-binding oxidoreductase orthologous to human AIFM3 (AIFL), and paralogous to WAH-1 and mammalian PDCD8; F20D6.11 is expressed in pharynx, anal depressor and body wall muscles, the reproductive system (including spermatheca), and unidentified tail cells; given its orthology to AIFM3, F20D6.11 may promote apoptosis.
3723	C49A9.1	C49A9.1	3.18819588779676	0.53	0.166238217052047	0.143010924199154	None
12627	T05F1.5	T05F1.5	3.1864759253544	0.75	0.235369736840734	0.143010924199154	None
9698	fipr-29	H06I04.7	3.18639038887323	0.5275	0.165547825477384	0.143010924199154	None
7470	F40F12.8	F40F12.8	3.18481106142787	0.8025	0.251977271028508	0.143010924199154	F40F12.8 is involved in engulfment of apoptotic cell.
18667	ZK1128.3	ZK1128.3	3.18270928830115	0.75	0.235648289574173	0.143010924199154	ZK1128.3 is involved in hermaphrodite genitalia development, locomotion, nematode larval development and reproduction.
7191	F36H12.4	F36H12.4	3.18050548235476	0.6925	0.217732685524973	0.143010924199154	None
5112	F10E9.2	F10E9.2	3.18025951665164	0.785	0.246835201935499	0.143010924199154	Uncharacterized protein F10E9.2
15752	Y37F4.8	Y37F4.8	3.17916764558261	0.5175	0.162778455775699	0.143010924199154	None
14577	W03D8.10	W03D8.10	3.17780161176016	0.63	0.198250261334297	0.143010924199154	None
10597	fut-1	K08F8.3	3.17496603161827	0.4775	0.15039530982214	0.143010924199154	fut-1 encodes a functional fucosyl transferase; evidence from biophysical experiments indicates that FUT-1 is a golgi-localized glycosyltransferase.
997	C05D12.4	C05D12.4	3.17432636138036	0.4625	0.145700204499099	0.143010924199154	None
15951	asp-17	Y39B6A.24	3.17349078942939	0.7075	0.222940618689243	0.143010924199154	asp-17 is an ortholog of human NAPSA (napsin A aspartic peptidase), REN (renin) and CTSD (cathepsin D); asp-17 is predicted to have aspartic-type endopeptidase activity, based on protein domain information.
12398	gsp-4	T03F1.5	3.17268877963817	0.44	0.13868363100215	0.143010924199154	gsp-4 encodes an ortholog of protein phosphatase 1 gamma, a Glc7/PP1 phosphatase (HGNC:PPP1CA); GSP-4 is nearly identical to GSP-3, and the two proteins appear to function redundantly during sperm development; GSP-3/4 activity is required for chromosome partitioning during sperm meiosis and for sperm motility, specifically for pseudopod development and a normal rate of pseudopodial treadmilling; …
17964	Y73F8A.14	Y73F8A.14	3.17088435464291	0.875	0.275948253590137	0.143010924199154	None
10904	K12C11.7	K12C11.7	3.1683019778047	0.48	0.151500710274022	0.143010924199154	K12C11.7 is an ortholog of human SLC31A2 (solute carrier family 31 (copper transporter), member 2) and SLC31A1 (solute carrier family 31 (copper transporter), member 1); K12C11.7 is predicted to have copper ion transmembrane transporter activity, based on protein domain information.
227	B0261.5	B0261.5	3.16787327218626	0.79	0.249378662630274	0.143010924199154	B0261.5 is involved in determination of adult lifespan, response to heat and translation.
688	C02B10.6	C02B10.6	3.16709067947662	0.9175	0.289698051888941	0.143010924199154	C02B10.6 is an ortholog of human PTPN22 (protein tyrosine phosphatase, non-receptor type 22 (lymphoid)), PTPN18 (protein tyrosine phosphatase, non-receptor type 18 (brain-derived)) and PTPN12 (protein tyrosine phosphatase, non-receptor type 12); C02B10.6 is predicted to have protein tyrosine phosphatase activity, based on protein domain information.
12461	T04B2.8	T04B2.8	3.16611464867137	0.71	0.224249617839311	0.143010924199154	None
14514	W02D7.4	W02D7.4	3.1614406605411	0.755	0.238815173545208	0.143010924199154	None
16455	Y47D3A.5	Y47D3A.5	3.15919874847023	0.59	0.186756214779363	0.143010924199154	None
19211	inx-8	ZK792.2	3.15783744555995	0.505	0.159919567965745	0.143010924199154	inx-8 encodes an innexin; that affects fertility; inx-8 is expressed in a variety of tissues, including the gonadal sheath cells.
18607	ZK1053.2	ZK1053.2	3.15617127296206	0.9725	0.308126497548186	0.143010924199154	None
3652	C47E8.11	C47E8.11	3.15590844736384	0.745	0.236065149678948	0.143010924199154	C47E8.11 is involved in defense response, embryo development and gamete generation.
1586	C12D8.9	C12D8.9	3.15568696422554	0.755	0.239250600125761	0.143010924199154	None
10022	K02D10.2	K02D10.2	3.15402335263739	0.7475	0.236998879344042	0.143010924199154	Uncharacterized protein K02D10.2
8206	F47D12.7	F47D12.7	3.15375268557552	0.6	0.19024954072786	0.143010924199154	F47D12.7 is an ortholog of human KLHDC8A (kelch domain containing 8A) and KLHDC8B (kelch domain containing 8B) and members of the KLHL (Kelch-like) family including IVNS1ABP.
4163	C55C2.4	C55C2.4	3.15147531426035	0.6325	0.200699652362166	0.143010924199154	None
6850	F32H2.12	F32H2.12	3.15079305572505	0.9425	0.299131038862568	0.143010924199154	None
16483	Y47D9A.3	Y47D9A.3	3.14957466916592	0.66	0.209552104435353	0.143010924199154	None
14837	glct-6	W07G9.2	3.14575302590764	0.9925	0.315504743006211	0.143010924199154	glct-6 is an ortholog of human B3GAT1 (beta-1,3-glucuronyltransferase 1), B3GAT2 (beta-1,3-glucuronyltransferase 2) and B3GAT3 (beta-1,3-glucuronyltransferase 3); glct-6 is involved in determination of adult lifespan; glct-6 is predicted to have galactosylgalactosylxylosylprotein 3-beta-glucuronosyltransferase activity, based on protein domain information.
19200	alg-4	ZK757.3	3.14293356534242	0.5675	0.18056379118474	0.143010924199154	alg-4 encodes an Argonaute (AGO) protein that is a member of the AGO clade of Argonaute small RNA-binding proteins; together with its paralog, alg-3, alg-4 is required for normal brood sizes at elevated temperatures, specifically for the process of spermiogenesis in which spermatids are converted to mobile ameboid sperm; alg-3/4 is also required for accumulation of male germline-specific 26G-RNAs…
11411	R03G8.6	R03G8.6	3.14246200289046	0.4875	0.15513314068765	0.143010924199154	R03G8.6 is an ortholog of human ANPEP (alanyl (membrane) aminopeptidase) and ERAP1 (endoplasmic reticulum aminopeptidase 1) and members of the Aminopeptidases family including LNPEP; R03G8.6 is predicted to have metallopeptidase activity and zinc ion binding activity, based on protein domain information.
1172	folt-1	C06H2.4	3.14232521246221	0.4125	0.131272217899044	0.143010924199154	folt-1 encodes a folate transporter required for folate uptake; FOLT-1 is orthologous to the human folate transporter, SLC19A3 (Solute Carrier Family 19 (thiamine transporter), Member 3); folt-1 is required for proper germline function, oogenesis and sperm number in males, and for normal life-span; folt-1 mutants and folt-1(RNAi) animals show significantly lowered folate uptake; heterologously ex…
5442	acp-2	F14E5.4	3.14122242591043	0.59	0.187824967481887	0.143010924199154	acp-2 is an ortholog of human ACPT (acid phosphatase, testicular), ACPP (acid phosphatase, prostate) and ACP2 (acid phosphatase 2, lysosomal); acp-2 is predicted to have acid phosphatase activity, based on protein domain information; acp-2 is expressed in the spermatheca, nervous system, and the intestine.
12836	T07F10.1	T07F10.1	3.14003893863913	0.6625	0.210984644759572	0.143010924199154	T07F10.1 is an ortholog of human ANPEP (alanyl (membrane) aminopeptidase) and ERAP1 (endoplasmic reticulum aminopeptidase 1) and members of the Aminopeptidases family including LNPEP; T07F10.1 is predicted to have metallopeptidase activity and zinc ion binding activity, based on protein domain information; T07F10.1 is expressed in the pharynx, nervous system, intestine, and the excretory cell.
15369	glb-28	Y15E3A.2	3.1373487967121	0.4175	0.133074142230387	0.143010924199154	glb-28 encodes a globin with no obvious function in mass RNAi assays.
9221	F57B1.9	F57B1.9	3.13715418694671	0.355	0.113159882761615	0.143010924199154	None
8857	F54F7.9	F54F7.9	3.13473731809654	0.5475	0.174655782747516	0.143010924199154	None
5584	tag-314	F15H10.4	3.13454084966206	0.48	0.153132475543188	0.143010924199154	tag-314 is an ortholog of human ARIH1 (ariadne RBR E3 ubiquitin protein ligase 1); tag-314 is predicted to have metal ion binding activity and ubiquitin-protein transferase activity, based on protein domain information.
3211	C39D10.11	C39D10.11	3.13454084966206	0.48	0.153132475543188	0.143010924199154	None
1180	dcar-1	C06H5.7	3.1343686573236	0.3325	0.106081969401748	0.143010924199154	dcar-1 is an ortholog of human GPR22 (G protein-coupled receptor 22) and CCKAR (cholecystokinin A receptor); dcar-1 is predicted to have G-protein coupled receptor activity, based on protein domain information; dcar-1 is expressed in certain interneurons, all amphid neurons, hyp7 syncytium, uterine toroidal epithelial cell, and the uv1; dcar-1 is localized to the nonmotile primary cilium.
16307	Y45F10B.9	Y45F10B.9	3.13227514271726	0.655	0.209113174978551	0.143010924199154	Y45F10B.9 is an ortholog of human RNF224 (ring finger protein 224) and RNF182 (ring finger protein 182); Y45F10B.9 is predicted to have zinc ion binding activity, based on protein domain information.
15550	clec-123	Y25C1A.1	3.13155184472813	0.8575	0.273825899272137	0.143010924199154	clec-123 is an ortholog of human ABRACL (ABRA C-terminal like).
7884	fbxa-183	F44E7.6	3.12987589326297	0.9275	0.296337628593017	0.143010924199154	This gene encodes a protein containing an F-box, a motif predicted to mediate protein-protein interactions either with homologs of yeast Skp-1p or with other proteins; this gene's encoded protein also contains an FTH/DUF38 motif, which may also mediate protein-protein interaction.
5496	obr-2	F14H8.1	3.12812824153642	0.595	0.190209593104073	0.143010924199154	obr-2 is an ortholog of human OSBPL2 (oxysterol binding protein-like 2) and OSBPL1A (oxysterol binding protein-like 1A); obr-2 is involved in embryo development and lipid storage.
19348	ZK945.6	ZK945.6	3.12780701694507	0.87	0.278150152898412	0.143010924199154	Uncharacterized protein ZK945.6
12581	decr-1.3	T05C12.3	3.12710662404155	0.885	0.283009217912821	0.143010924199154	decr-1.3 is an ortholog of human DECR1 (2,4-dienoyl CoA reductase 1, mitochondrial).
16180	Y42H9AR.2	Y42H9AR.2	3.12638447169953	0.7125	0.227899033676008	0.143010924199154	Y42H9AR.2 is an ortholog of human FAIM2 (Fas apoptotic inhibitory molecule 2) and TMBIM1 (transmembrane BAX inhibitor motif containing 1).
10938	fut-4	K12H6.3	3.12634616049972	0.4075	0.13034385160179	0.143010924199154	fut-4 encodes a member of the glycosyltransferase 10 family.
8131	mxl-3	F46G10.6	3.1256499397555	0.7025	0.224753255655671	0.143010924199154	mxl-3 encodes a basic helix-loop-helix transcription factor; an mxl-3 deletion mutation, tm2580, has been reported to exhibit a slight growth delay; in vitro, MXL-3 binds E-box and/or E-box-like sequences; an mxl-3 reporter fusion is expressed in larvae and adults and seen in head muscles and neurons, part of the intestine, and body hypodermis.
10866	K11G12.5	K11G12.5	3.12497283184466	0.3275	0.104800911119178	0.143010924199154	K11G12.5 is an ortholog of human SLC25A10 (solute carrier family 25 (mitochondrial carrier; dicarboxylate transporter), member 10).
6713	F31D5.7	F31D5.7	3.12250620540848	0.7725	0.247397426676673	0.143010924199154	None
7691	sprr-2	F42D1.3	3.11965459050657	0.53	0.169890603149735	0.143010924199154	sprr-2 is an ortholog of human GPR142 (G protein-coupled receptor 142) and GPR139 (G protein-coupled receptor 139); sprr-2 is predicted to have G-protein coupled receptor activity, based on protein domain information.
5207	F11D11.15	F11D11.15	3.11715491179631	0.46	0.147570465060691	0.143010924199154	None
15624	Y32G9A.5	Y32G9A.5	3.11678167580213	0.3625	0.116305868586932	0.143010924199154	None
5764	F18F11.1	F18F11.1	3.11641204726988	0.4	0.128352731902194	0.143010924199154	F18F11.1 is an ortholog of human PXMP4 (peroxisomal membrane protein 4); F18F11.1 is expressed in the hypodermis, head, and the intestine.
4183	cav-2	C56A3.7	3.1161064120857	0.4875	0.156445235024468	0.143010924199154	cav-2 encodes one of two C. elegans proteins related to caveolins, integral transmembrane proteins that are believed to function in regulation of signal transduction and that are the major component of caveolae, specialized lipid rafts found in the plasma membrane of most cell types; as loss of cav-2 function via large-scale RNA-mediated interference (RNAi) screens does not result in any obvious …
1615	spin-1	C13C4.5	3.11606881100519	0.54	0.173295274511543	0.143010924199154	spin-1 is an ortholog of human SPNS3 (spinster 3 (Drosophila)), SPNS2 (spinster 2 (Drosophila)) and SPNS1 (spinster 1 (Drosophila)); spin-1 is involved in lipid storage; spin-1 is expressed in the pharynx, hypodermis, nervous system, tail, reproductive system, pharyngeal-intestinal valve, intestine, and the excretory cell.
19313	ZK896.4	ZK896.4	3.11383824749738	0.395	0.126853088890364	0.143010924199154	ZK896.4 is an ortholog of human EPHX1 (epoxide hydrolase 1, microsomal (xenobiotic)).
13754	T22B3.3	T22B3.3	3.11383790792661	0.4675	0.150136267147987	0.143010924199154	Major sperm protein
13356	T14G10.8	T14G10.8	3.11352623545573	0.705	0.22643136645894	0.143010924199154	None
17258	Y57A10B.7	Y57A10B.7	3.11327531574452	0.875	0.28105448804188	0.143010924199154	None
6885	F33D11.7	F33D11.7	3.11071884336307	0.7925	0.254764265080032	0.143010924199154	F33D11.7 is an ortholog of human TTBK2 (tau tubulin kinase 2) and TTBK1 (tau tubulin kinase 1); F33D11.7 is predicted to have ATP binding activity and protein kinase activity, based on protein domain information.
1462	C09H5.7	C09H5.7	3.11045268029461	0.6725	0.216206471894085	0.143010924199154	C09H5.7 is an ortholog of human PPP1CC (protein phosphatase 1, catalytic subunit, gamma isozyme) and PPP1CA (protein phosphatase 1, catalytic subunit, alpha isozyme); C09H5.7 is predicted to have hydrolase activity, based on protein domain information.
19350	ZK945.8	ZK945.8	3.11007738202385	1.1575	0.372177234782103	0.143010924199154	ZK945.8 is an ortholog of human PPP1R11 (protein phosphatase 1, regulatory (inhibitor) subunit 11).
17714	Y70C5A.3	Y70C5A.3	3.10966243931121	0.425	0.136670782856463	0.143010924199154	None
5571	F15E6.6	F15E6.6	3.10934519378544	0.38	0.122212226792797	0.143010924199154	F15E6.6 is an ortholog of human XDH (xanthine dehydrogenase); F15E6.6 is involved in reproduction; F15E6.6 is predicted to have electron carrier activity, flavin adenine dinucleotide binding activity, iron-sulfur cluster binding activity, metal ion binding activity, and oxidoreductase activity, acting on CH-OH group of donors, based on protein domain information.
10577	K08E7.8	K08E7.8	3.10806320210046	0.4125	0.132719308835556	0.143010924199154	K08E7.8 is an ortholog of human LRRC20 (leucine rich repeat containing 20); K08E7.8 is expressed in the pharynx, anal depressor muscle, reproductive system, and the body wall musculature.
10709	K09F6.3	K09F6.3	3.10598300952997	0.915	0.294592725456817	0.143010924199154	K09F6.3 is predicted to have protein tyrosine phosphatase activity, based on protein domain information.
2658	C31B8.12	C31B8.12	3.1055025434578	0.5675	0.182740149801365	0.143010924199154	None
8620	F53C3.1	F53C3.1	3.1052233951618	0.9575	0.308351406050806	0.143010924199154	F53C3.1 is an ortholog of human TTBK2 (tau tubulin kinase 2) and TTBK1 (tau tubulin kinase 1); F53C3.1 is predicted to have ATP binding activity and protein kinase activity, based on protein domain information.
3613	C47A4.5	C47A4.5	3.10351930589266	0.435	0.140163458681912	0.143010924199154	None
7774	F43D2.3	F43D2.3	3.10242258288314	0.6	0.193397251332025	0.143010924199154	None
672	C01H6.6	C01H6.6	3.10050465062081	0.7825	0.252378270048175	0.143010924199154	C01H6.6 encodes a predicted transmembrane protein orthologous to human ACDP1-ACDP4 and S. cerevisiae MAM3, and paralogous to C33D12.2, C52D10.12, M02F4.3, R04E5.2, and R13G10.4; by orthology with MAM3, C01H6.6 may participate in metal homoeostasis; C01H6.6, MAM3, and ACDP1-ACDP4 belong to a family of proteins (sharing an ACD domain) from bacteria, yeast, plants, and metazoa; murine Acdp1 is a pla…
6461	slc-28.1	F27E11.1	3.09980432805772	0.8975	0.289534404438475	0.143010924199154	slc-28.1 is an ortholog of human SLC28A1 (solute carrier family 28 (concentrative nucleoside transporter), member 1), SLC28A2 (solute carrier family 28 (concentrative nucleoside transporter), member 2) and SLC28A3 (solute carrier family 28 (concentrative nucleoside transporter), member 3); slc-28.1 is predicted to have nucleoside:sodium symporter activity, based on protein domain information.
1666	C14A6.6	C14A6.6	3.09777427725647	0.665	0.214670256926839	0.143010924199154	C14A6.6 is involved in lipid storage.
8872	F54H5.2	F54H5.2	3.09737588901836	0.98	0.316396858216194	0.143010924199154	F54H5.2 is an ortholog of human TTBK2 (tau tubulin kinase 2) and TTBK1 (tau tubulin kinase 1); F54H5.2 is predicted to have ATP binding activity and protein kinase activity, based on protein domain information.
14469	W02A2.9	W02A2.9	3.09601227378913	0.49	0.158268106411704	0.143010924199154	None
8591	F53B2.5	F53B2.5	3.09551397704363	0.9	0.290743316513642	0.143010924199154	F53B2.5 is an ortholog of human KPNA4 (karyopherin alpha 4 (importin alpha 3)) and KPNA3 (karyopherin alpha 3 (importin alpha 4)).
11093	M03E7.1	M03E7.1	3.09493011010949	0.4375	0.14136021959621	0.143010924199154	M03E7.1 is expressed in the nervous system.
11252	M28.4	M28.4	3.0936512356584	0.9175	0.296575124378794	0.143010924199154	None
5820	ttr-10	F19F10.4	3.0919261770275	0.3375	0.109155258138946	0.143010924199154	None
5677	F17C11.12	F17C11.12	3.09147116826945	0.4425	0.143135735678785	0.143010924199154	F17C11.12 is an ortholog of human SLC22A16 (solute carrier family 22 (organic cation/carnitine transporter), member 16), SLC22A4 (solute carrier family 22 (organic cation/zwitterion transporter), member 4) and SLC22A5 (solute carrier family 22 (organic cation/carnitine transporter), member 5); F17C11.12 is predicted to have transmembrane transporter activity, based on protein domain information.
7109	F36A4.3	F36A4.3	3.08994187991434	0.96	0.310685455360932	0.143010924199154	None
2247	C25A8.5	C25A8.5	3.08986797616357	0.8125	0.262956218928426	0.143010924199154	C25A8.5 is an ortholog of human ABL2 (ABL proto-oncogene 2, non-receptor tyrosine kinase) and ABL1 (ABL proto-oncogene 1, non-receptor tyrosine kinase); C25A8.5 is predicted to have protein tyrosine kinase activity, based on protein domain information.
1788	C15H7.3	C15H7.3	3.08884359478902	0.845	0.27356516251763	0.143010924199154	C15H7.3 is predicted to have protein tyrosine phosphatase activity, based on protein domain information.
1849	math-14	C16C4.4	3.08766126706658	0.5775	0.187034765166663	0.143010924199154	None
10626	K08H2.5	K08H2.5	3.08532345310055	0.935	0.303047642885022	0.143010924199154	K08H2.5 is predicted to have ATP binding activity and protein kinase activity, based on protein domain information.
3739	C49C3.2	C49C3.2	3.0847723065303	1.01	0.327414765057986	0.143010924199154	None
4832	gcy-12	F08B1.2	3.08339871712147	0.3675	0.119186661770127	0.143010924199154	gcy-12 encodes a membrane guanylyl cyclase; a gcy-12::GFP reporter is expressed in the PHA neurons as well as in a number of head sensory neurons including AFD, AWC, and ASE; when expressed in COS-M6 cells, GCY-12 exhibits temperature-dependent guanylyl cyclase activity.
13406	T16D1.1	T16D1.1	3.08298612353012	1.175	0.381123998915243	0.143010924199154	None
18757	nlp-11	ZK1320.10	3.08291466432695	0.345	0.111907087144535	0.143010924199154	nlp-11 is involved in lipid storage; nlp-11 is expressed in all inner labial neurons, all ventral cord neurons, head neurons, tail neurons, and certain mechanosensory neurons.
1624	srsx-13	C13D9.6	3.08202717203157	1.1715	0.380106966814243	0.143010924199154	srsx-13 is an ortholog of human OR51J1 (olfactory receptor 51J1 (gene/pseudogene)), OR51F2 (olfactory receptor 51F2) and OR56B1 (olfactory receptor 56B1).
614	C01G10.1	C01G10.1	3.07761803473849	0.9425	0.306243331486094	0.143010924199154	None
9013	snf-2	F55H12.1	3.07761073578284	1.015	0.329801292996146	0.143010924199154	snf-2 is an ortholog of human SLC6A7 (solute carrier family 6 (neurotransmitter transporter), member 7) and SLC6A5 (solute carrier family 6 (neurotransmitter transporter), member 5); snf-2 is predicted to have neurotransmitter:sodium symporter activity, based on protein domain information.
13681	T21C12.4	T21C12.4	3.07613215729806	0.7075	0.229996620373241	0.143010924199154	None
16919	Y53F4B.17	Y53F4B.17	3.07591833228162	0.4425	0.143859476162284	0.143010924199154	None
5869	arl-7	F20D1.5	3.07447001155271	0.7225	0.234999852750267	0.143010924199154	None
18336	ZC196.5	ZC196.5	3.0735732298131	0.435	0.141529082756376	0.143010924199154	None
11334	R01H2.4	R01H2.4	3.07165211972497	0.755	0.245796063672601	0.143010924199154	None
18825	ZK250.13	ZK250.13	3.07158320029887	0.4125	0.13429556456744	0.143010924199154	None
3637	C47E12.10	C47E12.10	3.07147981956789	0.65	0.211624375930767	0.143010924199154	C47E12.10 is expressed in the intestine.
4851	sto-1	F08C6.4	3.06962440375804	0.3775	0.122979215156694	0.143010924199154	sto-1 is an ortholog of human NPHS2 (nephrosis 2, idiopathic, steroid-resistant (podocin)); sto-1 is expressed in the pharynx and the nervous system.
8205	F47D12.6	F47D12.6	3.06922542700028	0.45	0.146616796551112	0.143010924199154	F47D12.6 is expressed in the nervous system and the body wall musculature.
10373	K07A1.4	K07A1.4	3.06868571896619	0.79	0.257439201126841	0.143010924199154	None
17553	Y66D12A.13	Y66D12A.13	3.06829133080735	0.545	0.177623289720861	0.143010924199154	Y66D12A.13 is an ortholog of human SLC22A16 (solute carrier family 22 (organic cation/carnitine transporter), member 16), SLC22A4 (solute carrier family 22 (organic cation/zwitterion transporter), member 4) and SLC22A5 (solute carrier family 22 (organic cation/carnitine transporter), member 5); Y66D12A.13 is predicted to have transmembrane transporter activity, based on protein domain information.
7190	F36H12.3	F36H12.3	3.0680027630902	0.64	0.208604766494855	0.143010924199154	Major sperm protein
7632	F41G3.5	F41G3.5	3.06715163779661	0.7975	0.260013228616538	0.143010924199154	F41G3.5 is an ortholog of human TTBK2 (tau tubulin kinase 2) and TTBK1 (tau tubulin kinase 1); F41G3.5 is predicted to have ATP binding activity and protein kinase activity, based on protein domain information.
19269	best-25	ZK849.4	3.06614763155404	0.4025	0.131272217899044	0.143010924199154	best-25 is an ortholog of members of the human BEST (Bestrophins) family including BEST1.
11023	M01H9.4	M01H9.4	3.06497927957606	0.385	0.12561259469697	0.143010924199154	None
8958	glit-1	F55D10.3	3.06428407342401	0.59	0.192540895642465	0.143010924199154	glit-1 is an ortholog of human TG (thyroglobulin); glit-1 is involved in embryo development, positive regulation of growth and reproduction.
12864	bath-26	T07H3.6	3.0632195464147	0.5125	0.16730762919029	0.143010924199154	None
14355	T28F3.9	T28F3.9	3.06273454821446	0.37	0.120807074258429	0.143010924199154	T28F3.9 is an ortholog of members of the human GCNT, XYLT (Glucosaminyl (N-acetyl) transferases/xylosyltransferases) family including GCNT4; T28F3.9 is predicted to have acetylglucosaminyltransferase activity, based on protein domain information.
15412	Y17G7B.8	Y17G7B.8	3.0593857236549	0.6025	0.196934958328897	0.143010924199154	Y17G7B.8 is involved in innate immune response.
2471	C28A5.6	C28A5.6	3.0584254509663	0.625	0.204353517854272	0.143010924199154	C28A5.6 is an ortholog of human TTBK2 (tau tubulin kinase 2) and TTBK1 (tau tubulin kinase 1); C28A5.6 is involved in engulfment of apoptotic cell; C28A5.6 is predicted to have ATP binding activity and protein kinase activity, based on protein domain information.
3621	prx-11	C47B2.8	3.05597658402903	0.5425	0.177520993725928	0.143010924199154	prx-11 encodes the C. elegans ortholog of vertebrate peroxisomal membrane protein 11C; by homology, PRX-11 is predicted to be an integral peroxisomal membrane protein that functions in peroxisome organization; loss of prx-11 activity results in an extended lifespan and increased sensitivity to the Pseudomonas aeruginosa pathogen.
15957	Y39B6A.31	Y39B6A.31	3.05562309610842	0.59	0.193086641068858	0.143010924199154	None
3347	C42D8.1	C42D8.1	3.05527384371738	0.9175	0.300300413950348	0.143010924199154	C42D8.1 is involved in innate immune response.
4193	C56C10.6	C56C10.6	3.05464780143812	0.925	0.302817234629967	0.143010924199154	C56C10.6 is an ortholog of human TTBK2 (tau tubulin kinase 2) and TTBK1 (tau tubulin kinase 1); C56C10.6 is predicted to have ATP binding activity and protein kinase activity, based on protein domain information.
18313	ZC155.2	ZC155.2	3.05458745132963	0.9575	0.313462952119184	0.143010924199154	ZC155.2 is an ortholog of human H3F3A (H3 histone, family 3A); ZC155.2 is predicted to have DNA binding activity and protein heterodimerization activity, based on protein domain information; ZC155.2 is expressed in the head neurons, tail neurons, and the cholinergic neurons.
5209	F11D11.3	F11D11.3	3.05405887058977	0.7275	0.23820758892559	0.143010924199154	F11D11.3 is involved in innate immune response.
13961	sri-21	T24A6.4	3.05147782239101	0.34	0.111421422598966	0.143010924199154	7TM GPCR, serpentine chemoreceptor class i (Sri)
15526	spe-47	Y23H5A.4	3.05108644248026	0.625	0.204845064793356	0.143010924199154	spe-47 is involved in spermatogenesis.
2639	tag-141	C30H6.2	3.05023918015814	0.67	0.219654905870452	0.143010924199154	tag-141/C30H6.2 encodes a putative zinc transporter orthologous to human SLC39A4 (OMIM:607059, mutated in acrodermatitis enteropathica).
10508	K08B5.2	K08B5.2	3.04882696910167	0.455	0.149237724741744	0.143010924199154	None
7309	elp-1	F38A6.2	3.04867453970761	0.4225	0.1385848159576	0.143010924199154	elp-1 encodes a WD repeat-containing protein that is the sole C. elegans EMAP (echinoderm microtubule-associated protein) homolog; loss of elp-1 activity in a dys-1/dystrophin mutant background results in locomotion defects, disorganized and hypercontracted muscle, and abnormal cholinergic signaling; ELP-1 binds microtubules in vitro; ELP-1 is expressed in many tissues, including body wall muscle…
19047	ZK6.8	ZK6.8	3.04443570773045	0.685	0.225000645689658	0.143010924199154	ZK6.8 is an ortholog of human MFSD11 (major facilitator superfamily domain containing 11).
5617	F16C3.4	F16C3.4	3.04362598239018	0.8	0.262844385160543	0.143010924199154	None
2496	C28G1.10	C28G1.10	3.04293682891576	0.7375	0.242364544998715	0.143010924199154	C28G1.10 is an ortholog of human UBE2K (ubiquitin-conjugating enzyme E2K).
7132	F36D3.4	F36D3.4	3.04092119012565	0.605	0.198952870585575	0.143010924199154	F36D3.4 is expressed in the spermatheca.
9541	F59C6.14	F59C6.14	3.04001859211758	0.47	0.154604317624457	0.143010924199154	None
5853	F20B6.4	F20B6.4	3.03890634733748	0.42	0.138207615502195	0.143010924199154	None
11150	M05B5.3	M05B5.3	3.03565187274591	1.0775	0.354948474057186	0.143010924199154	None
16079	Y40C7B.4	Y40C7B.4	3.03426609187059	0.9275	0.30567523477422	0.143010924199154	None
15796	trpl-3	Y38C1AB.2	3.03387680776591	0.535	0.176342031631127	0.143010924199154	trpl-3 is an ortholog of human TRPM1 (transient receptor potential cation channel M1) and TRPM6 (transient receptor potential cation channel M6).
8021	F46A8.3	F46A8.3	3.03357092151983	0.4175	0.137626582928489	0.143010924199154	F46A8.3 is an ortholog of human LGALSL (lectin, galactoside-binding-like), LGALS12 (lectin, galactoside-binding, soluble, 12) and LGALS8 (lectin, galactoside-binding, soluble, 8); F46A8.3 is involved in apoptotic process and reproduction; F46A8.3 is predicted to have carbohydrate binding activity, based on protein domain information.
2794	C33C12.4	C33C12.4	3.0335401859564	0.825	0.271959476198565	0.143010924199154	C33C12.4 is involved in embryo development.
4336	D1081.3	D1081.3	3.0321146913576	0.7625	0.251474656342435	0.143010924199154	None
16279	Y44A6D.5	Y44A6D.5	3.03155878952384	0.78	0.257293377484694	0.143010924199154	Y44A6D.5 is an ortholog of human BCAT2 (branched chain amino-acid transaminase 2, mitochondrial); Y44A6D.5 is predicted to have branched-chain-amino-acid transaminase activity, based on protein domain information.
18977	dos-1	ZK507.4	3.03026877507645	0.53	0.174901977131263	0.143010924199154	dos-1 encodes an unfamilar protein with no clear orthologs outside of nematodes; DOS-1 is paralogous to OSM-7, K02F3.7, and ZK507.4, has a predicted signal sequence with 12 conserved cysteine residues, and may be secreted; DOS-1 has no obvious function in mass RNAi assays.
1064	C06A6.7	C06A6.7	3.02874143138348	0.92	0.303756534138921	0.143010924199154	None
11792	R09E10.8	R09E10.8	3.02640968975436	0.8375	0.276730544061923	0.143010924199154	None
11951	R11G1.2	R11G1.2	3.02610226167373	0.5175	0.171012066100427	0.143010924199154	None
399	dac-1	B0412.1	3.02314413852885	0.55	0.181929797190433	0.143010924199154	dac-1 encodes the C. elegans ortholog of Dachshund, a transcriptional regulator first described in Drosophila that is a member of the SKI/SNO/DAC family of proteins; dac-1 is expressed at higher levels in the AFD thermosensory neurons as compared to the AWB olfactory neurons and likely plays a role in thermosensory behavior as on thermal gradients dac-1 mutants fail to suppress cryophilic drive b…
11828	R102.7	R102.7	3.02291035431108	0.855	0.282840011706154	0.143010924199154	None
1585	col-148	C12D8.8	3.0223926889694	0.6575	0.217542876675036	0.143010924199154	col-148 is an ortholog of human SFTPD (surfactant protein D); col-148 is a structural constituent of cuticle, based on protein domain information.
12063	srv-1	R13F6.3	3.02167106125026	0.4825	0.15967985601992	0.143010924199154	srv-1 is expressed in the nervous system, intestine, rectal gland cell, and the excretory cell.
14199	osm-1	T27B1.1	3.01651825814402	0.36	0.119342887790607	0.143010924199154	osm-1 encodes a WD- and WAA-repeat containing protein that is the C. elegans ortholog of intraflagellar transport (IFT) complex B component IFT172; OSM-1 is a presumptive cargo molecule for kinesin-II, and OSM-1 is required, along with OSM-6, for the proper assembly of the middle segments of sensory cilia; osm-1 may act in a pathway with avr-14 to affect resistance to ivermectin-induced cessation…
11805	R09F10.5	R09F10.5	3.00925139174623	0.32	0.106338739554195	0.143010924199154	R09F10.5 is involved in reproduction; R09F10.5 is expressed in certain ventral cord neurons, intestine, gonadal sheath cell, head neurons, tail neurons, and the head muscle.
12989	T09B4.7	T09B4.7	3.00894536418782	0.48	0.1595243322504	0.143010924199154	T09B4.7 is an ortholog of human TTBK2 (tau tubulin kinase 2) and TTBK1 (tau tubulin kinase 1); T09B4.7 is predicted to have ATP binding activity and protein kinase activity, based on protein domain information.
8877	F55A11.11	F55A11.11	3.00778041233337	0.7075	0.235223288608073	0.143010924199154	F55A11.11 encodes a member of the histidine phosphatase superfamily orthologous to Bombyx mori ecdysteroid phosphate phosphatase (EPP), human STS1 (OMIM:609201) and human UBASH3A (OMIM:605736); F55A11.11 lacks the consensus sequence for phosphatase activity, and thus is predicted to be catalytically inactive; F55A11.11 is also paralogous to C. elegans C52E4.7, F09C12.8, F53B6.7, and T07F12.1; los…
13395	dnj-20	T15H9.7	3.0077304678854	0.3325	0.110548469535492	0.143010924199154	dnj-20 is an ortholog of human DNAJB11 (DnaJ (Hsp40)B11); dnj-20 is predicted to have unfolded protein binding activity, based on protein domain information; dnj-20 is expressed in the hypodermis and the intestine.
6880	F33D11.2	F33D11.2	3.00737386729971	0.695	0.231098636440581	0.143010924199154	None
961	gtl-1	C05C12.3	3.00415657979357	0.5275	0.175590048650609	0.143010924199154	gtl-1 encodes a TRPM subfamily member of the TRP channel family that affects the periodicity of the defecation cycle in combination with gon-2; expression includes the intestine.
7049	F35F11.2	F35F11.2	3.00391668654846	0.585	0.194745747317038	0.143010924199154	None
17190	cutl-26	Y55F3C.7	3.00203138074599	0.5125	0.170717735759526	0.143010924199154	None
8681	spe-8	F53G12.6	3.00163415584853	0.6775	0.225710384684931	0.143010924199154	spe-8 is predicted to encode a non-receptor tyrosine kinase with a SH2 domain; spe-8 is required for hermaphrodite spermatogenesis or sperm activation but not for male-derived sperm activation (sperm activation is the morphogenesis of a round non-motile spermatid to an amoeboid crawling sperm); however, mutant hermaphrodite spe-8 spermatids can transactivate and form functional sperm during matin…
6376	F26F12.8	F26F12.8	3.00162304265217	0.345	0.114937817006884	0.143010924199154	None
9236	col-156	F57B7.3	2.99969617180692	1.29	0.430043553118563	0.143010924199154	col-156 is an ortholog of human SFTPD (surfactant protein D), COL1A1 (collagen, type I, alpha 1) and COL2A1 (collagen, type II, alpha 1); col-156 is a structural constituent of cuticle, based on protein domain information.
10383	K07A12.5	K07A12.5	2.99923052651114	0.555	0.185047463038997	0.143010924199154	K07A12.5 is involved in body morphogenesis, embryo development and reproduction.
19017	ZK550.5	ZK550.5	2.99887945577063	0.5375	0.179233613063609	0.143010924199154	ZK550.5 is an ortholog of human PHYH (phytanoyl-CoA 2-hydroxylase); ZK550.5 is expressed in the nerve ring.
2737	C32E12.1	C32E12.1	2.9978690882834	0.555	0.185131499627222	0.143010924199154	None
4363	D2007.1	D2007.1	2.99778387359837	0.445	0.148442989476038	0.143010924199154	D2007.1 is involved in innate immune response; D2007.1 is expressed in the spermatheca, body wall musculature, and the head neurons.
17638	Y69A2AR.12	Y69A2AR.12	2.99697904618317	0.6725	0.224392626587253	0.143010924199154	None
8066	F46C5.10	F46C5.10	2.99577499374212	0.565	0.188598943906078	0.143010924199154	None
8302	F48F5.2	F48F5.2	2.99531102650378	0.485	0.161919745798855	0.143010924199154	None
9557	asp-8	F59D6.3	2.99427224874627	0.46	0.153626645069635	0.143010924199154	asp-8 is an ortholog of human NAPSA (napsin A aspartic peptidase), REN (renin) and CTSD (cathepsin D); asp-8 is predicted to have aspartic-type endopeptidase activity, based on protein domain information.
3057	gska-3	C36B1.10	2.99382016261258	0.775	0.258866584465678	0.143010924199154	gska-3 is an ortholog of human MAPK15 (mitogen-activated protein kinase 15); gska-3 is involved in nematode larval development; gska-3 is predicted to have ATP binding activity and protein kinase activity, based on protein domain information.
11467	R05A10.4	R05A10.4	2.99344476236747	0.425	0.141976897433669	0.143010924199154	UPF0375 protein R05A10.4
14395	VY10G11R.1	VY10G11R.1	2.99307819324885	0.615	0.205474083967197	0.143010924199154	VY10G11R.1 is an ortholog of human GSG2 (germ cell associated 2 (haspin)); VY10G11R.1 is predicted to have ATP binding activity and protein kinase activity, based on protein domain information.
6572	F28H1.4	F28H1.4	2.99074823127389	0.625	0.208977804772883	0.143010924199154	F28H1.4 is an ortholog of human PLLP (plasmolipin) and CMTM8 (CKLF-like MARVEL transmembrane domain containing 8).
10478	K07G5.5	K07G5.5	2.99038159377113	0.375	0.125402055972092	0.143010924199154	K07G5.5 is involved in reproduction; K07G5.5 is predicted to have cation transmembrane transporter activity, based on protein domain information.
17286	irld-18	Y57G11B.7	2.99017764716811	0.745	0.249149076713072	0.143010924199154	None
13899	T23F2.3	T23F2.3	2.9883079163154	0.5075	0.169828549872381	0.143010924199154	UPF0057 membrane protein T23F2.3
17668	Y69F12A.1	Y69F12A.1	2.98688346573383	0.895	0.299643427762627	0.143010924199154	Y69F12A.1 is an ortholog of human TTBK2 (tau tubulin kinase 2) and TTBK1 (tau tubulin kinase 1); Y69F12A.1 is predicted to have ATP binding activity and protein kinase activity, based on protein domain information.
3964	C52E2.3	C52E2.3	2.984691267701	0.8125	0.272222460256615	0.143010924199154	None
18383	ZC250.5	ZC250.5	2.98441030162497	0.8675	0.29067718990504	0.143010924199154	ZC250.5 is an ortholog of human PPIL2 (peptidylprolyl isomerase (cyclophilin)-like 2); ZC250.5 is predicted to have peptidyl-prolyl cis-trans isomerase activity, based on protein domain information.
14173	T26H5.9	T26H5.9	2.98423966267271	0.6375	0.213622252922223	0.143010924199154	None
4565	oac-13	E03H4.7	2.98378116608074	0.4	0.13405808862498	0.143010924199154	oac-13 is predicted to have transferase activity, transferring acyl groups other than amino-acyl groups, based on protein domain information.
470	nhx-2	B0495.4	2.97981428576109	0.5875	0.197159938056322	0.143010924199154	nhx-2 encodes a sodium/proton exchanger; NHX-2 promotes normal peptide transporter function and recovery from intracellular acid load via catalysis of the electroneutral exchange of extracellular sodium for an intracellular proton; NHX-2 activity is required for normally high growth rates, and for propagation or maintenance of the germline; NHX-2 is expressed in the apical membranes of intestinal…
11832	R106.7	R106.7	2.97828950752997	0.5	0.167881597385297	0.143010924199154	C. elegans ncRNA gene
1773	C15F1.5	C15F1.5	2.97650835789333	0.465	0.156223314060879	0.143010924199154	C15F1.5 is involved in embryo development; C15F1.5 is predicted to have zinc ion binding activity, based on protein domain information.
1695	C14C11.1	C14C11.1	2.9739886859417	0.6125	0.20595236387258	0.143010924199154	None
14709	W05E10.2	W05E10.2	2.97312658367092	0.4125	0.138742831289304	0.143010924199154	W05E10.2 is involved in lipid storage.
3106	C36F7.5	C36F7.5	2.97212767674363	0.62	0.208604766494855	0.143010924199154	None
18975	ZK507.1	ZK507.1	2.96932432066958	0.65	0.21890502006646	0.143010924199154	ZK507.1 is an ortholog of human TTBK2 (tau tubulin kinase 2) and TTBK1 (tau tubulin kinase 1); ZK507.1 is involved in embryo development; ZK507.1 is predicted to have ATP binding activity and protein kinase activity, based on protein domain information.
18683	ZK1225.4	ZK1225.4	2.96723202707507	0.845	0.284777190421793	0.143010924199154	None
4184	C56A3.8	C56A3.8	2.96610016325057	0.3425	0.115471488199728	0.143010924199154	C56A3.8 is an ortholog of human PI4K2B (phosphatidylinositol 4-kinase type 2 beta) and PI4K2A (phosphatidylinositol 4-kinase type 2 alpha); C56A3.8 is involved in apoptotic process, embryo development, nematode larval development and reproduction; C56A3.8 is predicted to have phosphotransferase activity, alcohol group as acceptor, based on protein domain information.
2090	C18G1.6	C18G1.6	2.96523027728725	0.5875	0.19812963751924	0.143010924199154	None
16319	Y45F10D.16	Y45F10D.16	2.96316935427754	0.775	0.261544281592017	0.143010924199154	None
9029	F56A11.6	F56A11.6	2.96229598659856	0.7725	0.260777452183979	0.143010924199154	F56A11.6 is involved in embryo development.
17554	Y66D12A.14	Y66D12A.14	2.95970136896628	0.975	0.329425127218336	0.143010924199154	Y66D12A.14 is an ortholog of human AASDH (aminoadipate-semialdehyde dehydrogenase); Y66D12A.14 is predicted to have catalytic activity and phosphopantetheine binding activity, based on protein domain information.
1920	C17E4.1	C17E4.1	2.95967151913937	0.9325	0.315068747991046	0.143010924199154	None
3489	C45B11.7	C45B11.7	2.95964365977526	0.62	0.209484678316673	0.143010924199154	None
18935	ZK418.2	ZK418.2	2.95840879880793	1.01	0.341399741782465	0.143010924199154	non-coding Transcript Isoform
4102	C54G4.5	C54G4.5	2.95823734371828	0.4925	0.166484275186981	0.143010924199154	None
11148	M05B5.1	M05B5.1	2.95822362347041	0.6375	0.215500949604385	0.143010924199154	M05B5.1 is an ortholog of human PTPRO (protein tyrosine phosphatase, receptor type, O); M05B5.1 is predicted to have protein tyrosine phosphatase activity, based on protein domain information.
13055	T10B5.2	T10B5.2	2.95690124081734	0.46	0.155568266416922	0.143010924199154	T10B5.2 is an ortholog of human TTBK2 (tau tubulin kinase 2) and TTBK1 (tau tubulin kinase 1); T10B5.2 is expressed in the nervous system.
14421	W01B6.2	W01B6.2	2.95652160968671	0.7175	0.242683834154701	0.143010924199154	W01B6.2 is an ortholog of human TTBK2 (tau tubulin kinase 2) and TTBK1 (tau tubulin kinase 1); W01B6.2 is involved in receptor-mediated endocytosis; W01B6.2 is predicted to have ATP binding activity and protein kinase activity, based on protein domain information.
4347	D1086.18	D1086.18	2.95629634395819	0.4825	0.163210972061745	0.143010924199154	None
16725	Y4C6A.4	Y4C6A.4	2.95621385156786	0.5425	0.183511757687042	0.143010924199154	None
9466	F59A1.15	F59A1.15	2.95528910972121	0.965	0.326533196642489	0.143010924199154	None
14883	elt-1	W09C2.1	2.95466920961176	0.7325	0.247912692770183	0.143010924199154	elt-1 encodes a GATA-like transcription factor; elt-1 is essential for fate specification of both AB- and P1-derived epidermal (hypodermal) cells during embryogenesis; elt-1 is also required for regulation of sperm-specific gene expression in the germ line and sperm function, and ELT-1 binds a sequence-specific DNA sequence, the sperm consensus site, in vitro; ELT-1 has also been shown to activat…
15729	Y37E11B.7	Y37E11B.7	2.95435175852778	0.565	0.191243306884199	0.143010924199154	None
14473	W02B12.12	W02B12.12	2.95412461421008	0.7125	0.241188200583244	0.143010924199154	W02B12.12 is an ortholog of human TSSK6 (testis-specific serine kinase 6), TSSK3 (testis-specific serine kinase 3) and TSSK1B (testis-specific serine kinase 1B); W02B12.12 is predicted to have ATP binding activity and protein kinase activity, based on protein domain information.
15678	cutl-23	Y37B11A.1	2.95372094857151	1.0975	0.371565228777206	0.143010924199154	Y37B11A.1 is orthologous to the human gene COLLAGEN TYPE VI, ALPHA 3 CHAIN (COL6A3; OMIM:120250), which when mutated leads to disease.
2874	C34B2.3	C34B2.3	2.95316168615997	0.67	0.226875488443441	0.143010924199154	C34B2.3 is an ortholog of human TTBK2 (tau tubulin kinase 2) and TTBK1 (tau tubulin kinase 1); C34B2.3 is predicted to have ATP binding activity and protein kinase activity, based on protein domain information.
14617	W03G11.2	W03G11.2	2.95189612783743	0.765	0.259155460378764	0.143010924199154	W03G11.2 is an ortholog of human TMEM30B (transmembrane protein 30B) and TMEM30A (transmembrane protein 30A).
16805	Y51B9A.5	Y51B9A.5	2.94811478356292	0.75	0.254399864001765	0.143010924199154	None
11406	gpx-7	R03G5.5	2.9473225117808	0.4425	0.150136267147987	0.143010924199154	gpx-7 is an ortholog of human GPX4 (glutathione peroxidase 4); gpx-7 is predicted to have glutathione peroxidase activity, based on protein domain information.
2432	C27D6.11	C27D6.11	2.94622535722156	0.5325	0.180739738287425	0.143010924199154	C27D6.11 is an ortholog of human TSSK2 (testis-specific serine kinase 2), TSSK1B (testis-specific serine kinase 1B), TSSK3 (testis-specific serine kinase 3), TSSK6 (testis-specific serine kinase 6), TSSK4 (testis-specific serine kinase 4), PRKAA1 (protein kinase, AMP-activated, alpha 1 catalytic subunit) and PRKAA2 (protein kinase, AMP-activated, alpha 2 catalytic subunit); C27D6.11 is predicted …
9335	lys-6	F58B3.3	2.94164279587974	0.415	0.141077632056916	0.143010924199154	lys-6 is involved in defense response; lys-6 is predicted to have lysozyme activity, based on protein domain information.
15496	Y22D7AL.15	Y22D7AL.15	2.94139661176796	0.535	0.181886386167567	0.143010924199154	Y22D7AL.15 is an ortholog of human LITAF (lipopolysaccharide-induced TNF factor).
1335	C08F8.6	C08F8.6	2.94121498749003	0.7525	0.255846649497107	0.143010924199154	C08F8.6 is an ortholog of human TTBK2 (tau tubulin kinase 2) and TTBK1 (tau tubulin kinase 1); C08F8.6 is predicted to have ATP binding activity and protein kinase activity, based on protein domain information.
4853	apy-1	F08C6.6	2.94070617576765	0.3475	0.11816889523459	0.143010924199154	apy-1 encodes a membrane-bound uridine diphosphatase (UDPase, endo-apyrase) orthologous to human CANT1 and paralogous to ZK563.7; APY-1 is required for repression of the unfolded protein response of stressed endoplasmic reticulum (ER), for normally organized pharynx and thin muscle fibers in adults, and for normally high fertility, rapid growth, and long lifespan; apy-1 is transcriptionally activ…
1481	C10C5.4	C10C5.4	2.93942850041744	0.3775	0.128426325031002	0.143010924199154	C10C5.4 encodes an aminoacylase with similarity to the vertebrate aminoacylase-I; by homology, the product of C10C5.4 is predicted to hydrolyze N-acetyl amino acids into the free amino acid and carboxylate.
4277	D1022.9	D1022.9	2.93923046735699	0.85	0.28919134087649	0.143010924199154	non-coding Transcript Isoform
14603	W03F9.3	W03F9.3	2.93839659337228	0.42	0.142935096285959	0.143010924199154	None
2436	C27D8.1	C27D8.1	2.93714674399635	0.64	0.217898544329863	0.143010924199154	C27D8.1 is an ortholog of human TTBK2 (tau tubulin kinase 2) and TTBK1 (tau tubulin kinase 1); C27D8.1 is involved in embryo development; C27D8.1 is predicted to have ATP binding activity and protein kinase activity, based on protein domain information.
17022	Y54E2A.5	Y54E2A.5	2.93700904649888	0.8425	0.286856453848625	0.143010924199154	None
5965	ttr-37	F21E9.3	2.93662123713969	0.58	0.197505893053109	0.143010924199154	ttr-37 is involved in engulfment of apoptotic cell.
1327	fbxa-98	C08F11.5	2.93539846973576	0.42	0.143081085695942	0.143010924199154	This gene encodes a protein containing an F-box, a motif predicted to mediate protein-protein interactions either with homologs of yeast Skp-1p or with other proteins; this gene's encoded protein also contains an FTH/DUF38 motif, which may also mediate protein-protein interaction.
6683	F31B12.4	F31B12.4	2.93526388184309	0.5725	0.195042089244978	0.143010924199154	None
19055	ZK616.61	ZK616.61	2.93441764926516	0.89	0.303296976223843	0.143010924199154	None
13217	fbxa-54	T12B5.2	2.93385206046641	0.6225	0.212178387720422	0.143010924199154	This gene encodes a protein containing an F-box, a motif predicted to mediate protein-protein interactions either with homologs of yeast Skp-1p or with other proteins; this gene's encoded protein also contains an FTH/DUF38 motif, which may also mediate protein-protein interaction.
18917	ZK39.10	ZK39.10	2.9336784109042	0.56	0.190886634989894	0.143010924199154	None
1683	C14B9.3	C14B9.3	2.9328595597792	0.4975	0.169629670244918	0.143010924199154	C14B9.3 is an ortholog of human PGAP2 (post-GPI attachment to proteins 2).
9276	gcy-33	F57F5.2	2.93272608430669	0.35	0.119342887790607	0.143010924199154	gcy-33 encodes a soluble guanylate cyclase beta subunit; GCY-33 activity is required in the ciliated BAG head sensory neurons to sense decreases in O2 levels and effect corresponding behavioral changes; a gcy-33::GFP reporter is expressed in the BAG neurons; biochemical characterization of chimeric molecules containing the GCY-33 N-terminal H-NOX domain fused to the rat beta1 guanylate cyclase in…
17647	Y69A2AR.24	Y69A2AR.24	2.93157288698202	0.7425	0.253277004742797	0.143010924199154	None
3256	math-20	C40D2.2	2.9315071719292	0.5875	0.200408856449555	0.143010924199154	The C40D2.2 gene encodes a protein closely similar to C46F9.3, which has a meprin-associated Traf homology (MATH) domain and may be involved in apoptosis.
18951	pgp-3	ZK455.7	2.93111786019776	0.3425	0.116849617223134	0.143010924199154	pgp-3 encodes a transmembrane protein that is a member of the P-glycoprotein subclass of the ATP-binding cassette (ABC) transporter superfamily; with PGP-1, PGP-3 is required for defense against the pathogenic Pseudomonas aeruginosa strain PA14, and may facilitate ATP-dependent efflux of the toxic phenazine compounds produced by the bacteria; PGP-3 is also required for resistance to colchicine an…
15798	trpl-4	Y38C1AB.6	2.92957348399376	0.585	0.199687771341545	0.143010924199154	trpl-4 is an ortholog of human TRPM1 (transient receptor potential cation channel M1) and TRPM6 (transient receptor potential cation channel M6).
15811	nspe-3	Y38E10A.12	2.92866002776356	0.8075	0.275723365752575	0.143010924199154	None
6784	F32B4.2	F32B4.2	2.92739272140336	0.77	0.263032696081471	0.143010924199154	F32B4.2 is an ortholog of human TOMM20L (translocase of outer mitochondrial membrane 20 (yeast)-like) and TOMM20 (translocase of outer mitochondrial membrane 20 (yeast)).
12932	T08G11.2	T08G11.2	2.92699725859619	0.64	0.218654116644765	0.143010924199154	T08G11.2 encodes a nematode-specific sperm protein, required for a normally high ovulation rate, that interacts with EGL-32; despite not being EGL-32, and although T08G11.2(tm336) complements egl-32(n155), T08G11.2 can partially rescue egl-32 mutants when expressed transgenically, implying that T08G11.2 can be a nonorthologous replacement for EGL-32 function in vivo; T08G11.2 has an SH2 motif, bu…
7122	F36D1.7	F36D1.7	2.92666108606623	0.67	0.228929821491753	0.143010924199154	None
16445	mib-1	Y47D3A.22	2.92569150449017	0.5275	0.180299255471886	0.143010924199154	mib-1 is an ortholog of human MIB2 (mindbomb E3 ubiquitin protein ligase 2); mib-1 is predicted to have zinc ion binding activity, based on protein domain information.
5294	F13A7.7	F13A7.7	2.92488492499524	0.73	0.249582468616671	0.143010924199154	None
886	C04E7.5	C04E7.5	2.92457475632084	0.4875	0.166690900598924	0.143010924199154	None
3542	C46A5.4	C46A5.4	2.92440260075084	0.3425	0.117117937151356	0.143010924199154	C46A5.4 is involved in hermaphrodite genitalia development; C46A5.4 is predicted to have heme binding activity and peroxidase activity, based on protein domain information.
12161	srh-195	R52.7	2.92385490213712	0.5725	0.195803150006365	0.143010924199154	7TM GPCR, serpentine receptor class h (Srh)
9822	H24G06.1	H24G06.1	2.9237379676833	0.675	0.230868842372648	0.143010924199154	H24G06.1 is an ortholog of human KIAA1875 (KIAA1875) and members of the WDR (WD repeat domain containing) family including WDR62; H24G06.1 is involved in body morphogenesis, embryo development, hermaphrodite genitalia development and reproduction.
18582	ZK1010.8	ZK1010.8	2.92373091037991	0.4775	0.163318723451863	0.143010924199154	None
1867	C16D2.1	C16D2.1	2.91793385800502	0.675	0.231328067340599	0.143010924199154	None
6057	gly-18	F22D6.11	2.91673679671738	0.2725	0.0934263250310016	0.143010924199154	GLY-18 is similar to 2/I N-acetylglucosaminyltransferase.
1668	C14A6.8	C14A6.8	2.91523996116224	0.7275	0.249550640664915	0.143010924199154	None
17524	Y65B4BL.1	Y65B4BL.1	2.91447213084685	0.5475	0.187855630597818	0.143010924199154	non-coding Transcript Isoform
6185	snb-2	F23H12.1	2.91438797332213	0.4025	0.138107899045846	0.143010924199154	snb-2 is an ortholog of human VAMP5 (vesicle-associated membrane protein 5), VAMP3 (vesicle-associated membrane protein 3) and VAMP1 (vesicle-associated membrane protein 1 (synaptobrevin 1)); snb-2 is involved in embryo development and reproduction.
9175	F56H1.3	F56H1.3	2.91406474327735	0.8175	0.280535977069811	0.143010924199154	F56H1.3 is involved in reproduction.
3599	pgp-9	C47A10.1	2.91311336814273	0.48	0.164772166181101	0.143010924199154	pgp-9 encodes an ATP-binding protein that is a member of the P-glycoprotein subclass of the ATP-binding cassette (ABC) transporter superfamily; PGP-9 is predicted to function as a transmembrane protein that couples energy to transport of various molecules across membranes, and loss of pgp-9 activity via RNAi can result in embryonic lethality; pgp-9 promoter-gfp fusion proteins are expressed in th…
1664	C14A6.13	C14A6.13	2.91176799001335	0.7175	0.246413863488042	0.143010924199154	None
420	clec-117	B0432.12	2.91117962920634	0.82	0.281672759651576	0.143010924199154	clec-117 is an ortholog of human ABRACL (ABRA C-terminal like).
14976	Y102A11A.7	Y102A11A.7	2.91080395579262	1.1275	0.387350030137286	0.143010924199154	None
11665	R07E5.15	R07E5.15	2.91023213322199	0.4925	0.169230486591714	0.143010924199154	None
7728	irld-8	F42G8.9	2.90990119537126	0.7675	0.263754659856098	0.143010924199154	None
5586	F15H10.7	F15H10.7	2.90930812917855	0.885	0.30419603586296	0.143010924199154	F15H10.7 is predicted to have catalytic activity, based on protein domain information.
6323	F26B1.5	F26B1.5	2.90918663692873	0.39	0.13405808862498	0.143010924199154	F26B1.5 is an ortholog of human PPP1CB (protein phosphatase 1, catalytic subunit, beta isozyme); F26B1.5 is predicted to have hydrolase activity, based on protein domain information.
17545	Y66A7A.7	Y66A7A.7	2.90902630894906	0.7	0.240630343509299	0.143010924199154	None
2584	snb-5	C30A5.5	2.9082073970852	0.815	0.280241361333737	0.143010924199154	snb-5 encodes a predicted synaptobrevin.
16825	fip-7	Y51H4A.10	2.90734797067231	0.8825	0.303541237203858	0.143010924199154	None
19314	ZK896.5	ZK896.5	2.90475030123088	0.7725	0.265943685304948	0.143010924199154	ZK896.5 is an ortholog of human EPHX1 (epoxide hydrolase 1, microsomal (xenobiotic)).
2110	ift-74	C18H9.8	2.90323198358432	0.52	0.179110730020964	0.143010924199154	ift-74 encodes a protein that interacts with the intraflagellar transport (IFT) component IFT-81; ift-74 along with ift-81 is involved in growth, chemotaxis, intraflagellar transport and the morphogenesis of cilia; ift-74 colocalizes with ift-81 in the ciliary transition zone; ift-74 binds ift-81 in protien binding assays; the physical interaction of ift-74 and ift-81 and their co-localization in…
3250	C40A11.8	C40A11.8	2.90293107869053	0.5	0.172239707539162	0.143010924199154	None
330	arf-1.2	B0336.2	2.90180972635116	0.2875	0.0990761032293845	0.143010924199154	arf-1.2 encodes an ADP-ribosylation factor homolog required in vivo for embryonic development, fertility, locomotion, vulval development, and cuticular synthesis; ARF proteins are N-myristoylated GTPases that regulate membrane traffic and the actin cytoskeleton, and that activate both phospholipase D1 (PLD1) and phosphatidylinositol 4-phosphate 5-kinase.
13892	T23F11.2	T23F11.2	2.90163449268408	0.6525	0.224873257346904	0.143010924199154	None
1165	swt-3	C06G8.1	2.90078048315252	0.6225	0.214597417355579	0.143010924199154	swt-3 is an ortholog of human SLC50A1 (solute carrier family 50 (sugar efflux transporter), member 1); swt-3 is expressed in the hypodermis, intestine, and the body wall musculature.
1122	C06E2.1	C06E2.1	2.89779437579925	0.445	0.153565071323345	0.143010924199154	None
11357	R02D5.7	R02D5.7	2.89201760737458	0.77	0.266250107895788	0.143010924199154	None
10590	K08F4.5	K08F4.5	2.89029487892309	0.805	0.278518294403213	0.143010924199154	None
11924	mpz-5	R11A8.8	2.88957133527397	0.5025	0.173901226754921	0.143010924199154	None
12959	T08H10.3	T08H10.3	2.88954210162295	0.6275	0.217162435407173	0.143010924199154	None
2307	C25G4.7	C25G4.7	2.88839838079535	0.78	0.270045851426221	0.143010924199154	non-coding Transcript Isoform
1358	chil-3	C08H9.7	2.88756083671942	0.3075	0.106491262829757	0.143010924199154	chil-3 is an ortholog of human OVGP1 (oviductal glycoprotein 1) and members of the CHI (Chitinases) family including CHI3L1; chil-3 is predicted to have chitinase activity, based on protein domain information.
5949	F21D5.3	F21D5.3	2.88689611504247	0.6225	0.21562951183328	0.143010924199154	F21D5.3 is predicted to have copper ion binding activity and oxidoreductase activity, based on protein domain information.
38	sra-3	AH6.7	2.88325019545277	0.395	0.13699816985115	0.143010924199154	sra-3 encodes a predicted chemosensory receptor.
1119	C06E1.7	C06E1.7	2.88156076418314	0.5175	0.179590174336199	0.143010924199154	C06E1.7 is predicted to have galactoside 2-alpha-L-fucosyltransferase activity, based on protein domain information.
4699	flr-1	F02D10.5	2.87956317767253	0.275	0.095500596108565	0.143010924199154	flr-1 encodes an ion channel that belongs to the DEG/ENaC sodium channel superfamily; flr-1 activity is essential for normal defecation rhythm, growth rates, expulsion, and dauer larvae formation; a rescuing FLR-1::GFP reporter is expressed in the intestine from embryonic to adult stages where it localizes to the membranes facing the inner lumen as well as to part of the lateral membrane between …
5611	F16B4.5	F16B4.5	2.87931244252428	0.3675	0.127634637551809	0.143010924199154	F16B4.5 is involved in receptor-mediated endocytosis.
18852	ptr-23	ZK270.1	2.87842808440045	0.935	0.324830071339007	0.143010924199154	ptr-23 encodes a nematode-specific member of the sterol sensing domain (SSD) proteins, distantly paralogous to Drosophila PATCHED (PTC) and human PTCH (OMIM:601309, mutated in basal cell nevus syndrome); PTR-23 is strongly required for normal molting from L4 to adult stages (a role conserved in C. briggsae); PTR_23 also functions in a pathway with the mucin-like protein OSM-8 to regulate the osmo…
11772	cnc-4	R09B5.9	2.87677654912482	1.135	0.394538811276563	0.143010924199154	cnc-4 encodes one of eleven C. elegans caenacin peptides; cnc-4 expression is strongly induced after infection by the fungus Drechmeria coniospora, suggesting that it functions as a secreted antimicrobial peptide in the innate immune response.
12310	T02B11.9	T02B11.9	2.87361693576854	0.79	0.274914860838512	0.143010924199154	None
15849	Y38F2AR.10	Y38F2AR.10	2.87200854974909	0.6525	0.227192916976868	0.143010924199154	Y38F2AR.10 is an ortholog of human VAPB (VAMP (vesicle-associated membrane protein)-associated protein B and C) and VAPA (VAMP (vesicle-associated membrane protein)-associated protein A).
6665	glna-3	F30F8.2	2.8710143118297	0.7675	0.267327124367719	0.253344406170548	glna-3 is an ortholog of human GLS (glutaminase); glna-3 is predicted to have glutaminase activity, based on protein domain information.
7994	nas-1	F45G2.1	2.87042399108344	0.8725	0.303962063691739	0.253344406170548	nas-1 encodes an astacin-like metalloprotease.
5778	F19B10.10	F19B10.10	2.87009343008399	0.7275	0.253476068888361	0.253344406170548	None
13846	rmd-5	T23B3.3	2.86818195048874	0.365	0.127258314256459	0.253344406170548	rmd-5 is an ortholog of human RMDN3 (regulator of microtubule dynamics 3) and RMDN2 (regulator of microtubule dynamics 2).
8725	F54B3.2	F54B3.2	2.86778257836337	0.8875	0.309472554403511	0.253344406170548	None
2505	C28H8.2	C28H8.2	2.86659283744725	0.58	0.20233079229923	0.253344406170548	C28H8.2 is involved in embryo development.
2287	C25F9.10	C25F9.10	2.86468261625459	0.635	0.221665044635984	0.253344406170548	None
4410	D2045.5	D2045.5	2.86416041917481	0.7825	0.273203970965231	0.253344406170548	D2045.5 is an ortholog of human TTBK2 (tau tubulin kinase 2) and TTBK1 (tau tubulin kinase 1); D2045.5 is involved in feminization of hermaphroditic germ-line and germline cell cycle switching, mitotic to meiotic cell cycle; D2045.5 is predicted to have ATP binding activity and protein kinase activity, based on protein domain information.
16070	sptf-3	Y40B1A.4	2.86220920538487	0.59	0.206134477832715	0.253344406170548	sptf-3 encodes a C2H2 zinc finger domain-containing protein that is a member of the Sp1 family of transcription factors; SPTF-3 activity is required for caspase-dependent and -independent apoptotic cell death of the sisters of two cells: the M4 pharyngeal motor neuron and the AQR sensory neuron; in addition, SPTF-3 plays a role in cell fate specification, embryonic and larval development, and mor…
2803	tag-312	C33D12.6	2.86214154808007	0.6275	0.219241427951363	0.253344406170548	rsef-1 is an ortholog of human RASEF (RAS and EF-hand domain containing); rsef-1 is predicted to have GTP binding activity, GTPase activity, and calcium ion binding activity, based on protein domain information; rsef-1 is expressed in the g1, spermathecal-uterine junction, and the uterus.
15001	srh-131	Y102A5C.31	2.86175305431425	0.5075	0.177338851524913	0.253344406170548	7TM GPCR, serpentine receptor class h (Srh)
9065	F56B3.6	F56B3.6	2.86158155416106	0.445	0.155508410848162	0.253344406170548	F56B3.6 is an ortholog of human REEP6 (receptor accessory protein 6) and REEP5 (receptor accessory protein 5).
9494	F59A6.2	F59A6.2	2.86080768227211	0.9925	0.346929996780398	0.253344406170548	F59A6.2 is involved in embryo development.
3725	C49A9.2	C49A9.2	2.85904612775608	0.385	0.134660296755046	0.253344406170548	None
1405	C09F9.1	C09F9.1	2.85865547652744	0.575	0.201143511249031	0.253344406170548	None
3292	ptr-3	C41D7.2	2.85714103961936	0.8875	0.310625197599008	0.253344406170548	ptr-3 encodes a nematode-specific member of the sterol sensing domain (SSD) proteins, distantly paralogous to Drosophila PATCHED (PTC) and human PTCH (OMIM:601309, mutated in basal cell nevus syndrome); PTR-3 is weakly required for normal molting from L4 to adult stages; PTR-3 is also required for normal adult alae formation, growth to full size, and vulval morphogenesis.
10108	K03A1.4	K03A1.4	2.85682968357047	0.895	0.313284339331502	0.253344406170548	K03A1.4 is predicted to have calcium ion binding activity, based on protein domain information; K03A1.4 is expressed in the head neurons and the tail neurons.
15792	Y38C1AA.6	Y38C1AA.6	2.85479710989475	0.3175	0.111216309873491	0.253344406170548	Y38C1AA.6 is an ortholog of human RNF224 (ring finger protein 224) and RNF182 (ring finger protein 182).
9070	gyg-1	F56B6.4	2.85410485196233	0.36	0.126134118637051	0.253344406170548	gyg-1 is an ortholog of human GYG2 (glycogenin 2) and GYG1 (glycogenin 1); gyg-1 is involved in embryo development, nematode larval development and reproduction; gyg-1 is predicted to have transferase activity, transferring glycosyl groups, based on protein domain information; gyg-1 is expressed in the pharynx, hypodermis, reproductive system, intestine, and the body wall musculature; gyg-1 is lo…
17488	Y62H9A.12	Y62H9A.12	2.85305010468214	0.4575	0.160354702235757	0.253344406170548	None
8698	F53H4.2	F53H4.2	2.85200811902357	0.305	0.106942192052532	0.253344406170548	None
6549	F28F5.6	F28F5.6	2.85133349797878	0.42	0.147299500496075	0.253344406170548	F28F5.6 is expressed in the nervous system and the intestine.
9293	nhr-193	F57G8.6	2.85078191220504	0.5275	0.185036953455337	0.253344406170548	nhr-193 is predicted to have sequence-specific DNA binding activity, transcription factor activity, sequence-specific DNA binding, and zinc ion binding activity, based on protein domain information.
5943	F21C3.7	F21C3.7	2.85056113071296	0.825	0.289416701543832	0.253344406170548	None
206	B0244.9	B0244.9	2.84884333413656	0.7575	0.265897387519762	0.253344406170548	None
13006	T09E11.11	T09E11.11	2.84806895513007	0.49	0.172046396249427	0.253344406170548	None
5588	F15H9.1	F15H9.1	2.84731678588094	1.01	0.354719926145314	0.253344406170548	None
1735	C15A11.4	C15A11.4	2.84709971022383	0.4575	0.160689841088858	0.253344406170548	None
1769	C15F1.1	C15F1.1	2.84701508317663	0.7125	0.25026210932645	0.253344406170548	C15F1.1 is an ortholog of human THAP4 (THAP domain containing 4).
4100	C54G4.3	C54G4.3	2.84585113701411	0.6675	0.234551973333484	0.253344406170548	None
10545	K08D8.6	K08D8.6	2.84574040001155	0.46	0.161645102975005	0.253344406170548	K08D8.6 is an ortholog of human EPHX1 (epoxide hydrolase 1, microsomal (xenobiotic)); K08D8.6 is localized to the membrane raft.
7919	F44G4.5	F44G4.5	2.84521373346352	0.7175	0.252177891439662	0.253344406170548	None
9271	F57F4.1	F57F4.1	2.84458464126292	0.5975	0.210048240904066	0.253344406170548	F57F4.1 is an ortholog of human ACOT9 (acyl-CoA thioesterase 9).
17783	Y71F9B.9	Y71F9B.9	2.84349597841956	0.42	0.147705501673837	0.253344406170548	Y71F9B.9 is an ortholog of human CRYL1 (crystallin, lambda 1); Y71F9B.9 is predicted to have 3-hydroxyacyl-CoA dehydrogenase activity, based on protein domain information.
11821	R102.10	R102.10	2.84185856734786	0.645	0.226964145017935	0.253344406170548	None
634	C01G12.13	C01G12.13	2.84180542113175	0.78	0.27447340138065	0.253344406170548	None
9622	math-32	F59H6.4	2.84130883436379	0.4025	0.141660067055021	0.253344406170548	None
14864	W08F4.12	W08F4.12	2.84007032614122	0.4275	0.150524441618613	0.253344406170548	non-coding Transcript Isoform
11256	M28.8	M28.8	2.84002747848159	0.8825	0.31073643008265	0.253344406170548	None
8985	F55F8.8	F55F8.8	2.83988483573945	0.795	0.279940929292296	0.253344406170548	None
13109	T10E9.4	T10E9.4	2.83815096790714	0.675	0.237830900340635	0.253344406170548	None
16885	Y53C10A.10	Y53C10A.10	2.83803127735801	1.085	0.382307273586516	0.253344406170548	None
13740	T22A3.6	T22A3.6	2.83622940360359	0.8425	0.297049314462912	0.253344406170548	None
6707	F31D4.8	F31D4.8	2.83579027363715	0.465	0.163975454857456	0.253344406170548	None
2694	C31H5.1	C31H5.1	2.83570966242125	0.3625	0.127833961566602	0.253344406170548	C31H5.1 is an ortholog of human MEST (mesoderm specific transcript) and SERHL2 (serine hydrolase-like 2) and members of the ABHD (Abhydrolase domain containing) family including EPHX3.
12573	T05C1.2	T05C1.2	2.83419751198305	0.31	0.109378403830119	0.253344406170548	None
16809	Y51B9A.9	Y51B9A.9	2.83362567243681	0.54	0.190568572713283	0.253344406170548	Y51B9A.9 is an ortholog of human MAPK8 (mitogen-activated protein kinase 8); Y51B9A.9 is predicted to have ATP binding activity and protein kinase activity, based on protein domain information.
4291	D1037.5	D1037.5	2.83360695923257	0.7575	0.267327124367719	0.253344406170548	ipla-4 encodes a phospholipase A2.
11068	M03A1.3	M03A1.3	2.83338224640352	0.4175	0.147350397402236	0.253344406170548	M03A1.3 encodes a protein with ~10 predicted transmembrane sequences; it has an internal repeat (in residues 74-351 and 377-668), with some similarity in these repeated domains to worm C05D12.1 and C13B4.1, and to mammalian stromal cell derived factor receptor 2.
16391	Y46G5A.22	Y46G5A.22	2.832571183944	0.55	0.194169877571865	0.253344406170548	None
2509	pxl-1	C28H8.6	2.83163692369826	0.2725	0.0962340890950458	0.253344406170548	pxl-1 encodes proteins containing N-terminal LD motifs and C-terminal LIM domains that is the C. elegans ortholog of vertebrate paxillin; pxl-1 is required for organized myofilament structure in the pharynx and pharyngeal muscle contraction, and hence feeding and viability past the first larval stage; PXL-1 is expressed in body wall and pharyngeal muscle, as well as pharyngeal epithelial cells; P…
962	C05C12.4	C05C12.4	2.82872771914016	0.6425	0.227133914534305	0.253344406170548	None
14266	T27F6.8	T27F6.8	2.82814949105355	0.5725	0.202429186226196	0.253344406170548	This gene encodes a protein containing an F-box, a motif predicted to mediate protein-protein interactions either with homologs of yeast Skp-1p or with other proteins.
8061	F46C3.2	F46C3.2	2.82778473798787	0.555	0.196266707484571	0.253344406170548	None
7921	F44G4.7	F44G4.7	2.82727975721293	0.5075	0.179501161392066	0.253344406170548	None
3164	C38C3.3	C38C3.3	2.82662968524997	0.625	0.221111383376959	0.253344406170548	None
14746	W06A7.2	W06A7.2	2.82565843455302	0.34	0.120325937431919	0.253344406170548	W06A7.2 is involved in locomotion; W06A7.2 is localized to the plasma membrane.
3243	math-18	C40A11.1	2.82561725885175	0.345	0.122097215721353	0.253344406170548	None
1151	C06G3.12	C06G3.12	2.82443819147279	0.49	0.173485828608093	0.253344406170548	None
14316	T28C6.10	T28C6.10	2.82443819147279	0.49	0.173485828608093	0.253344406170548	None
12988	T09B4.6	T09B4.6	2.82170389401362	0.7525	0.266682837131304	0.253344406170548	T09B4.6 is an ortholog of human TOB2 (transducer of ERBB2, 2) and TOB1 (transducer of ERBB2, 1).
2245	C25A8.2	C25A8.2	2.82161156946862	0.6775	0.240111008662894	0.253344406170548	None
9149	cdo-1	F56F10.3	2.82033128723398	0.5275	0.187034765166663	0.253344406170548	cdo-1 encodes the C. elegans cysteine dioxygenase ortholog; by homology to mammalian enzymes, CDO-1 is predicted to function in cysteine catabolism by catalyzing the oxidation of cysteine to cysteine sulfanate.
10158	pfn-3	K03E6.6	2.82008887820771	0.33	0.117017588541298	0.253344406170548	pfn-3 is involved in muscle thin filament assembly; pfn-3 is expressed in the intestine, rectal gland cell, and the body wall musculature; pfn-3 is localized to the striated muscle dense body.
17811	Y71G12B.32	Y71G12B.32	2.81666366746061	0.575	0.20414222920637	0.253344406170548	None
18554	ZC581.2	ZC581.2	2.81163833146238	0.555	0.197393809079041	0.253344406170548	ZC581.2 is an ortholog of human TTBK2 (tau tubulin kinase 2) and TTBK1 (tau tubulin kinase 1); ZC581.2 is predicted to have ATP binding activity and protein kinase activity, based on protein domain information.
18618	ZK1055.7	ZK1055.7	2.81057422147156	0.555	0.197468544242682	0.253344406170548	ZK1055.7 is involved in innate immune response.
15125	Y106G6H.1	Y106G6H.1	2.80984151292845	0.47	0.167269220643751	0.253344406170548	Y106G6H.1 is involved in reproduction; Y106G6H.1 is expressed in the intestine.
16834	Y51H4A.25	Y51H4A.25	2.80930252939495	0.4375	0.155732604595713	0.253344406170548	Y51H4A.25 is an ortholog of members of the human GCNT, XYLT (Glucosaminyl (N-acetyl) transferases/xylosyltransferases) family including GCNT4; Y51H4A.25 is predicted to have acetylglucosaminyltransferase activity, based on protein domain information.
13259	srv-32	T13A10.12	2.8073031320807	0.6	0.21372825511554	0.253344406170548	7TM GPCR, serpentine receptor class v (Srv)
16867	Y52B11A.12	Y52B11A.12	2.80491899148794	0.4075	0.145280488041415	0.253344406170548	None
565	C01B10.3	C01B10.3	2.80444164174654	0.37	0.131933570837142	0.253344406170548	C01B10.3 encodes a paralog of IPP-5, and thus may functionally overlap with ipp-5 in vivo.
7399	btb-16	F39E9.2	2.80325262593649	0.4325	0.154285060147054	0.253344406170548	None
11890	R10F2.6	R10F2.6	2.80297773738394	0.585	0.208706616609088	0.253344406170548	R10F2.6 is predicted to have protein tyrosine phosphatase activity, based on protein domain information.
17635	Y69A2AL.2	Y69A2AL.2	2.80253816728226	0.445	0.158784635012316	0.253344406170548	Y69A2AL.2 is an ortholog of members of the human Phospholipases family including PLA2G2F; Y69A2AL.2 is predicted to have calcium ion binding activity and phospholipase A2 activity, based on protein domain information.
17822	pbo-1	Y71H2AL.1	2.80205982978312	0.4225	0.150781933886366	0.253344406170548	pbo-1 encodes a calcium binding protein with homology to calcineurin; pbo-1 was identified in screens for mutations that disrupt the normal defecation cycle; a pbo-1 mutation results in weak or absent posterior body contractions, the first step in the defecation cycle; pbo-1 mutant animals are also slow growing and constipated.
785	C03B8.3	C03B8.3	2.80189866724888	0.6975	0.24893833890319	0.253344406170548	Uncharacterized protein C03B8.3
11856	swt-6	R10D12.9	2.79987878289577	0.6225	0.222331053688039	0.253344406170548	None
11335	ger-1	R01H2.5	2.79980493088343	0.605	0.216086482785465	0.253344406170548	ger-1 encodes the C. elegans ortholog of GDP-keto-6-deoxymannose 3,5-epimerase/4-reductase; GER-1 is involved in the synthesis of GDP-fucose and exhibits enzymatic activity in vitro; ger-1 is expressed in larvae and adults.
5023	F09G2.1	F09G2.1	2.79976899117477	0.3225	0.115188074807801	0.253344406170548	F09G2.1 is an ortholog of human PDGFRB (platelet-derived growth factor receptor, beta polypeptide) and PDGFRA (platelet-derived growth factor receptor, alpha polypeptide); F09G2.1 is predicted to have protein tyrosine kinase activity, based on protein domain information.
15666	egl-23	Y37A1B.11	2.79898347383716	0.315	0.11254085740212	0.253344406170548	egl-23 encodes one of 44 C. elegans TWK (two-P domain K+) potassium channel subunits that contain two pore-forming domains and four transmembrane domains; egl-23 was originally defined by gain-of-function mutations that result in defects in locomotion, egg-laying, and enteric muscle activation; loss of egl-23 function via reversion or RNA-mediated interference (RNAi) does not result in any abnorm…
12280	nhr-55	T01G6.7	2.79766148957333	0.4275	0.152806192455113	0.253344406170548	nhr-55 encodes a member of the superfamily of nuclear receptors, which is one of the most abundant class of transcriptional regulators; nuclear receptors have a well conserved DNA binding domain and a less conserved C-terminal ligand binding domain.
15386	Y17D7B.7	Y17D7B.7	2.79688424929858	0.7025	0.251172353727609	0.253344406170548	None
15090	unc-95	Y105E8A.6	2.79568608436702	0.415	0.148442989476038	0.253344406170548	unc-95 encodes a LIM domain-containing protein related to Drosophila and vertebrate paxillins; UNC-95 is required for locomotion and organization of thick and thin filaments in body wall muscle; by homology, UNC-95 may function as an anchor protein that links signaling and cytoskeletal proteins at focal adhesions; in vitro, UNC-95 interacts with RNF-5, a RING finger protein that may function as a…
17345	Y57G7A.5	Y57G7A.5	2.79531853233088	0.6125	0.21911635218519	0.253344406170548	Y57G7A.5 is involved in embryo development and oogenesis.
9307	mec-17	F57H12.7	2.7935299136191	0.5425	0.194198743802666	0.253344406170548	mec-17 encodes an alpha-tubulin acetyltransferase; MEC-17 activity is required for maintaining the differentiated state of the touch receptor neurons, and hence the animal's touch sensitivity, during later stages of larval development; MEC-17 and W06B11.1 function redundantly for acetylation of K40 on MEC-12 alpha-tubulin; mec-17 is expressed solely in the touch receptor cells from late embryogen…
16064	Y40B10A.9	Y40B10A.9	2.79289723400967	0.3225	0.115471488199728	0.253344406170548	Y40B10A.9 is an ortholog of human PLB1 (phospholipase B1); Y40B10A.9 is expressed in the body wall musculature.
4532	E02H9.4	E02H9.4	2.79222334476296	0.6225	0.222940618689243	0.253344406170548	None
4546	mrp-3	E03G2.2	2.79175600253739	0.3175	0.113727703893689	0.253344406170548	mrp-3 is an ortholog of human ABCC1 (ATP-binding cassette C (CFTR/MRP) 1), ABCC3 (ATP-binding cassette C (CFTR/MRP) 3) and ABCC6 (ATP-binding cassette C (CFTR/MRP) 6); mrp-3 is predicted to have ATP binding activity and ATPase activity, coupled to transmembrane movement of substances, based on protein domain information.
16782	Y51A2B.5	Y51A2B.5	2.78919914495437	0.5725	0.205256050302341	0.253344406170548	None
16484	Y47D9A.4	Y47D9A.4	2.78898510312428	0.99	0.354967833600466	0.253344406170548	None
134	B0207.9	B0207.9	2.78777826777526	0.805	0.288760411581233	0.253344406170548	B0207.9 is involved in lipid storage.
17321	Y57G11C.42	Y57G11C.42	2.7860960453235	1.0825	0.388536497805591	0.253344406170548	Y57G11C.42 is an ortholog of human FAM46C (family with sequence similarity 46, member C), FAM46D (family with sequence similarity 46, member D), FAM46B (family with sequence similarity 46, member B) and FAM46A (family with sequence similarity 46, member A).
13105	col-171	T10E10.7	2.78556725962778	0.425	0.152572155108109	0.253344406170548	col-171 is an ortholog of human MARCO (macrophage receptor with collagenous structure); col-171 is a structural constituent of cuticle, based on protein domain information.
5732	F18C12.4	F18C12.4	2.78394874248398	0.9225	0.33136385951449	0.253344406170548	None
751	C02G6.2	C02G6.2	2.78367202503722	0.315	0.113159882761615	0.253344406170548	C02G6.2 is an ortholog of human IDE (insulin-degrading enzyme); C02G6.2 is predicted to have catalytic activity and metal ion binding activity, based on protein domain information.
3734	C49C3.10	C49C3.10	2.78367202503722	0.315	0.113159882761615	0.253344406170548	C49C3.10 is an ortholog of human MAPK8 (mitogen-activated protein kinase 8); C49C3.10 is predicted to have ATP binding activity and protein kinase activity, based on protein domain information.
11209	fbxa-118	M162.8	2.78348310084477	0.3875	0.139214065960162	0.253344406170548	This gene encodes a protein containing an F-box, a motif predicted to mediate protein-protein interactions either with homologs of yeast Skp-1p or with other proteins; this gene's encoded protein also contains an FTH/DUF38 motif, which may also mediate protein-protein interaction.
16154	Y41E3.22	Y41E3.22	2.78295472006982	0.7975	0.286565927303335	0.253344406170548	non-coding Transcript Isoform
14186	cgr-1	T27A10.7	2.78264883816669	0.445	0.159919567965745	0.253344406170548	cgr-1 is an ortholog of members of the human SEC14 (SEC14) family including SEC14L2; cgr-1 is involved in nematode larval development; cgr-1 is expressed in the intestine; cgr-1 is localized to the cytoplasm.
13433	kel-10	T16H12.6	2.77975650699977	0.2875	0.103426325031002	0.253344406170548	kel-10 is an ortholog of human KLHDC8B (kelch domain containing 8B) and KLHDC8A (kelch domain containing 8A) and members of the KLHL (Kelch-like) family including IVNS1ABP.
15880	Y38H8A.4	Y38H8A.4	2.77663713935032	0.64	0.230494647979011	0.253344406170548	Y38H8A.4 is an ortholog of human TSSK2 (testis-specific serine kinase 2), TSSK1B (testis-specific serine kinase 1B), TSSK3 (testis-specific serine kinase 3), TSSK6 (testis-specific serine kinase 6), TSSK4 (testis-specific serine kinase 4), PRKAA1 (protein kinase, AMP-activated, alpha 1 catalytic subunit) and PRKAA2 (protein kinase, AMP-activated, alpha 2 catalytic subunit); Y38H8A.4 is predicted …
9000	F55G11.1	F55G11.1	2.77620660721357	0.315	0.113464177767432	0.253344406170548	None
1229	svh-1	C07G1.1	2.7759798200829	0.69	0.248560884703908	0.253344406170548	svh-1 encodes a homolog of human TRYP1 and ELA2; mutation of human TRYP1 or ELA2 leads, respectively, to hereditary pancreatitis (OMIM:276000) or cyclic haematopoiesis (OMIM:162800).
11659	kin-2	R07E4.6	2.7753956717689	0.3375	0.121604282745348	0.253344406170548	kin-2 encodes a predicted regulatory subunit of a cAMP-dependent protein kinase that may act downstream of, or in parallel to, ric-8.
13522	T19D12.1	T19D12.1	2.77154364034822	0.59	0.212877759314615	0.253344406170548	T19D12.1 is involved in embryo development.
8913	F55B11.4	F55B11.4	2.77080870883479	0.375	0.135339548632247	0.253344406170548	F55B11.4 is involved in lipid storage.
126	B0207.11	B0207.11	2.77072209080826	0.665	0.24000963582963	0.253344406170548	B0207.11 encodes a nematode-specific protein probably required for a normally high ovulation rate; B0207.11 has no obvious non-nematode homologs, but does have a putative N-terminal coiled-coil domain and an SH2 motif, and is is paralogous to four other C. elegans proteins (F42G4.6, F44F4.10, T08G11.2, and Y81G3A.1); B0207.11(tm322) hermaphrodites show abnormal egg-laying, retaining significantly…
1003	basl-1	C05D2.3	2.76913576956719	0.6875	0.248272405981544	0.253344406170548	C05D2.3 generally resembles aromatic-L-amino-acid/L-histidine decarboxylases; however, its predicted protein sequence lacks six residues critical for AADC function.
18089	Y79H2A.2	Y79H2A.2	2.76615485391271	0.85	0.307285761242788	0.253344406170548	None
5919	F21A3.3	F21A3.3	2.76567222368005	0.875	0.316378778550884	0.253344406170548	F21A3.3 encodes a putatively secreted protein, with an N-terminal EGF-liked domain and a DUF1794 domain, that is homologous to human THAP4/CGI-36; F21A3.3 is a paralog of MAB-7, C15F1.1, C28H8.5, C52G5.2, T28H10.2, and a domain in Y46G5A.29.
12684	mps-3	T06A4.2	2.76537613071472	0.6625	0.239569580659096	0.253344406170548	mps-3 encodes a single-pass transmembrane protein that is related to the vertebrate KCNE proteins, also known as MinK-related peptides (MiRPs) that associate with, and regulate, pore-forming ion channels; mps-1 is required for the normal function of several neurons and thus for normal body touch sensation, chemotaxis to select molecules, osmotic avoidance, and nose-touch; when coexpressed in tiss…
15659	Y34F4.4	Y34F4.4	2.76380642803607	0.61	0.22071010249204	0.253344406170548	None
2300	clec-185	C25G4.1	2.76299607686477	0.2975	0.107672972282168	0.253344406170548	None
12577	T05C12.1	T05C12.1	2.76201919333003	0.7175	0.259773719796257	0.253344406170548	T05C12.1 is an ortholog of human TTBK2 (tau tubulin kinase 2) and TTBK1 (tau tubulin kinase 1); T05C12.1 is involved in lipid storage; T05C12.1 is predicted to have ATP binding activity and protein kinase activity, based on protein domain information.
1176	fbxa-156	C06H5.1	2.76087488605454	0.365	0.132204469620718	0.253344406170548	This gene encodes a protein containing an F-box, a motif predicted to mediate protein-protein interactions either with homologs of yeast Skp-1p or with other proteins; this gene's encoded protein also contains an FTH/DUF38 motif, which may also mediate protein-protein interaction.
2610	nmur-4	C30F12.6	2.75988411783936	0.4025	0.145839456591064	0.253344406170548	nmur-4 is an ortholog of human TRHR (thyrotropin-releasing hormone receptor); nmur-4 is involved in embryo development, nematode larval development and reproduction; nmur-4 is predicted to have thyrotropin-releasing hormone receptor activity, based on protein domain information; nmur-4 is expressed in the pharynx and the intestine.
18330	ZC190.7	ZC190.7	2.75980309017665	0.68	0.246394390389814	0.253344406170548	None
6724	F31E8.5	F31E8.5	2.7595828405947	0.6675	0.241884385632776	0.253344406170548	None
16011	Y39F10C.1	Y39F10C.1	2.75712678804144	0.365	0.132384191246889	0.253344406170548	Y39F10C.1 is an ortholog of human VMO1 (vitelline membrane outer layer 1 (chicken)); Y39F10C.1 is involved in determination of adult lifespan.
18331	ZC190.8	ZC190.8	2.75595283174006	0.7375	0.267602548021243	0.253344406170548	None
8534	F52G2.3	F52G2.3	2.75337982677038	0.495	0.179779046533009	0.253344406170548	F52G2.3 is involved in embryo development.
2605	C30F12.1	C30F12.1	2.75158917561221	0.34	0.123564957666456	0.253344406170548	C30F12.1 is an ortholog of human KHNYN (KH and NYN domain containing), N4BP1 (NEDD4 binding protein 1) and NYNRIN (NYN domain and retroviral integrase containing) and members of the Zinc fingers, CCCH-type family including ZC3H12C; C30F12.1 is involved in embryo development, engulfment of apoptotic cell, lipid storage and oviposition; C30F12.1 is expressed in the nervous system, body region, repr…
10629	K08H2.9	K08H2.9	2.75116822511543	0.4675	0.169927813113059	0.253344406170548	bgnt-1.5 is an ortholog of human B3GNT1.
7108	F36A4.2	F36A4.2	2.74990471463468	0.4975	0.180915359485862	0.253344406170548	None
14738	W05H9.1	W05H9.1	2.74988353105008	0.4125	0.150006353120883	0.253344406170548	None
7961	sdpn-1	F45E1.7	2.74934816828943	0.4225	0.153672788653344	0.253344406170548	sdpn-1 encodes the C. elegans syndapin ortholog; an SDPN-1::GFP fusion protein is highly expressed in the intestine, where it localizes to basolateral recycling endosomes; SDPN-1 localization to basolateral recycling endosomes is dependent upon ALX-1, one of two C. elegans Bro1 domain-containing proteins, and RME-1.
15874	Y38H6C.4	Y38H6C.4	2.7480099749324	0.6	0.21833981880461	0.253344406170548	None
17329	Y57G11C.499	Y57G11C.499	2.74487820704511	0.7175	0.261395933035731	0.253344406170548	None
10104	K02H11.9	K02H11.9	2.74356601122077	0.3675	0.133949756811748	0.253344406170548	None
17542	Y66A7A.4	Y66A7A.4	2.74298781264136	0.9525	0.347249082044878	0.253344406170548	Y66A7A.4 is involved in reproduction.
9811	sgca-1	H22K11.4	2.7427232434543	0.42	0.153132475543188	0.253344406170548	sgca-1 encodes a protein orthologous to the human gene SARCOGLYCAN, ALPHA (50KD DYSTROPHIN-ASSOCIATED GLYCOPROTEIN) (SGCA; OMIM:600119), which when mutated leads to disease.
8646	F53F10.1	F53F10.1	2.74237668568251	0.365	0.133096230691285	0.253344406170548	F53F10.1 is an ortholog of human CCDC102A (coiled-coil domain containing 102A) and CCDC102B (coiled-coil domain containing 102B); F53F10.1 is expressed in the body wall musculature; F53F10.1 is localized to the mitochondrion.
12708	nep-20	T06D4.4	2.74150698775665	0.6675	0.243479226199678	0.253344406170548	T06D4.4 encodes a neprilysin; neprilysins are thermolysin-like zinc metallopeptidases, found on the outer surface of animal cells, that negatively regulate small signalling peptides (e.g., enkephalin, tachykinin, insulin, and natriuretic peptides) by cleaving them; T06D4.4 has no clear orthologs in other organisms.
16276	Y44A6D.2	Y44A6D.2	2.74093703707308	0.32	0.116748395045846	0.253344406170548	None
7266	F37C4.8	F37C4.8	2.73685862689824	0.5875	0.214662165676358	0.253344406170548	None
9167	ttr-56	F56F4.9	2.73679992526342	0.5225	0.190916403927375	0.253344406170548	None
18389	ZC262.5	ZC262.5	2.73635629033183	0.3025	0.110548469535492	0.253344406170548	ZC262.5 is an ortholog of human ATP5EP2 (ATP synthase, H+ transporting, mitochondrial F1 complex, epsilon subunit pseudogene 2) and ATP5E (ATP synthase, H+ transporting, mitochondrial F1 complex, epsilon subunit); ZC262.5 is predicted to have proton-transporting ATP synthase activity, rotational mechanism and proton-transporting ATPase activity, rotational mechanism, based on protein domain infor…
2314	C25H3.10	C25H3.10	2.73563249135016	0.48	0.175462165154757	0.253344406170548	None
12158	math-35	R52.3	2.73542154861111	0.3875	0.141660067055021	0.253344406170548	math-35 is expressed in the intestine.
18710	lec-5	ZK1248.16	2.73525754687736	0.26	0.0950550343227544	0.253344406170548	lec-5 is an ortholog of members of the human Lectins, galactoside-binding family including LGALS9; lec-5 is predicted to have carbohydrate binding activity, based on protein domain information; lec-5 is localized to the membrane raft.
5062	F10C1.3	F10C1.3	2.73376291219678	0.6725	0.245997923594478	0.253344406170548	None
10077	far-8	K02F3.3	2.733534208204	0.3125	0.114320866760003	0.253344406170548	far-8 is predicted to have lipid binding activity, based on protein domain information.
4906	ins-37	F08G2.6	2.73325993580124	0.6125	0.224091383324817	0.253344406170548	ins-37 encodes an insulin-like peptide.
3610	ent-6	C47A4.2	2.73277861059575	0.455	0.16649720479948	0.253344406170548	ent-4 is an ortholog of human SLC29A1 (solute carrier family 29 (equilibrative nucleoside transporter), member 1), SLC29A2 (solute carrier family 29 (equilibrative nucleoside transporter), member 2) and SLC29A3 (solute carrier family 29 (equilibrative nucleoside transporter), member 3); ent-4 is predicted to have nucleoside transmembrane transporter activity, based on protein domain information.
2397	C27A2.5	C27A2.5	2.73152627618215	1.5925	0.583007388171948	0.253344406170548	None
9329	F58A6.5	F58A6.5	2.73076626719616	0.67	0.245352378945243	0.253344406170548	None
9445	F58G6.9	F58G6.9	2.73021786099704	0.3775	0.138267354189142	0.253344406170548	F58G6.9 is an ortholog of human SLC31A2 (solute carrier family 31 (copper transporter), member 2) and SLC31A1 (solute carrier family 31 (copper transporter), member 1); F58G6.9 is involved in reproduction; F58G6.9 is predicted to have copper ion transmembrane transporter activity, based on protein domain information.
16889	Y53C10A.15	Y53C10A.15	2.72967253845	0.8475	0.310476801910181	0.253344406170548	Y53C10A.15 is involved in embryo development, locomotion, nematode larval development, positive regulation of growth and receptor-mediated endocytosis; Y53C10A.15 is predicted to have sequence-specific DNA binding activity and transcription factor activity, sequence-specific DNA binding, based on protein domain information.
5643	F16H6.10	F16H6.10	2.72877711248351	0.37	0.135591873116839	0.253344406170548	F16H6.10 is involved in innate immune response.
2337	C26B9.5	C26B9.5	2.72769591902672	0.38	0.139311716291158	0.253344406170548	C26B9.5 is predicted to have serine-type peptidase activity, based on protein domain information; C26B9.5 is localized to the membrane raft.
3676	C48B4.1	C48B4.1	2.72741477702086	0.91	0.333649288574285	0.253344406170548	acox-5 is an ortholog of human ACOX1 (acyl-CoA oxidase 1, palmitoyl) and ACOX2 (acyl-CoA oxidase 2, branched chain); acox-5 is involved in pheromone biosynthetic process; acox-5 is predicted to have acyl-CoA dehydrogenase activity, acyl-CoA oxidase activity, and flavin adenine dinucleotide binding activity, based on protein domain information.
398	B0410.3	B0410.3	2.72680648380108	0.71	0.260377846472729	0.253344406170548	None
4502	grl-23	E02A10.2	2.72378271049377	0.89952380952381	0.330248006222473	0.253344406170548	grl-23 encodes a hedgehog-like protein, with (from N- to C-terminus) a signal sequence, a glycine-rich low-complexity region, a Ground-like (Grl) domain, and an acid-rich low-complexity region; the Grl domain is predicted to form a cysteine-crosslinked protein involved in intercellular signalling, and it has subtle similarity to the N-terminal Hedge domain of HEDGEHOG proteins.
7791	F43E2.6	F43E2.6	2.72336918952895	0.4175	0.153302755133325	0.253344406170548	None
18056	tag-164	Y76A2A.1	2.72195120065157	0.7825	0.287477600558265	0.253344406170548	None
4710	F02E11.7	F02E11.7	2.71921182410867	0.3675	0.135149456449743	0.253344406170548	None
4346	D1086.17	D1086.17	2.71843933066738	0.525	0.193125516570242	0.253344406170548	None
16247	Y43F8B.9	Y43F8B.9	2.71820457046674	0.435	0.160032105282387	0.253344406170548	None
19311	ZK896.1	ZK896.1	2.71786724738883	0.5525	0.203284395340063	0.253344406170548	ZK896.1 is an ortholog of human EPHX1 (epoxide hydrolase 1, microsomal (xenobiotic)).
3635	cdd-1	C47D2.2	2.71572099739653	0.54	0.198842222937364	0.253344406170548	cdd-1 encodes a cytidine deaminase that contains a zinc-binding region; CDD-1 exhibits deoxycytidine deaminase activity when expressed in vitro, and is able to bind AU-rich RNA sequences in vitro; a cdd-1::lacZ reporter fusion is expressed at highest levels in early larvae and is seen predominantly in the intestine and pharynx.
15434	fbxa-121	Y18D10A.18	2.71516847677103	0.9475	0.348965453932641	0.253344406170548	fbxa-121 is involved in determination of adult lifespan.
12707	nep-19	T06D4.3	2.7146385288882	0.945	0.348112645548809	0.253344406170548	T06D4.3 encodes a neprilysin; neprilysins are thermolysin-like zinc metallopeptidases, found on the outer surface of animal cells, that negatively regulate small signalling peptides (e.g., enkephalin, tachykinin, insulin, and natriuretic peptides) by cleaving them; T06D4.3 has no clear orthologs in other organisms.
14860	W08E3.4	W08E3.4	2.71457299081974	0.78	0.287338009564612	0.253344406170548	None
8212	srt-36	F47D2.5	2.71448368592393	0.62	0.228404393518752	0.253344406170548	srt-36 is expressed in the nervous system, intestine, and the rectal gland cell.
17927	csp-2	Y73B6BL.7	2.71427009850249	0.5475	0.201711686800096	0.253344406170548	The csp-2 gene encodes a caspase homolog that may be involved in apoptosis.
18727	ZK1290.10	ZK1290.10	2.71422650797543	0.565	0.208162435353061	0.253344406170548	Uncharacterized protein ZK1290.10
11819	R09H3.3	R09H3.3	2.71277540262914	0.9275	0.341900770370115	0.253344406170548	None
17333	Y57G11C.52	Y57G11C.52	2.71274396399244	0.8725	0.321630058561041	0.253344406170548	None
10517	K08C9.2	K08C9.2	2.71237093229418	0.67	0.247016361966872	0.253344406170548	K08C9.2 is involved in reproduction; K08C9.2 is expressed in the spermatheca.
11031	M02B1.4	M02B1.4	2.71156144195689	0.3225	0.118935162231566	0.253344406170548	M02B1.4 is involved in embryo development.
1845	math-10	C16C4.15	2.71068674720588	0.5975	0.220423846693422	0.253344406170548	None
3045	C35E7.9	C35E7.9	2.71004757931691	0.5725	0.211250903625944	0.253344406170548	Major sperm protein
16682	Y49E10.18	Y49E10.18	2.70998187783387	0.3875	0.142989886083568	0.253344406170548	None
13515	srh-252	T19C9.3	2.70973345689628	0.3695	0.136360275236526	0.253344406170548	7TM GPCR, serpentine receptor class h (Srh)
12182	ttr-27	R90.2	2.70967943339737	0.5575	0.205743894694219	0.253344406170548	None
7410	prx-6	F39G3.7	2.70762671334724	0.355	0.131111130736755	0.253344406170548	prx-6 is an ortholog of human PEX6 (peroxisomal biogenesis factor 6); prx-6 is involved in nematode larval development; prx-6 is predicted to have ATP binding activity, based on protein domain information; prx-6 is expressed in the hypodermis and the intestine.
14580	W03D8.3	W03D8.3	2.70698387012426	0.64	0.236425494463926	0.253344406170548	None
2244	C25A6.1	C25A6.1	2.70613965562464	0.5875	0.217098921254451	0.253344406170548	C25A6.1 is an ortholog of human PPP1CC (protein phosphatase 1, catalytic subunit, gamma isozyme) and PPP1CA (protein phosphatase 1, catalytic subunit, alpha isozyme); C25A6.1 is predicted to have hydrolase activity, based on protein domain information.
16114	Y41D4A.1	Y41D4A.1	2.70487179705336	0.3425	0.126623376521251	0.253344406170548	None
6208	F25B4.8	F25B4.8	2.70478849520792	0.495	0.18300876422574	0.253344406170548	F25B4.8 is an ortholog of human CENPV (centromere protein V); F25B4.8 is predicted to have carbon-sulfur lyase activity, based on protein domain information.
34	sfxn-1.1	AH6.2	2.70329557546898	0.5575	0.206229760836745	0.253344406170548	sfxn-1.1 is an ortholog of human SFXN3 (sideroflexin 3) and SFXN1 (sideroflexin 1); sfxn-1.1 is predicted to have ion transmembrane transporter activity, based on protein domain information.
17890	srv-24	Y73B6BL.10	2.70176805971397	0.4175	0.154528438701063	0.253344406170548	7TM GPCR, serpentine receptor class v (Srv)
16878	Y52D5A.2	Y52D5A.2	2.70141917801862	0.705	0.260973937601601	0.253344406170548	Y52D5A.2 is predicted to have protein tyrosine kinase activity, based on protein domain information.
5569	F15E6.4	F15E6.4	2.70088886771339	0.905	0.335074875097021	0.253344406170548	None
9158	F56F3.4	F56F3.4	2.69802000480387	0.6975	0.258522916345353	0.253344406170548	F56F3.4 is an ortholog of human ZFAND5 (zinc finger, AN1-type domain 5); F56F3.4 is involved in lipid storage; F56F3.4 is predicted to have zinc ion binding activity, based on protein domain information.
1101	C06C3.5	C06C3.5	2.69696967498621	0.5225	0.193735956635356	0.253344406170548	C06C3.5 is involved in embryo development.
9765	unc-23	H14N18.1	2.69327116370205	0.5475	0.203284395340063	0.253344406170548	unc-23 encodes a protein with similarity to the BAG2 (BCL2 AnthaGene) protein that functions to negatively regulate proteosomal degradation by the E3 ubiquitin ligase and Hsp70 co-chaperone CHIP (Carboxyl-terminus of Hsp70 Interacting Protein); in C. elegans, unc-23 is required for proper attachment of the anterior body wall musculature to the overlying hypodermis.
6016	ceh-60	F22A3.5	2.69096214117203	0.3725	0.138426325031002	0.253344406170548	ceh-60 encodes one of three C. elegans homeodomain proteins (CEH-20, CEH-40, and CEH-60) homologous to Extradenticle (Exd/Pbx); loss of ceh-60 activity via large-scale RNAi results in reduced fat content, sterility, and variable embryonic lethality.
9292	F57G8.5	F57G8.5	2.69090858276899	0.5275	0.196030442422981	0.253344406170548	F57G8.5 is an ortholog of human SLC9B2 (solute carrier 9 B (NHA2, cation proton antiporter 2) 2) and SLC9B1 (solute carrier 9 B (NHA1, cation proton antiporter 1) 1); F57G8.5 is predicted to have solute:proton antiporter activity, based on protein domain information.
11050	M02F4.3	M02F4.3	2.68971685421202	0.335	0.12454842578519	0.253344406170548	M02F4.3 encodes a predicted transmembrane protein orthologous to human ACDP1-ACDP4 and S. cerevisiae MAM3, and paralogous to C01H6.6, C33D12.2, C52D10.12, R04E5.2, and R13G10.4; by orthology with MAM3, M02F4.3 may participate in metal homoeostasis; M02F4.3, MAM3, and ACDP1-ACDP4 belong to a family of proteins (sharing an ACD domain) from bacteria, yeast, plants, and metazoa; murine Acdp1 is a pla…
6803	ssp-32	F32B6.7	2.68896774413888	0.7875	0.292863312219534	0.253344406170548	Sperm-specific class P protein 32
16435	wht-8	Y47D3A.11	2.68889412913	0.7	0.260330071168138	0.253344406170548	wht-8 is an ortholog of human ABCG2 (ATP-binding cassette G (WHITE)2 (Junior blood group)) and ABCG8 (ATP-binding cassette G (WHITE) 8); wht-8 is predicted to have ATP binding activity and ATPase activity, based on protein domain information.
5502	tre-4	F15A2.2	2.68884850685765	0.3025	0.112501689562838	0.253344406170548	tre-4 is an ortholog of human TREH (trehalase (brush-border membrane glycoprotein)); tre-4 is predicted to have alpha,alpha-trehalase activity, based on protein domain information; tre-4 is expressed in the pharynx, hypodermis, nervous system, tail, reproductive system, intestine, and the excretory cell.
14074	fbxa-127	T25E12.12	2.68726876461181	0.420833333333333	0.156602621544676	0.253344406170548	None
6770	F32A5.9	F32A5.9	2.68707259073416	0.4175	0.15537354719767	0.253344406170548	RNA gene of unknown function
19083	ZK637.12	ZK637.12	2.68675677262683	0.725	0.269842066608497	0.253344406170548	Uncharacterized protein ZK637.12
16217	Y43F4A.2	Y43F4A.2	2.68663464524747	0.4525	0.168426325031002	0.253344406170548	None
16781	Y51A2B.4	Y51A2B.4	2.68515166979484	0.915	0.340762873953378	0.253344406170548	None
5239	F11G11.14	F11G11.14	2.68367039424255	0.79	0.29437296088776	0.253344406170548	None
6390	F26F4.2	F26F4.2	2.68299446245442	0.7	0.260902513887276	0.253344406170548	F26F4.2 encodes a novel protein with high similarity to C. elegans F37A8.1 and C. briggsae CBG18186.
10637	usp-33	K09A9.4	2.68218769912842	0.4075	0.151928218943222	0.253344406170548	usp-33 is an ortholog of human USP33 (ubiquitin specific peptidase 33) and USP20 (ubiquitin specific peptidase 20); usp-33 is predicted to have ubiquitinyl hydrolase activity, based on protein domain information.
17806	Y71G12B.26	Y71G12B.26	2.68133234478715	0.58	0.216310373135055	0.253344406170548	None
13525	T19D12.3	T19D12.3	2.68117298644368	0.62	0.231242073202584	0.253344406170548	T19D12.3 is involved in lipid storage.
17703	sfxn-1.3	Y6E2A.9	2.68117298644368	0.62	0.231242073202584	0.253344406170548	sfxn-1.3 is an ortholog of human SFXN3 (sideroflexin 3) and SFXN1 (sideroflexin 1); sfxn-1.3 is predicted to have ion transmembrane transporter activity, based on protein domain information.
3679	C48B4.13	C48B4.13	2.67976075717204	0.7975	0.297601193638496	0.253344406170548	None
10658	K09C6.2	K09C6.2	2.67948582915995	0.795	0.296698714114582	0.253344406170548	K09C6.2 is predicted to have ATP binding activity and protein kinase activity, based on protein domain information.
2180	C24D10.2	C24D10.2	2.67907286531995	0.655	0.244487564514889	0.253344406170548	None
11681	oig-4	R07G3.9	2.67811913487203	0.34	0.126954770447972	0.253344406170548	oig-4 encodes a protein containing a single immunoglobulin domain; OIG-4 is expressed by body wall muscle cells and secreted into the extracellular space where it interacts with, stabilizes, and properly localizes a complex containing levamisole-sensitive acetylcholine receptors (L-AChRs) and the LEV-9 and LEV-10 extracellular and transmembrane, respectively, scaffolding proteins; OIG-4 requires …
10084	K02F6.3	K02F6.3	2.67577899877349	0.32	0.119591341492209	0.253344406170548	None
4062	C54D10.5	C54D10.5	2.67510532570631	0.3425	0.128032342019868	0.253344406170548	None
16326	Y45F3A.1	Y45F3A.1	2.67456320938884	0.755	0.282289084568887	0.253344406170548	Y45F3A.1 is involved in reproduction.
11788	R09E10.4	R09E10.4	2.6736884827764	0.91	0.340353786861153	0.253344406170548	acs-23 is an ortholog of members of the human ACS (Acyl-CoA synthetase) family including ACSBG2 and SLC (Solute carriers) family including SLC27A3.
4227	CD4.5	CD4.5	2.67366733300832	0.5325	0.19916464304512	0.253344406170548	None
8058	lipl-2	F46B6.8	2.67169892449624	0.595	0.222704734633297	0.253344406170548	lipl-2 is an ortholog of members of the human Lipases family including LIPF; lipl-2 is predicted to have hydrolase activity, acting on ester bonds, based on protein domain information.
9189	F56H6.2	F56H6.2	2.67048255215161	0.3775	0.14136021959621	0.253344406170548	None
12322	igcm-3	T02C5.3	2.66954717763176	0.3075	0.115188074807801	0.253344406170548	igcm-3 encodes protein containing an immunoglobulin-like domain; loss of igcm-3 activity via RNAi results in a moderate increase in fat content, suggesting that igcm-3 may play a role in regulating lipid metabolism.
2341	C26C6.10	C26C6.10	2.66650806244031	0.655	0.245639609805103	0.253344406170548	None
12085	R13H9.5	R13H9.5	2.66543101476789	0.715	0.268249298533154	0.253344406170548	R13H9.5 is an ortholog of human TTBK2 (tau tubulin kinase 2) and TTBK1 (tau tubulin kinase 1); R13H9.5 is predicted to have ATP binding activity and protein kinase activity, based on protein domain information.
14557	W03B1.3	W03B1.3	2.66410833706804	0.77	0.289027285146901	0.253344406170548	None
13101	col-167	T10E10.2	2.66345405097912	0.53	0.198989729071979	0.253344406170548	col-167 is an ortholog of human MARCO (macrophage receptor with collagenous structure); col-167 is involved in body morphogenesis and locomotion; col-167 is a structural constituent of cuticle, based on protein domain information.
14854	W08E12.6	W08E12.6	2.66305163504837	0.3275	0.122979215156694	0.253344406170548	None
17382	Y59C2A.1	Y59C2A.1	2.66266377755893	0.385	0.144592044720328	0.253344406170548	Y59C2A.1 is an ortholog of human CPA5 (carboxypeptidase A5), CPA1 (carboxypeptidase A1 (pancreatic)), CPA4 (carboxypeptidase A4), CPA2 (carboxypeptidase A2 (pancreatic)), CPO (carboxypeptidase O), CPA3 (carboxypeptidase A3 (mast cell)), CPB1 (carboxypeptidase B1 (tissue)), CPA6 (carboxypeptidase A6) and CPB2 (carboxypeptidase B2 (plasma)); Y59C2A.1 is predicted to have metallocarboxypeptidase act…
3638	C47E12.11	C47E12.11	2.66222818933703	0.6375	0.239461065942193	0.253344406170548	None
11375	R02F2.5	R02F2.5	2.66219853575228	0.975	0.366238650839197	0.253344406170548	None
18537	sth-1	ZC513.12	2.66193001274225	1.2	0.450800732647285	0.253344406170548	sth-1 is expressed in the spermatheca and the germ line; sth-1 is localized to the plasma membrane.
8915	F55B11.7	F55B11.7	2.66037086287333	1.0825	0.406898156609205	0.253344406170548	non-coding Transcript Isoform
8442	nmy-1	F52B10.1	2.65944323252049	0.32	0.120325937431919	0.253344406170548	nmy-1 encodes a class II non-muscle myosin heavy chain related to Drosophila zipper, which plays a role in several aspects of embryonic morphogenesis; in C. elegans, NMY-1 is required for embryonic elongation and establishment of normal body morphology; however, nmy-1 functions redundantly with another non-muscle myosin heavy chain gene, nmy-2, during elongation and establishment of normal body m…
5865	tag-299	F20D1.10	2.65820498864479	0.3275	0.123203440441577	0.253344406170548	emre-1 is expressed in the nervous system and the body wall musculature; emre-1 is localized to the mitochondrion.
19308	ZK892.5	ZK892.5	2.65697835897132	0.6925	0.260634414902841	0.253344406170548	None
2472	C28C12.1	C28C12.1	2.65615427108719	0.565	0.212713548362061	0.253344406170548	None
13113	acdh-4	T10E9.9	2.65498172234647	0.68	0.256122290513932	0.253344406170548	acdh-4 is an ortholog of human ACADSB (acyl-CoA dehydrogenase, short/branched chain); acdh-4 is involved in nematode larval development, receptor-mediated endocytosis and reproduction; acdh-4 is predicted to have acyl-CoA dehydrogenase activity and flavin adenine dinucleotide binding activity, based on protein domain information.
17501	fbxb-101	Y63D3A.3	2.65442456405097	0.6375	0.240165046930962	0.253344406170548	None
3240	C39H7.4	C39H7.4	2.65439871358794	0.62	0.233574555633336	0.253344406170548	C39H7.4 is involved in innate immune response.
3019	C35D10.3	C35D10.3	2.65438825205202	0.6875	0.259005064337711	0.253344406170548	None
9862	H32C10.1	H32C10.1	2.65252986610903	0.675	0.254474043298955	0.253344406170548	H32C10.1 is an ortholog of human CECR5 (cat eye syndrome chromosome region, candidate 5); H32C10.1 is involved in hermaphrodite genitalia development.
11813	R09H10.2	R09H10.2	2.65227743299201	0.2675	0.100856719086976	0.253344406170548	non-coding Transcript Isoform
12532	srx-19	T05A12.1	2.65217457958505	0.3725	0.140450784374187	0.253344406170548	7TM GPCR, serpentine receptor class x (Srx)
16105	Y41C4A.18	Y41C4A.18	2.65199563103157	0.71	0.26772291465798	0.253344406170548	None
3713	twk-37	C48E7.9	2.65109244090278	0.685	0.258384049319207	0.253344406170548	twk-37 is predicted to have potassium channel activity, based on protein domain information.
5682	col-153	F17C11.3	2.6491793912502	0.3925	0.148159087035164	0.253344406170548	col-153 is an ortholog of human COLQ (collagen-like tail subunit (single strand of homotrimer) of asymmetric acetylcholinesterase), EDA (ectodysplasin A) and COL4A6 (collagen, type IV, alpha 6); col-153 is a structural constituent of cuticle, based on protein domain information.
18800	ghi-1	ZK20.1	2.64856247542138	0.5275	0.19916464304512	0.253344406170548	ghi-1 encodes a secreted protein that is a member of a family of lipid and lipopolysaccharide-binding proteins; in conjunction with flr-2, which encodes the sole c. elegans glycoprotein hormone alpha subunit, ghi-1 activity is required for regulation of defecation cycle periods; GHI-1 physically interacts with FLR-2; ghi-1 is expressed in body wall muscles and the posterior intestine.
Significant Neg
Row	Gene ID	Gene Name	Score(d)	Numerator(r)	Denominator(s+s0)	q-value(%)
18397	ZC308.4	ZC308.4	-27.9305834258586	-4.785	0.171317581413998	0	None
5493	F14H3.6	F14H3.6	-26.6207205296841	-5.725	0.215058040732451	0	F14H3.6 is involved in embryo development.
10198	K04C1.5	K04C1.5	-26.1898675088883	-3.52	0.134403123605165	0	K04C1.5 is involved in embryo development; K04C1.5 is predicted to have ATP binding activity and protein kinase activity, based on protein domain information.
5262	F12E12.1	F12E12.1	-25.9097503284973	-3.3625	0.129777398754078	0	None
8779	F54D10.7	F54D10.7	-24.5113834106524	-4.1	0.167269220643751	0	F54D10.7 exhibits identical protein binding activity.
653	C01G6.3	C01G6.3	-24.2617177803145	-3.595	0.148175823020945	0	None
13163	rme-2	T11F8.3	-23.5952168418906	-3.3425	0.141660067055021	0	rme-2 encodes a member of the low-density lipoprotein (LDL) receptor superfamily; RME-2 functions as the C. elegans yolk receptor whose activity is required for yolk uptake during oogenesis; RME-2 is expressed in developing oocytes where it localizes at or near the cell surface.
11449	R04D3.3	R04D3.3	-23.3496360345346	-3.6025	0.154285060147054	0	None
19288	clec-91	ZK858.3	-22.5486640877931	-2.6875	0.119186661770127	0	clec-91 is an ortholog of members of the human KLR (Killer cell lectin-like receptors) family including KLRF2, CLEC (C-type lectin domain) family including CLEC2L and CD (CD molecules) family including CLEC4C; clec-91 is expressed in the germ line.
17708	ztf-25	Y6G8.3	-22.3389211440307	-3.8895	0.174113153223576	0	ztf-25 is predicted to have metal ion binding activity, based on protein domain information; ztf-25 is expressed in the intestine, ventral nerve cord, nerve ring, dorsal nerve cord, head muscle, and the embryonic cell.
16719	Y49F6C.8	Y49F6C.8	-22.1688907089256	-3.515	0.158555520262671	0	None
957	C05C10.5	C05C10.5	-22.0704465501925	-3.47	0.15722382381836	0	C05C10.5 encodes a novel protein that is conserved in C. remanei and C. briggsae; large-scale RNAi screens have indicated that C05C10.5 activity is required for normal body morphology, chromosome segregation, and embryonic development; in situ hybridization experiments reveal that C05C10.5 mRNA is expressed in the medial germline.
4604	EEED8.3	EEED8.3	-21.7339176972886	-3.7125	0.17081595926275	0	EEED8.3 encodes a protein with similarity to fatty acid-binding proteins; loss of EEED8.3 activity via RNAi results in 20-30% embryonic lethality.
248	cpg-2	B0280.5	-20.9393357016554	-3.5225	0.168224056875	0	cpg-2 encodes a chondroitin proteoglycan with six chitin-binding peritrophin-A domains and three mucin-like regions; CPG-2 is individually dispensable for normal embryonic development; however, CPG-2 and CPG-1 are jointly required for osmotic integrity of early embryos, error-free chromosomal segregation during meiosis, polar body extrusion, association of the sperm pronucleus/centrosome complex …
19082	cdc-25.3	ZK637.11	-20.8008018753694	-4.3425	0.20876599017762	0	cdc-25.3 encodes a tyrosine phosphatase that is a member of the cell division cycle 25 (CDC25) family of cell cycle regulators that includes Schizosaccharomyces pombe CDC25 and Drosophila string; cdc-25.3 is one of four cdc-25 genes in C. elegans and while it is known to be expressed in hermaphrodites, the precise function of cdc-25.3 is not yet clear; cdc-25.3 may function redundantly with cdc-2…
12706	T06D4.1	T06D4.1	-20.0270490964724	-2.88	0.143805509544953	0	None
1940	C17E7.9	C17E7.9	-20.0259464870292	-3.61	0.180266136351568	0	None
5433	F14D7.2	F14D7.2	-19.2818755633316	-3.98	0.20641145551052	0	F14D7.2 is expressed in the germ line.
8766	puf-5	F54C9.8	-18.9232774341803	-3.8775	0.20490636537391	0	puf-5 encodes a Pumilio protein; PUF-5 is required, redundantly with PUF-6/7, for translational repression of glp-1 mRNA in oocytes (via specific elements in the 3' UTR site), and for normal oocyte maturation (growth, organization, nuclear enlargement, yolk uptake, and localization of RME-2 to the plasma membrane) and early embryogenesis (cell divisions and eggshell formation); since glp-1 mutati…
19256	ZK829.9	ZK829.9	-18.0714292417534	-3.1375	0.173616594350541	0	ZK829.9 is an ortholog of members of the human SLC (Solute carriers) family including SLC2A14; ZK829.9 is involved in locomotion; ZK829.9 is predicted to have transmembrane transporter activity, based on protein domain information.
14567	mex-1	W03C9.7	-18.0526242615439	-2.1825	0.120896550461597	0	mex-1 encodes a CCCH-type zinc-finger protein that is required maternally for segregation of P granules, germ cell formation, and somatic cell differentiation in the early embryo; MEX-1 is expressed cytoplasmically in germ line blastomeres, is a component of P granules, and is required for restricting PIE-1 expression and function to these cells; mex-1 mRNA transcripts are also transiently associ…
2717	C32B5.6	C32B5.6	-17.8198390411364	-3.39025	0.190251437859441	0	C32B5.6 is expressed in the nervous system.
2487	gln-6	C28D4.3	-17.809123379315	-2.6575	0.149221269536862	0	gln-6 is an ortholog of human GLUL (glutamate-ammonia ligase); gln-6 is involved in embryo development; gln-6 is predicted to have glutamate-ammonia ligase activity, based on protein domain information; gln-6 is expressed in the germ line.
15557	Y25C1A.6	Y25C1A.6	-17.768063054016	-2.45	0.137887849258068	0	None
8672	F53F8.3	F53F8.3	-17.6828198260299	-3.3675	0.19043908342282	0	F53F8.3 is an ortholog of human RNF224 (ring finger protein 224) and RNF182 (ring finger protein 182); F53F8.3 is involved in locomotion; F53F8.3 is predicted to have zinc ion binding activity, based on protein domain information.
16421	Y46H3C.5	Y46H3C.5	-17.4077440106917	-2.67	0.153380012847162	0	None
11808	R09F10.8	R09F10.8	-17.1451017063843	-3.5275	0.205743894694219	0	R09F10.8 is involved in embryo development.
18542	oma-2	ZC513.6	-17.1402797388101	-2.9075	0.169629670244918	0	oma-2 encodes a zinc finger protein of the TIS11 finger type that is paralogous to OMA-1; while either oma-1 or oma-2 individually have no obvious mutant phenotype, oma-1 and oma-2 doubly mutant animals show defects in oocyte maturation, indicating that the two genes function redundantly in this process; whereas normal oocytes are released from meiotic prophase I arrest during oocyte maturation, …
16104	Y41C4A.17	Y41C4A.17	-17.0922933222569	-3.5925	0.21018244493394	0	None
2586	szy-4	C30B5.1	-17.0882113255828	-3.0825	0.180387516356681	0	szy-4 was identified in screens for suppressors of the embryonic lethality seen in zyg-1(it25) loss-of-function mutants in which centrosome duplication fails; szy-4 is defined by three mutations that partially suppress the embryonic lethality, of zyg-1(it25) animals; one szy-4 mutation tested, bs17, fully suppresses the centrosome duplication defects of zyg-1(it25).
15269	athp-3	Y116A8C.22	-16.8731455139792	-4.6696875	0.276752636082657	0	athp-3 is predicted to have DNA binding activity and zinc ion binding activity, based on protein domain information.
4879	F08F3.6	F08F3.6	-16.7211510261645	-4.975	0.29752736472599	0	This gene encodes a protein containing an F-box, a motif predicted to mediate protein-protein interactions either with homologs of yeast Skp-1p or with other proteins.
2477	mesp-1	C28C12.2	-16.6910612779318	-3.535	0.211790007905239	0	mesp-1 is involved in embryo development, locomotion, meiotic chromosome segregation and nematode larval development; mesp-1 is expressed in the germ line.
2706	fbxc-32	C32B5.10	-16.4879607735568	-2.8325	0.171792014725237	0	None
12624	T05F1.2	T05F1.2	-16.4673588921927	-3.095	0.187947564649688	0	T05F1.2 encodes a novel protein; in situ hybridization studies indicate that T05F1.2 mRNA is expressed in the medial germline.
1931	C17E7.12	C17E7.12	-16.3119239199535	-4.82	0.295489362484334	0	None
9643	H02I12.5	H02I12.5	-16.0602702315281	-2.76	0.171852650062003	0	H02I12.5 is involved in embryo development.
1935	C17E7.4	C17E7.4	-16.0277567142527	-3.75	0.233969111639018	0	C17E7.4 is involved in embryo development; C17E7.4 is expressed in the germ line.
14761	W06D11.3	W06D11.3	-15.9765577632053	-2.665	0.166806895421341	0	W06D11.3 is involved in embryo development.
3850	C50E3.12	C50E3.12	-15.7126119017222	-3.24	0.206203782048793	0	C50E3.12 is involved in locomotion.
8498	pos-1	F52E1.1	-15.3112967800718	-3.88	0.253407667275444	0	pos-1 encodes a CCCH-type zinc-finger protein; during embryogenesis, maternally provided POS-1 is essential for proper fate specification of germ cells, intestine, pharynx, and hypodermis; POS-1's role in cell fate specification is likely as a translational regulator, as POS-1 is required, in posterior blastomeres, for positive regulation of apx-1 mRNA translation and negative regulation of glp-1…
17916	puf-11	Y73B6BL.38	-15.3032006347806	-2.76	0.180354428192437	0	puf-11 is an ortholog of human PUM1 (pumilio RNA-binding family member 1) and PUM2 (pumilio RNA-binding family member 2); puf-11 is involved in apoptotic process, embryo development and reproduction; puf-11 is predicted to have RNA binding activity, based on protein domain information.
8783	F54D11.3	F54D11.3	-15.2991366032779	-3.05	0.199357655212159	0	None
1236	cpg-1	C07G2.1	-15.2963786076868	-3.17	0.207238594264854	0	cpg-1 encodes, by alternative splicing, two isoforms of a chondroitin proteoglycan; CPG-1 contains three chitin-binding peritrophin-A domains and two mucin-like regions; CPG-1 is individually dispensable for normal embryonic development; however, CPG-1 and CPG-2 are jointly required for osmotic integrity of early embryos, error-free chromosomal segregation during meiosis, polar body extrusion, as…
12799	tbx-9	T07C4.6	-15.2510924315768	-2.4875	0.163103070233167	0	tbx-9 is an ortholog of members of the human TBX (T-boxes) family including TBX21; tbx-9 is involved in axonal fasciculation, body morphogenesis, embryo development and nematode larval development; tbx-9 exhibits RNA polymerase II regulatory region sequence-specific DNA binding activity and is predicted to have transcription factor activity, sequence-specific DNA binding, based on protein domain …
6330	gln-5	F26D10.10	-15.2080747754093	-2.305	0.151564220589386	0	gln-5 is an ortholog of human GLUL (glutamate-ammonia ligase); gln-5 is predicted to have glutamate-ammonia ligase activity, based on protein domain information.
4600	EEED8.15	EEED8.15	-15.1884581063945	-2.57444444444444	0.16950005236941	0	None
19090	ZK637.6	ZK637.6	-15.0688607646645	-2.68	0.177850206585253	0	ZK637.6 is expressed in the pharynx and the hypodermis.
3423	C44B9.3	C44B9.3	-14.9637074442792	-2.37	0.158383208761949	0	None
7502	F40G12.11	F40G12.11	-14.8224744965919	-2.975	0.200708727863492	0	F40G12.11 is expressed in the germ line.
12222	T01C3.3	T01C3.3	-14.8022657978348	-3.18	0.214831975282132	0	T01C3.3 is an ortholog of human RNF224 (ring finger protein 224) and RNF182 (ring finger protein 182); T01C3.3 is predicted to have zinc ion binding activity, based on protein domain information; T01C3.3 is expressed in the germ line.
13994	T24D1.3	T24D1.3	-14.6591174957108	-2.8625	0.195270963674147	0	T24D1.3 is involved in axon guidance, axonal fasciculation, dendrite development and embryo development.
11531	R05G9.3	R05G9.3	-14.6091446392493	-2.4825	0.169927813113059	0	R05G9.3 is involved in embryo development.
16310	fbxa-215	Y45F10C.3	-14.5872522076349	-2.3375	0.160242653429723	0	This gene encodes a protein containing an F-box, a motif predicted to mediate protein-protein interactions either with homologs of yeast Skp-1p or with other proteins; this gene's encoded protein also contains an FTH/DUF38 motif, which may also mediate protein-protein interaction.
10013	meg-1	K02B9.1	-14.5487052617203	-2.7625	0.189879439462461	0	meg-1 encodes a novel protein that localizes exclusively to P granules; originally identified by microarray analyses of germline-enriched transcripts, loss of meg-1 activity via mutation and RNAi indicates that MEG-1 is required for germline development and normal levels of fertility; specifically, MEG-1 is required maternally for normal germ cell proliferation and/or survival and for fully norma…
255	B0281.4	B0281.4	-14.4957459396384	-2.54361111111111	0.175472936798351	0	B0281.4 is an ortholog of human KCTD6 (potassium channel tetramerization domain containing 6), KCTD7 (potassium channel tetramerization domain containing 7) and KCTD13 (potassium channel tetramerization domain containing 13) and members of the BTBD (BTB (POZ) domain containing) family including TNFAIP1.
7939	btb-6	F45C12.7	-14.4003351026134	-4.85916666666667	0.337434277191565	0	btb-6 is involved in embryo development.
5785	sea-1	F19B10.9	-14.3518158878986	-3.7075	0.258329679600066	0	sea-1 encodes a T-box transcription factor; during development, sea-1 functions, zygotically and in a dose-dependent manner, as an autosomal element of the X:A (X chromosome:autosome) ratio that determines C. elegans sex; in opposition to the X signal elements, SEA-1 positively regulates transcription of xol-1, the master sex-determination switch gene that is essential for male development and fo…
18001	Y75B12B.1	Y75B12B.1	-14.0500048992562	-2.5675	0.182740149801365	0	Y75B12B.1 encodes a probable transposase, with many C. elegans paralogs and distant similarity to rotifer and insect transposases; Y75B12B.1 has no known function in mass RNAi assays; Y75B12B.1 mRNA is stabilized by bound GLD-1.
8773	skr-15	F54D10.1	-13.991477060137	-2.5325	0.181003048435489	0	The skr-15 gene encodes a homolog of Skp1 in S. cerevisiae that has no known function in vivo, since skr-15(RNAi) animals are at least superficially normal.
11999	egg-5	R12E2.10	-13.6981971372701	-2.215	0.161700111175464	0	egg-5 encodes a pseudotyrosine phosphatase; egg-5, along with egg-4 which also encodes a pseudotyrosine phosphatase, are required for the egg-to-oocyte transition and embryonic development; EGG-4 and EGG-5 function to negatively regulate the activity of the MBK-2 DYRK family kinase by sequestering MBK-2 at the oocyte cortex and, in the case of EGG-4, by inhibiting its enzymatic activity; EGG-5 ph…
8802	F54D5.5	F54D5.5	-13.6957600915613	-2.0825	0.152054357412637	0	F54D5.5 is involved in body morphogenesis, embryo development, locomotion, nematode larval development, receptor-mediated endocytosis and reproduction.
5490	F14H3.3	F14H3.3	-13.622437912171	-3.2375	0.237659369113913	0	None
11333	egg-2	R01H2.3	-13.5026319647822	-1.93	0.142935096285959	0	egg-2 encodes a LDL-receptor repeat-containing protein that is required for fertilization; egg-2 acts redundantly with a similar protein, egg-1, and both proteins are expressed in the developing oocyte; egg-2 is not required for male fertility; egg-2 localizes to the oocyte plasma membrane; the structure and localization of the egg-2 protein suggest that it is required together with egg-1, for ga…
13912	T23F6.7	T23F6.7	-13.4884138277913	-2.0925	0.15513314068765	0	None
3851	C50E3.13	C50E3.13	-13.4443930989024	-3.5175	0.261633230605787	0	None
10790	taf-11.2	K10D3.3	-13.4423154684539	-2.5175	0.187281722848122	0	taf-11.2 is an ortholog of human TAF11 (TAF11 RNA polymerase II, TATA box binding protein (TBP)-associated factor); taf-11.2 is predicted to have protein heterodimerization activity, based on protein domain information.
18448	spn-4	ZC404.8	-13.2014065711636	-3.28	0.2484583731528	0	spn-4 encodes a protein containing an RNP-type RNA-binding domain; SPN-4 is required for rotation, but not polarization, of the mitotic spindle in the P1 blastomere of the two-cell stage embryo; SPN-4 is also required for mesectoderm and mesendoderm formation in conjunction with proper localization of maternal cell-fate determinants such as SKN-1; in addition, SPN-4 binds the glp-1 3' UTR and is …
13254	T12G3.6	T12G3.6	-13.1399242500446	-3.96	0.301371600371787	0	T12G3.6 is expressed widely.
6813	F32D1.6	F32D1.6	-13.0712603942245	-2.4725	0.189155439141314	0	neg-1 is involved in body morphogenesis, embryo development and nematode larval development.
16858	Y51H7C.3	Y51H7C.3	-13.0708112474764	-2.8075	0.2147915647196	0	None
9861	cyb-2.2	H31G24.4	-13.0281388367314	-2.3175	0.177884195819749	0	cyb-2.2 is an ortholog of human CCNB2 (cyclin B2), CCNB1 (cyclin B1) and CNTD2 (cyclin N-terminal domain containing 2); cyb-2.2 is involved in embryo development, locomotion, nematode larval development and oocyte maturation.
5491	F14H3.4	F14H3.4	-13.0261832278123	-3.125	0.239901431244095	0	None
2238	clec-87	C25A1.8	-12.9678958650862	-3.0175	0.232690023994108	0	clec-87 encodes a C-type lectin, paralogous to CLEC-88, C25B8.4, F26D10.12, and ZK858.3; CLEC-87 has a single chondroitin attachment site verified by mass spectrometry; clec-87 expression is upregulated in response to pathogen infection.
14099	chs-1	T25G3.2	-12.9577729079348	-2.285	0.176342031631127	0	chs-1 encodes a chitin synthase, paralogous to CHS-2; chs-1 is required for embryonic chitin synthesis, eggshell synthesis and osmotic integrity, error-free chromosomal segregation during meiosis, polar body extrusion, association of the sperm pronucleus/centrosome complex (SPCC) with the early embryonic cortex, localization of PAR-2 in early embryos, posterior localization of P granules or PIE-1…
16288	puf-3	Y45F10A.2	-12.8593741350795	-2.2675	0.176330510037375	0	The puf-3 gene encodes a predicted RNA binding protein that is a member of the conserved PUF (Pumilio and FBF) family of RNA binding proteins; PUF-3 is expressed in the ovary and is required for multiple aspects of early embryogenesis including proper cell cycle timing, spindle positioning, and formation of the polar bodies and pronuclei.
5716	F18A1.7	F18A1.7	-12.8225144740643	-2.7375	0.213491667764311	0	F18A1.7 is involved in embryo development; F18A1.7 is expressed in the germ line.
7343	mom-2	F38E1.7	-12.6233229690664	-2.275	0.180221959429773	0	mom-2 encodes a member of the Wnt family of secreted signaling glycoproteins that is required for induction of endodermal (gut) tissue in the 4-cell stage embryo; MOM-2, required in the inducing blastomere (P2) at the 4-cell stage, may be the ligand for MOM-5, a Frizzled homolog, thought to act in the receiving blastomere (EMS); MOM-2 genetically interacts in the same pathway as KIN-19, but paral…
1949	fbxc-50	C17F4.5	-12.5577778111669	-3.6	0.286674924029849	0	This gene encodes a protein containing an F-box, a motif predicted to mediate protein-protein interactions either with homologs of yeast Skp-1p or with other proteins.
14756	W06B4.1	W06B4.1	-12.4000309750445	-2.3375	0.188507593626524	0	W06B4.1 is an ortholog of human NAGK (N-acetylglucosamine kinase).
8091	cey-2	F46F11.2	-12.3666799387718	-1.9775	0.159905488764222	0	cey-2 encodes a cold-shock/Y-box domain-containing protein; by homology, CEY-2 is predicted to function as either an RNA-binding protein involved in translation or RNA processing, or a DNA-binding protein involved in transcriptional regulation; cey-2 mRNA is expressed maternally in the early embryo, in a pattern characteristic of class II maternal RNAs, which are initially detected throughout the…
11448	R04D3.2	R04D3.2	-12.2900983926263	-2.0625	0.167818021801798	0	None
12491	T04D3.5	T04D3.5	-12.1983197203439	-2.6675	0.218677658985379	0	T04D3.5 is involved in embryo development and nematode larval development; T04D3.5 is expressed in the germ line.
2689	C31H1.8	C31H1.8	-12.1827353635242	-2.2675	0.186124046229307	0	C31H1.8 is involved in embryo development, masculinization of hermaphroditic germ-line and reproduction.
15426	Y17G9B.9	Y17G9B.9	-12.1059109019435	-2.4	0.198250261334297	0	None
16376	spsb-2	Y46E12BL.3	-12.0982689175243	-2.4525	0.202714951760377	0	spsb-2 is an ortholog of human SPSB4 (splA/ryanodine receptor domain and SOCS box containing 4), SPSB1 (splA/ryanodine receptor domain and SOCS box containing 1) and SPSB2 (splA/ryanodine receptor domain and SOCS box containing 2); spsb-2 is expressed in the hypodermis and the intestine.
16211	cyb-2.1	Y43E12A.1	-12.0332828309336	-2.495	0.207341590408411	0	cyb-2.1 is an ortholog of human CCNB2 (cyclin B2), CCNB1 (cyclin B1) and CNTD2 (cyclin N-terminal domain containing 2); cyb-2.1 is involved in embryo development, locomotion, nematode larval development and oocyte maturation; cyb-2.1 is expressed in the germ line.
7799	F43G6.3	F43G6.3	-11.9912398177616	-1.9375	0.161576286476244	0	None
2608	C30F12.4	C30F12.4	-11.8678422602801	-1.7925	0.15103840788306	0	None
12735	cyb-3	T06E6.2	-11.8383524657634	-1.955	0.165141222619776	0	cyb-3 encodes one of four C. elegans cyclin B family members that is most closely related to the B3-type cyclins; cyb-3 is required for a number of dynein-related mitotic processes and specifically for initiation of anaphase chromosome segregation; cyb-3 is also required for completion of meiosis II and proper pronuclear migration, centrosome maturation, and pronuclear condensation in the fertili…
6814	F32D1.7	F32D1.7	-11.8337431722071	-2.1625	0.182740149801365	0	F32D1.7 is involved in embryo development.
8247	lsy-27	F47H4.1	-11.8125163681441	-3.325	0.281481091443551	0	lsy-27 encodes a nematode specific, fast evolving family of C2H2 zinc finger transcription factor; lsy controls the left/right asymmetric expression of gcy genes; lsy-27 acts during the initiation, but not maintenance phase of ASE laterality control, to assist in the initiation of lim-6 expression; lsy cooperates with ASEL-expressed die-1 to trigger lim-6 expression in the embryo; LSY-27 is broad…
6186	F23H12.11	F23H12.11	-11.8078565762427	-2.29	0.193938670004466	0	None
17470	Y62E10A.14	Y62E10A.14	-11.7091399602226	-2.2775	0.194506172762214	0	Y62E10A.14 is involved in embryo development.
9225	mei-2	F57B10.12	-11.6785031070462	-2.4925	0.213426325031002	0	mei-2 encodes a novel protein that contains a region similar to the p80-targeting subunit of katanin that is required for embryonic viability, alignment of chromosomes at the metaphase plate, and establishment of the oocyte meiotic spindle together with MEI-1; can interact with MEI-1 in HeLa cells and this complex can function to disassemble microtubules, expressed in the germ line, throughout th…
19006	try-1	ZK546.15	-11.5162405017148	-3.305	0.286986017659833	0	try-1 is an ortholog of human HGFAC (HGF activator), TPSAB1 (tryptase alpha/beta 1) and TPSD1 (tryptase delta 1) and members of the Proteases, serine family including TMPRSS2; try-1 is involved in embryo development; try-1 is predicted to have serine-type endopeptidase activity, based on protein domain information; try-1 is expressed in the germ line.
5667	ceh-49	F17A9.6	-11.4440425323176	-3.5275	0.308238980241331	0	ceh-49 encodes a divergent ONECUT class CUT homeobox protein with a single N-terminal cut domain; CEH-49 has an atypical tyrosine residue at position 48 of its homeodomain rather than a phenylalanine or tryptophan residue; the cut domain may be a compact DNA-binding domain composed of alpha helices; phylogenetically, CEH-49 is (somewhat distantly) affiliated with CEH-48, Drosophila ONECUT, and ma…
7950	fbxc-42	F45D11.9	-11.2966936262458	-2.4525	0.217098921254451	0	None
7803	F43G6.7	F43G6.7	-11.2669618580381	-2.58	0.228988083256834	0	None
7923	rgs-11	F45B8.1	-11.2185203509047	-2.475	0.220617329432434	0	rgs-11 is an ortholog of human RGSL1 (regulator of G-protein signaling like 1) and members of the RGS (Regulators of G-protein signaling) family including RGS13.
13786	T22D1.5	T22D1.5	-11.2167511365173	-2.15	0.191677605559104	0	T22D1.5 is an ortholog of human PPP2R3B (protein phosphatase 2, regulatory subunit B'', beta) and PPP2R3A (protein phosphatase 2, regulatory subunit B'', alpha); T22D1.5 is involved in embryo development.
5161	F11A10.5	F11A10.5	-11.2121741620382	-1.45	0.129323713585307	0	F11A10.5 is an ortholog of human ST7 (suppression of tumorigenicity 7) and ST7L (suppression of tumorigenicity 7 like); F11A10.5 is involved in body morphogenesis, nematode larval development, positive regulation of growth and reproduction; F11A10.5 is expressed in the pharynx, intestine, and the body wall musculature.
15363	Y13C8A.2	Y13C8A.2	-11.2119732055122	-2.0225	0.180387516356681	0	None
4478	DY3.8	DY3.8	-11.1820965656831	-2.0625	0.184446627507192	0	None
14715	W05F2.3	W05F2.3	-11.1328476424665	-2.0325	0.182567844748633	0	W05F2.3 is involved in hermaphrodite genitalia development, nematode larval development and reproduction; W05F2.3 is expressed in the germ line.
4527	E02H4.6	E02H4.6	-11.049211537201	-1.62	0.146616796551112	0	E02H4.6 is predicted to have ATP binding activity and protein kinase activity, based on protein domain information.
2681	C31G12.1	C31G12.1	-11.0064308818366	-2.2225	0.201927402612203	0	None
11749	R09A8.1	R09A8.1	-10.9952573136051	-1.99525	0.181464602700216	0	None
18654	nos-2	ZK1127.1	-10.9868599748504	-1.9925	0.181352998450963	0	nos-2 encodes one of three genes in C. elegans that contains a putative zinc-binding domain similar to the one found in Drosophila nanos; nos-2 affects incorporation of primordial germ cells into the somatic gonad, is required redundantly with nos-1 to prevent primordial germ cells from dividing in starved animals and to maintain germ cell viability during larval development in hermaphrodites and…
8680	mex-3	F53G12.5	-10.8303623929286	-1.5825	0.146116994296816	0	mex-3 encodes two KH domain-containing RNA binding proteins; in the early embryo, maternally provided MEX-3 is required for specifying the identities of the anterior AB blastomere and its descendants, as well as for the identity of the P3 blastomere and proper segregation of the germline P granules; mex-3 mRNA is distributed uniformly in the syncytial core of the adult distal gonad, mature oocyte…
6447	trcs-1	F27C8.6	-10.7499933767589	-2.52	0.234418749080177	0	trcs-1 encodes a putative arylacetamide deacetylase and microsomal lipase; TRCS-1 is required for sperm to normally migrate towards a PUFA-based signal exuded by oocytes; trcs-1(RNAi) hermaphrodites are infertile, both through aberrant loss of their own sperm and through failure of males to effectively inseminate them.
5639	ent-5	F16H11.3	-10.7240286998756	-1.7975	0.167614247434908	0	ent-5 is an ortholog of human SLC29A1 (solute carrier family 29 (equilibrative nucleoside transporter), member 1), SLC29A2 (solute carrier family 29 (equilibrative nucleoside transporter), member 2) and SLC29A3 (solute carrier family 29 (equilibrative nucleoside transporter), member 3); ent-5 is involved in determination of adult lifespan; ent-5 is predicted to have nucleoside transmembrane trans…
10738	clec-88	K10B2.3	-10.7061143214668	-1.8475	0.172564942286819	0	clec-88 encodes, by alternative splicing, two isoforms of a putatively secreted C-type lectin paralogous to CLEC-87, C25B8.4, F26D10.12, and ZK858.3; CLEC-88 has a single chondroitin attachment site verified by mass spectrometry; CLEC-88 has no obvious function in mass RNAi assays.
495	B0511.13	B0511.13	-10.7060749185711	-1.8075	0.168829380865311	0	B0511.13 is an ortholog of human MPPE1 (metallophosphoesterase 1); B0511.13 is involved in gamete generation and nematode larval development.
651	C01G6.10	C01G6.10	-10.6744648261638	-1.6775	0.157150735640474	0	None
215	B0250.7	B0250.7	-10.6290115801874	-2.1075	0.19827807920808	0	B0250.7 is involved in embryo development, locomotion, nematode larval development and reproduction.
18613	hcp-1	ZK1055.1	-10.6098840848529	-1.6025	0.15103840788306	0	hcp-1 encodes a homolog of the mammalian centromere protein-F (CENP-F) and is involved in mitotic chromosome segregation; hcp-1 functions in an ordered pathway consisting of two other CENP proteins encoded by hcp-3 and hcp-4 to control assembly of the kinetochore; hcp-1 localization to the kinetochore is dependent on hcp-3 and hcp-4.
5714	rpa-1	F18A1.5	-10.5920558814459	-1.145	0.108099882857085	0	rpa-1 encodes the C. elegans ortholog of the replication protein A (RPA) large subunit; by homology, RPA-1 is predicted to function as a DNA-binding and oligonucleotide oligosaccharide-binding (OB) protein that is required for DNA replication, repair, and recombination; large-scale RNAi screens indicate that rpa-1 is essential for embryonic development; RPA-1 physically interacts with RPA-2, the …
12649	rmd-1	T05G5.7	-10.5872735871301	-1.74	0.164348260737792	0	rmd-1 is an ortholog of human RMDN3 (regulator of microtubule dynamics 3) and RMDN2 (regulator of microtubule dynamics 2); rmd-1 is involved in apoptotic process, embryo development and oogenesis; rmd-1 is expressed in the germ line; rmd-1 is localized to the mitotic spindle pole and the spindle microtubule.
13711	egg-4	T21E3.1	-10.5560847871913	-2.03	0.192306147679221	0	egg-4 encodes a pseudotyrosine phosphatase; egg-4, along with egg-5 which also encodes a pseudotyrosine phosphatase, are required for the egg-to-oocyte transition and embryonic development; EGG-4 and EGG-5 function to negatively regulate the activity of the MBK-2 DYRK family kinase by sequestering MBK-2 at the oocyte cortex and, in the case of EGG-4, by inhibiting its enzymatic activity; EGG-4 ph…
5225	F11E6.7	F11E6.7	-10.5200963447007	-2.0275	0.192726371847471	0	None
7933	ceh-83	F45C12.15	-10.5166300883451	-2.7425	0.260777452183979	0	ceh-83 is an ortholog of human HINFP (histone H4 transcription factor); ceh-83 is predicted to have DNA binding activity, based on protein domain information; ceh-83 is expressed in the hypodermis, intestine, and the vulva.
3801	nasp-2	C50B6.2	-10.4750746011481	-2.16	0.206203782048793	0	nasp-2 is an ortholog of human NASP (nuclear autoantigenic sperm protein (histone-binding)); nasp-2 is involved in embryo development and locomotion; nasp-2 is expressed in the nervous system, intestine, and the germ line.
1672	C14B1.2	C14B1.2	-10.4310760128745	-1.9275	0.184784388266464	0	None
14528	W02F12.3	W02F12.3	-10.4240954232608	-1.3025	0.124950889944229	0	era-1 is expressed in the AB, P0, germ line, ABa, ABp, and the AB lineage cell.
13686	T21C9.13	T21C9.13	-10.3311455685888	-1.9625	0.1899595729216	0	T21C9.13 is expressed in the germ line.
15044	skr-10	Y105C5B.13	-10.3300604137898	-2.44	0.236203846082333	0	skr-10 encodes a homolog of Skp1 in S. cerevisiae, a core component of the SCF (Skp1p, Cullin, F-box) ubiquitin-ligase complex that facilitates ubiquitin-mediated protein degradation; SKR-10 is required for posterior body morphogenesis, embryonic and larval development, and cell proliferation; SKR-10 is expressed in the tip and end regions of the intestine and can interact in vivo with CUL-1 and …
10987	cey-3	M01E11.5	-10.3199125621301	-1.57	0.152133071917806	0	cey-3 encodes a protein with a cold-shock/Y-box domain; CEY-3 associates with CGH-1, CEY-2, and CEY-4 in cytoplasmic particles of the gonad and early embryo.
18663	cin-4	ZK1127.7	-10.3078003443765	-1.465	0.142125376031293	0	cin-4 is an ortholog of human TOP2A (topoisomerase (DNA) II alpha); cin-4 is involved in RNA interference, embryo development and reproduction; cin-4 is predicted to have ATP binding activity, DNA binding activity, and DNA topoisomerase type II (ATP-hydrolyzing) activity, based on protein domain information.
17367	Y59A8B.12	Y59A8B.12	-10.2827667832041	-2.285	0.222216456735392	0	None
8452	F52B5.2	F52B5.2	-10.1919786374347	-2.0125	0.197459205085869	0	F52B5.2 is involved in locomotion; F52B5.2 is predicted to have ATP binding activity and protein kinase activity, based on protein domain information.
3532	C45H4.14	C45H4.14	-10.1853971697335	-2.085	0.204704830381647	0	C45H4.14 is expressed in the germ line.
205	egg-1	B0244.8	-10.0681580266159	-2.13	0.211558061997953	0	egg-1 encodes a LDL-receptor repeat-containing protein that is required for fertilization; egg-1 acts redundantly with a similar protein, egg-2, and both proteins are expressed in the developing oocyte; egg-1 is not required for male fertility; egg-1 localizes to the oocyte plasma membrane; the structure and localization of the egg-1 protein suggest that it is required together with egg-2, for ga…
413	B0416.4	B0416.4	-10.0601356525851	-2.5475	0.253227201697364	0	B0416.4 is predicted to have zinc ion binding activity, based on protein domain information.
6083	F22E5.17	F22E5.17	-10.0216399120683	-2.1725	0.216780888064419	0	None
645	C01G5.5	C01G5.5	-9.9819198363675	-1.56	0.156282561428353	0	C01G5.5 is involved in embryo development; C01G5.5 is predicted to have oxidoreductase activity, based on protein domain information.
15429	Y18D10A.11	Y18D10A.11	-9.9690158265653	-1.745	0.175042354266301	0	None
14241	T27E7.10	T27E7.10	-9.96689510363889	-1.4925	0.149745731692821	0	None
7015	fbxa-181	F35E12.3	-9.95734258132923	-1.9745	0.198295879033261	0	This gene encodes a protein containing an F-box, a motif predicted to mediate protein-protein interactions either with homologs of yeast Skp-1p or with other proteins; this gene's encoded protein also contains an FTH/DUF38 motif, which may also mediate protein-protein interaction.
18552	rgs-9	ZC53.7	-9.95655360398908	-1.9675	0.197608537879184	0	rgs-9 is an ortholog of human RGSL1 (regulator of G-protein signaling like 1) and members of the RGS (Regulators of G-protein signaling) family including RGS13; rgs-9 is involved in embryo development; rgs-9 is expressed in the hypodermis, nervous system, intestine, and the rectal gland cell.
15999	snpc-1.2	Y39E4B.2	-9.95056858841054	-1.18	0.118586188268111	0	snpc-1.2 is an ortholog of human SNAPC1 (small nuclear RNA activating complex, polypeptide 1).
17042	Y54F10AM.11	Y54F10AM.11	-9.9236487585781	-2.1225	0.21388302343584	0	Y54F10AM.11 is an ortholog of human BTBD19 (BTB (POZ) domain containing 19).
1862	C16C8.4	C16C8.4	-9.91418313106647	-1.425	0.143733475684417	0	C16C8.4 is an ortholog of human UBD (ubiquitin D) and UBA52 (ubiquitin A-52 residue ribosomal protein fusion product 1); C16C8.4 is involved in embryo development and reproduction.
8259	F48A11.4	F48A11.4	-9.904965024119	-1.505	0.151943999432129	0	None
3802	C50B6.3	C50B6.3	-9.8865476782961	-1.725	0.174479510556237	0	None
11374	R02F2.4	R02F2.4	-9.78536374265527	-1.41	0.144092752919719	0	R02F2.4 encodes a protein with six chitin-binding peritrophin-A domains; R02F2.4 transcripts are enriched during oogenesis; like CEJ-1 and CPG-2, R02F2.4 might participate in eggshell synthesis and early embryonic development, and R02F2.4's multiple peritrophin-A domains might enable mechanical cross-linking of chitin; however, R02F2.4 has no obvious function in mass RNAi assays; while R02F2.4 is…
13996	har-2	T24D1.5	-9.77109276560912	-1.13	0.11564724919788	0	None
3224	C39E9.12	C39E9.12	-9.73166388224966	-1.5925	0.163641081244563	0	None
10988	klp-15	M01E11.6	-9.70016131303645	-1.8725	0.193038026850488	0	klp-15 is an ortholog of human KIF25 (kinesin family member 25), KIFC3 (kinesin family member C3) and KIF15 (kinesin family member 15); klp-15 is involved in body morphogenesis, embryo development, habituation and meiotic chromosome segregation; klp-15 exhibits ATP-dependent microtubule motor activity, minus-end-directed and is predicted to have ATP binding activity and microtubule binding activi…
13020	gpd-1	T09F3.3	-9.69927010077442	-1.32	0.136092714841976	0	gpd-1 encodes one of four C. elegans glyceraldehyde-3-phosphate dehydrogenases (GAPDHs); by homology, GPD-1 is predicted to reversibly catalyze the oxidation and phosphorylation of glyceraldehyde-3-phosphate to 1,3-diphosphoglycerate during glycolysis; GPD-1 is required for embryogenesis, normal body morphology, and gonad development; in C. elegans, GPD-1 and GPD-4 constitute the minor GAPDH isoe…
10624	K08H2.3	K08H2.3	-9.67958885754334	-1.6125	0.16658765405551	0	None
16949	Y53F4B.9	Y53F4B.9	-9.67386725845651	-1.3675	0.14136021959621	0	Y53F4B.9 is an ortholog of human VCP (valosin containing protein).
1333	C08F8.3	C08F8.3	-9.66238257061753	-1.8175	0.18810060424712	0	None
789	rnr-2	C03C10.3	-9.66193391460251	-1.81	0.18733309666551	0	rnr-2 encodes the small subunit of ribonucleotide reductase; by homology, RNR-2 is predicted to function in deoxyribonucleotide biosynthesis; in C. elegans rnr-2 is an essential gene whose activity is required for reproduction and embryonic development.
8751	cpar-1	F54C8.2	-9.65614717256734	-1.8625	0.192882312864004	0	cpar-1 encodes one of two C. elegans proteins homologous to the inner kinetochore histone H3 variant CENP-A (the other is encoded by hcp-3); loss of cpar-1 and hcp-3 activity via RNAi results in mitotic chromosome segregation defects, but no significant defects in meiotic chromosome segregation; when expressed in the germline using the pie-1 promoter, a CPAR-1::GFP fusion protein localizes to mei…
1924	marc-3	C17E4.3	-9.63545000373416	-1.845	0.191480418588128	0	marc-3 is an ortholog of human MARCH3 (membrane-associated ring finger (C3HC4) 3, E3 ubiquitin protein ligase); marc-3 is involved in embryo development; marc-3 is predicted to have zinc ion binding activity, based on protein domain information; marc-3 is expressed in the pharyngeal muscle cell, accessory cell, and the intestine.
5987	mrp-4	F21G4.2	-9.63068892932914	-1.715	0.178076564676196	0	mrp-4 encodes a putative member of subfamily C of the ATP-binding cassette transporters; MRP-4 is required, redundantly with its paralog WHT-2, for sperm to normally migrate towards a PUFA-based signal exuded by oocytes; hermaphrodites subjected to double wht-2(RNAi) mrp-4(RNAi) are infertile, both through aberrant loss of their own sperm and through failure of males to effectively inseminate the…
2398	dsh-2	C27A2.6	-9.61422786635222	-1.5075	0.156798863201062	0	dsh-2 encodes one of three C. elegans Dishevelled (Dsh) homologs; during embryonic development, dsh-2 functions in the Wnt signaling pathway that specifies endoderm and orients the division axis of the EMS blastomere; dsh-2 is also required for many neuronal cell fate specifications and for asymmetric cell division in the early somatic gonad; dsh-2 is additionally required for proper hypodermal m…
12632	pzf-1	T05G11.1	-9.60717839549852	-2.605	0.271151413324497	0	pzf-1 encodes a protein with three pairs of C2H2 zinc fingers; genetic and microarray analyses suggest that PZF-1 functions downstream of MPK-1 signaling in the germ line and contributes to proper meiotic chromosome segregation and positive regulation of the rate of meiotic progression; in situ hybridization experiments indicate that pzf-1 mRNA is present in the developing germline where it is li…
15938	Y39B6A.10	Y39B6A.10	-9.60058507555218	-4.0325	0.420026484663808	0	None
4685	glp-1	F02A9.6	-9.58880040327644	-1.3725	0.143135735678785	0	glp-1 encodes an N-glycosylated transmembrane protein that, along with LIN-12, comprises one of two C. elegans members of the LIN-12/Notch family of receptors; from the N- to the C-terminus, GLP-1 is characterized by ten extracellular EGF-like repeats, three LIN-12/Notch repeats, a CC-linker, a transmembrane domain, a RAM domain, six intracellular ankyrin repeats, and a PEST sequence; in C. elega…
17538	psf-3	Y65B4BR.8	-9.57439773122861	-1.72	0.179645764494399	0	psf-3 is an ortholog of human GINS3 (GINS complex subunit 3 (Psf3 )); psf-3 is involved in body morphogenesis, embryo development, hermaphrodite genitalia development, locomotion and receptor-mediated endocytosis.
684	snpn-1	C02B10.2	-9.56745900629593	-1.1975	0.125163849587647	0	snpn-1 is an ortholog of human SNAPIN (SNAP-associated protein); snpn-1 is involved in embryo development.
11152	hlh-2	M05B5.5	-9.56320630961111	-1.605	0.167830740866372	0	hlh-2 encodes a Class I basic helix-loop-helix (bHLH) transcription factor that is the C. elegans ortholog of the mammalian E and Drosophila Daughterless transcriptional activators; HLH-2 activity is required for cell fate specifications occuring during embryonic and larval development that affect such processes as gonadogenesis, male tail formation, and programmed cell death; HLH-2 has been show…
14857	snr-2	W08E3.1	-9.55375741718965	-0.9025	0.0944654506693013	0	snr-2 is an ortholog of human SNRPB (small nuclear ribonucleoprotein polypeptides B and B1) and SNRPN (small nuclear ribonucleoprotein polypeptide N); snr-2 is involved in embryo development, negative regulation of vulval development, nematode larval development, receptor-mediated endocytosis and reproduction; snr-2 is expressed in the gonad.
13916	gna-2	T23G11.2	-9.50734388350887	-2.5125	0.26426939330112	0	gna-2 encodes a glucosamine 6-phosphate N-acetyltransferase required for synthesis of UDP-N-acetylglucosamine (UDP-GlcNAc), N-acetylgalactosamine (UDP-GalNAc), alpha-GalNAc-modifications of mucin-like proteins, and chitin; GNA-2 is also required for eggshell synthesis and osmotic integrity, progression past meiosis metaphase I, error-free chromosomal segregation during meiosis, polar body extrusi…
7149	ztf-28	F36F12.8	-9.49360689135974	-2.3125	0.243584975285277	0	ztf-28 is predicted to have metal ion binding activity, based on protein domain information; ztf-28 is expressed in the intestine.
18748	ZK1307.9	ZK1307.9	-9.49056676721101	-1.22	0.128548697872816	0	ZK1307.9 is an ortholog of human CCDC130 (coiled-coil domain containing 130); ZK1307.9 is involved in embryo development.
14403	dgtr-1	W01A11.2	-9.48058794451955	-1.8875	0.199091028008564	0	dgtr-1 encodes an acyl chain transfer enzyme; dgtr-1 is required for formation of the eggshell permeability barrier, a distinct envelope that forms between the embryonic plasma membrane and the trilaminar eggshell.
315	ooc-3	B0334.11	-9.40467599154053	-1.16	0.123342898898741	0	ooc-3 encodes a nematode-specific protein with a predicted signal sequence, four predicted transmembrane domains, and two putative PEST sequences; OOC-3 localizes to the endoplasmic reticulum (ER), and is maternally required for correct localization of PAR-2 and PAR-3 in the P1 blastomere of the two-cell stage embryo; specifically, OOC-3 is required for restricting PAR-3 to the anterior cortex of…
19361	ZK973.1	ZK973.1	-9.38238274767602	-1.435	0.152946222573945	0	ZK973.1 is an ortholog of human SRBD1 (S1 RNA binding domain 1); ZK973.1 is predicted to have nucleic acid binding activity, based on protein domain information.
9888	H39E20.1	H39E20.1	-9.37255757257648	-2.1475	0.229126359947198	0	None
8493	gei-12	F52D2.4	-9.36182554172803	-2.0525	0.219241427951363	0	meg-3 encodes a novel protein that affects embryonic viability and development of the hypodermis; MEG-3 interacts with GEX-3 in yeast two-hybrid assays, and is expressed in all somatic cells.
17980	tag-349	Y73F8A.34	-9.31724348872257	-1.8625	0.199898178281413	0	tag-349 is an ortholog of human ARIH1 (ariadne RBR E3 ubiquitin protein ligase 1); tag-349 is predicted to have ubiquitin-protein transferase activity, based on protein domain information; tag-349 is expressed in the nervous system and the intestine.
16186	Y42H9B.3	Y42H9B.3	-9.31194338750801	-1.32	0.141753439112482	0	Y42H9B.3 is involved in reproduction.
14077	gyg-2	T25E12.5	-9.28784963146086	-1.49	0.160424647159758	0	gyg-2 is an ortholog of human GYG2 (glycogenin 2) and GYG1 (glycogenin 1); gyg-2 is predicted to have transferase activity, transferring glycosyl groups, based on protein domain information; gyg-2 is expressed in the germ line.
37	mex-6	AH6.5	-9.27426889349758	-2.2625	0.243954539811359	0	mex-6 encodes a CCCH zinc-finger protein highly similar to MEX-5 that functions with MEX-5 to affect embryonic viability, establish soma germline asymmetry in embryos and establish PIE-1, MEX-1, and POS-1 asymmetry in embryos, and also affects formation of intestinal cells; MEX-6 and MEX-5 may act downstream of the PAR proteins.
17386	rgs-8.2	Y59E1A.2	-9.25610115968012	-1.615	0.174479510556237	0	rgs-8.2 is an ortholog of human RGSL1 (regulator of G-protein signaling like 1) and members of the RGS (Regulators of G-protein signaling) family including RGS13.
6898	F33E11.3	F33E11.3	-9.23366562448943	-1.4075	0.152431337373431	0	F33E11.3 is an ortholog of human PPP1R21 (protein phosphatase 1, regulatory subunit 21); F33E11.3 is involved in locomotion.
14583	W03D8.7	W03D8.7	-9.22543214162537	-2.0375	0.220856862716138	0	None
9125	F56D5.5	F56D5.5	-9.21222039456556	-2.50175	0.271568622204895	0	F56D5.5 is involved in determination of adult lifespan.
10211	gon-4	K04D7.5	-9.19366010182239	-1.4875	0.161796279558469	0	gon-4 encodes a large (1336-residue), unfamiliar, acidic (20% acidic residues and pI of 4.4), nuclear protein directly required for gonadogenesis in both sexes and, indirectly, for proper germ line and vulval development; gon-4 is expressed (and functionally required) in somatic gonadal cells during early gonadal development; while Z1 and Z4 (the somatic gonad precursor cells) appear to be specif…
14992	Y102A5C.2	Y102A5C.2	-9.15441309364087	-1.465	0.160032105282387	0	None
1523	kca-1	C10H11.10	-9.13948802019424	-1.84	0.201324187518427	0	kca-1 is involved in embryo development, establishment of meiotic spindle localization and polar body extrusion after meiotic divisions; kca-1 exhibits kinesin binding activity; kca-1 is expressed in the gonad and the oocyte; kca-1 is localized to the kinesin I complex.
850	C04B4.2	C04B4.2	-9.08682472624043	-1.4375	0.158196074350248	0	C04B4.2 is involved in locomotion; C04B4.2 is expressed in the nervous system, head, and the intestine.
1854	C16C8.12	C16C8.12	-9.08212291678229	-1.6375	0.180299255471886	0	None
11394	nos-1	R03D7.7	-9.06820774721382	-1.91	0.210625964164401	0	nos-1 encodes an putative RNA-binding protein that contains a zinc-binding motif homologous to that of Drosophila Nanos, a posterior-group protein required for embryonic patterning and primordial germ cell development; in C. elegans, NOS-1 is required redundantly with NOS-2, a second Nanos homolog, for maintenance of germ cell viability during postembryonic development and for preventing primordi…
18779	ZK177.1	ZK177.1	-9.05658495590759	-1.41	0.155687823485856	0	Uncharacterized protein ZK177.1
11089	zen-4	M03D4.1	-9.05448317342263	-1.515	0.1673204280115	0	zen-4 encodes a kinesin-like protein that is a member of the kinesin-6 subfamily of plus-end-directed microtubule motors; loss-of-function mutations and RNAi experiments indicate that ZEN-4 is required for polar body extrusion after meiotic divisions, for completion of cytokinesis after mitosis, and for formation and/or maintenance of spindle midzone microtubules; in addition, zen-4 functions tog…
16017	icp-1	Y39G10AR.13	-9.03870030843501	-1.3675	0.151293875594463	0	icp-1 gene encodes a 'chromosomal passenger protein'; inactivation of icp-1 by RNAi leads to a complete failure of chromosome segregation during the first mitotic division of embryonic development; ICP-1 forms a protein complex with CSC-1, BIR-1, and AIR-2; in vitro, ICP-1 stimulates AIR-2 protein kinase activity; ICP-1 localizes to meiotic and mitotic chromosomes and to the spindle midzone.
16678	pie-1	Y49E10.14	-9.0151656853521	-1.4375	0.159453530880265	0	pie-1 encodes a C-x8-C-x5-C-x3-H-type zinc-finger protein; maternally provided PIE-1 is essential for germline cell fate determination, as it functions as a repressor of RNA polymerase II-dependent gene expression in the developing germ line; PIE-1 localization, initially uniform and then concentrated in the posterior germ cell lineages, is regulated by other maternally supplied gene products inc…
12299	perm-1	T01H3.4	-9.01029676849756	-2.315	0.25692827433763	0	perm-1 encodes a sugar modifying enzyme; perm-1 is required for formation of the eggshell permeability barrier, a distinct envelope that forms between the embryonic plasma membrane and the trilaminar eggshell.
14571	pcn-1	W03D2.4	-9.00714737843723	-1.54	0.170975330512155	0	pcn-1 encodes the C. elegans ortholog of proliferating cell nuclear antigen (PCNA), an acidic protein that is an essential component of the DNA replication and repair machinery and serves as a processivity factor for DNA polymerase delta; PCN-1 is required for early embryogenesis and for proper germ-line development, and directly interacts with CKI-2, a cyclin-dependent kinase inhibitor homolog t…
6358	drsh-1	F26E4.10	-9.00516879587408	-1.515	0.168236713196773	0	drsh-1 encodes a predicted RNase III-type ribonuclease that is orthologous to Drosophila and human Drosha; by homology, DRSH-1 is predicted to function as an endoribonuclease that, in the nucleus, initiates cleavage of primary miRNA transcripts (pri-mRNAs) into pre-miRNAs that are then exported to the cytoplasm for further processing; loss of drsh-1 activity via RNAi results in re-expression of a…
10240	K04G2.10	K04G2.10	-8.98783630345088	-2.625	0.292061394018951	0	None
4728	F02H6.3	F02H6.3	-8.97440687566782	-2.515	0.280241361333737	0	None
12352	T02G6.5	T02G6.5	-8.96277121045267	-2.1775	0.242949412505424	0	This gene encodes a protein containing an F-box, a motif predicted to mediate protein-protein interactions either with homologs of yeast Skp-1p or with other proteins; its encoded protein also contains a Pfam-B45 motif of presently unknown function.
1634	C13F10.7	C13F10.7	-8.95294410412289	-1.2175	0.135988786017254	0	C13F10.7 is an ortholog of human SREK1IP1 (SREK1-interacting protein 1); C13F10.7 is involved in embryo development; C13F10.7 exhibits identical protein binding activity; C13F10.7 is expressed in the pharynx, anal depressor muscle, hypodermis, nervous system, reproductive system, intestine, and the rectal epithelium.
17473	aptf-2	Y62E10A.17	-8.9377540602668	-2.195	0.245587424446816	0	aptf-2 encodes one of four C. elegans AP-2-like transcription factors; loss of aptf-2 activity via RNAi results in larval and embryonic lethality, with multiple spindle and cell division defects seen in the early embryo; large-scale expression studies report that APTF-2 is expressed throughout embryogenesis with notably high expression seen at the anterior of the embryo in early development.
16616	Y48G1A.2	Y48G1A.2	-8.90235736773935	-1.4325	0.160912434855866	0	None
13295	cav-1	T13F2.8	-8.87228683364856	-1.7325	0.195270963674147	0	cav-1 encodes one of two C. elegans caveolin orthologs; cav-1 is required for viability and Ras/MAP-kinase-dependent progression through the meiotic cell cycle; CAV-1 is expressed in the adult germ line and during embryonic development; CAV-1::GFP localizes to cortical granules that function to secrete chondroitin and mucin-like proteoglycans to the extracellular space following fertilization.
19252	tbx-36	ZK829.5	-8.84591631566943	-1.555	0.175787328809059	0	tbx-36 is an ortholog of members of the human TBX (T-boxes) family including MGA; tbx-36 is predicted to have transcription factor activity, sequence-specific DNA binding, based on protein domain information.
18394	wdr-5.3	ZC302.2	-8.8183272354889	-2.055	0.233037394181717	0	wdr-5.3 is an ortholog of human WDR5 (WD repeat domain 5) and WDR5B (WD repeat domain 5B); wdr-5.3 is involved in reproduction.
16225	klp-19	Y43F4B.6	-8.78712591440142	-1.3525	0.153918358878112	0	klp-19 encodes a plus-end-directed microtubule motor protein that is most closely related to motors of the kinesin-4 family; KLP-19 activity is essential for embryonic and larval development and is required for generating a force that aligns sister chromatid kinetochores directly opposite the spindle poles thus ensuring proper holocentric chromosome segregation; KLP-19 expression is detected in e…
6807	mcm-7	F32D1.10	-8.76210310274743	-1.675	0.191164150930248	0	mcm-7 encodes the C. elegans ortholog of the MCM7 member of the MCM complex, a hexameric protein complex required for the initiation and regulation of DNA replication.
6973	F35C11.5	F35C11.5	-8.74424830524842	-1.5475	0.176973473988744	0	None
8300	skpt-1	F48E8.7	-8.74307122470977	-1.5725	0.179856707052298	0	This gene encodes a protein containing an F-box, a motif predicted to mediate protein-protein interactions either with homologs of yeast Skp-1p or with other proteins; this gene's encoded protein also contains leucine-rich repeats.
3462	C44E4.5	C44E4.5	-8.72509756051081	-1.0075	0.115471488199728	0	C44E4.5 is an ortholog of human NUDCD1 (NudC domain containing 1); C44E4.5 is involved in lipid storage.
3182	pal-1	C38D4.6	-8.70996893109457	-1.745	0.200345146326568	0	pal-1 encodes a homeodomain protein that is the C. elegans Caudal ortholog; PAL-1 is required maternally and embryonically for specification of the C and D posterior blastomere fates and thus, for proper bodywall muscle and hypodermal development during embryogenesis; PAL-1 is also required postembryonically for fate specification of the posterior V6 neuroectoblast during male tail development; i…
18282	Y9D1A.2	Y9D1A.2	-8.70036541758517	-1.73	0.198842222937364	0	None
17695	Y6D1A.1	Y6D1A.1	-8.69935839281969	-1.22	0.140240227487003	0	None
18936	lin-37	ZK418.4	-8.63630182880441	-1.1175	0.129395662883485	0	lin-37 is involved in embryo development, embryonic digestive tract morphogenesis, negative regulation of vulval development, nematode larval development and reproduction; lin-37 is expressed widely; lin-37 is localized to the nucleus.
660	C01G8.1	C01G8.1	-8.63303921608624	-2.2975	0.266128757497011	0	C01G8.1 is expressed in the germ line.
13739	pash-1	T22A3.5	-8.61027345618223	-1.4025	0.162886812728694	0	pash-1 encodes an RNA-binding protein that is orthologous to Drosophila Pasha and mammalian DGCR8; pash-1 activity is required for processing of primary miRNA transripts (pri-miRNAs), such as that of let-7, to generate pre-miRNAs that will then be processed by DCR-1 to generate mature miRNAs; accordingly, pash-1 mutants show defects in let-7-mediated developmental processes, namely the transition…
8333	fbxb-67	F49B2.2	-8.60668294782378	-3.3975	0.394751383383893	0	This gene encodes a protein containing an F-box, a motif predicted to mediate protein-protein interactions either with homologs of yeast Skp-1p or with other proteins; its encoded protein also contains a Pfam-B45 motif of presently unknown function.
11450	R04D3.4	R04D3.4	-8.60627921201472	-1.78	0.206825732253149	0	None
1639	C13G5.2	C13G5.2	-8.59113605300587	-1.5125	0.176053549922633	0	Uncharacterized protein C13G5.2
13425	T16G12.8	T16G12.8	-8.54752341949175	-2.0825	0.243637823237907	0	None
12452	T04A8.8	T04A8.8	-8.53590525880691	-1.285	0.150540564947602	0	T04A8.8 is involved in embryo development.
5140	unc-85	F10G7.3	-8.53122031012532	-1.0125	0.118681731709391	0	unc-85 was identified in screens for mutations that disrupt postembryonic cell lineages; unc-85 mutant animals exhibit abnormalities in egg laying and locomotion as a result of defects in multiple, but not all, postembryonic cell divisions.
13633	rde-4	T20G5.11	-8.51516444772946	-0.97	0.113914417737246	0	rde-4 encodes a protein containing two dsRNA-binding motifs; during the initiation phase of RNA interference (RNAi), RDE-4 appears to function in recognition and subsequent cleavage of long-trigger dsRNA molecules into small, interfering RNAs (siRNAs); RDE-4 exists in solution as a homodimer and binds long dsRNA with high affinity in a sequence-non-specific manner; in addition to forming a comple…
14010	T24E12.11	T24E12.11	-8.47942486969305	-1.8125	0.213752704676728	0	None
5718	puf-6	F18A11.1	-8.46056737182661	-1.515	0.179066005081987	0	The puf-6 gene encodes a predicted RNA binding protein that is a member of the conserved PUF (Pumilio and FBF) family of RNA binding proteins; PUF-6 appears to function redundantly with other PUF family members during primordial germ cell development, and interacts with GEX-3, a predicted transmembrane protein that is essential for embryonic tissue morphogenesis.
17161	Y55F3AM.11	Y55F3AM.11	-8.44642592648678	-1.2875	0.152431337373431	0	None
2933	C34E10.8	C34E10.8	-8.41827891427722	-1.27	0.150862190826929	0	sumv-1 encodes a protein with similarity to the KAT8 NLS2 non-enzymatic subunit of the mammalian KAT8/MOF histone acetyltransferase complex.
11589	set-14	R06F6.4	-8.36441585315531	-1.2325	0.147350397402236	0	set-14 encodes a divergent ortholog of human SMYD1 (OMIM:606846), SMYD2 (OMIM:610663), and SYMD3 (OMIM:608783); SET-14 is paralogous to SET-10, SET-18, and SET-30; SET-14 has no obvious function in individual RNAi assays of vulval development, or in mass RNAi assays.
2557	fkh-4	C29F7.5	-8.35195724524658	-2.215	0.265207296320948	0	fkh-4 encodes a member of the forkhead domain transcription factor family; triply mutant animals with reduced activity of fkh-3, fkh-4, and fkh-5 show reduced expression of 21U-RNA transcripts.
4714	F02E8.4	F02E8.4	-8.35131892933472	-2.845	0.340664752965749	0	None
9318	hcp-3	F58A4.3	-8.32303387421747	-1.49	0.179021258656128	0	The hcp-3 gene encodes a centromere protein (CENP)-A homolog required for kinetochore function; inactivation of hcp-3 in one-cell embryos by RNAi causes a complete loss of kinetochores, with total failure of chromosomes to segregate properly during mitosis, to recruit components to the kinetochore other than HCP-3, or to assemble a stable mitotic spindle; in addition, HCP-4 fails to localize prop…
10324	cdc-25.1	K06A5.7	-8.30819146800099	-1.45	0.174526550764348	0	cdc-25.1 encodes a CDC25 phosphatase homolog that affects embryonic viability, meiosis, mitosis, proliferation of the intestine (E cell lineage), and germ line proliferation; it is expressed in the developing germline, in the nuclei of oocytes, embryonic nuclei, nuclei of embryonic cortical membranes, and sperm pronuclei, and in the germline precursors Z2 and Z3.
15484	fbxb-7	Y20C6A.2	-8.30043990666901	-3.4675	0.417748943307695	0	None
9497	F59A6.5	F59A6.5	-8.27879555506011	-2.3225	0.280535977069811	0	F59A6.5 is an ortholog of human CIT (citron rho-interacting serine/threonine kinase); F59A6.5 is involved in embryo development.
5295	skr-11	F13A7.9	-8.26720564141453	-1.225	0.148175823020945	0	The skr-11 gene encodes a homolog of Skp1 in S. cerevisiae that has no known function in vivo, since skr-11(RNAi) animals are at least superficially normal.
16410	Y46G5A.8	Y46G5A.8	-8.26171371062235	-1.3625	0.164917358277398	0	This gene encodes a protein containing an F-box, a motif predicted to mediate protein-protein interactions either with homologs of yeast Skp-1p or with other proteins.
12487	T04D3.1	T04D3.1	-8.22392673265737	-2.7	0.328310317901818	0	T04D3.1 is localized to the cytoplasm.
16504	tag-63	Y47G6A.28	-8.220311321189	-1.0375	0.126211764915241	0	None
13874	hpo-24	T23D8.7	-8.21408467981194	-1.4975	0.182308809608508	0	hpo-24 is an ortholog of members of the human AGO, PIWIL (Argonaute/PIWI) family including PIWIL2; hpo-24 is predicted to have nucleic acid binding activity, based on protein domain information.
18408	san-1	ZC328.4	-8.2127430772792	-1.375	0.167422746220319	0	san-1 encodes the C. elegans ortholog of the Saccharomyces cerevisiae spindle checkpoint protein Mad3p; san-1 is essential for the mitotic spindle checkpoint activity in response to stimuli such as microtubule depolymerization or anoxia, in which microscopically visible movement ceases and cell cycle progression reversibly arrests; san-1 has also been reported to be essential for normal embryonic…
16467	skr-7	Y47D7A.1	-8.19301376743266	-1.4	0.170877291280166	0	The skr-7 gene encodes a homolog of Skp1 in S. cerevisiae that is required for posterior body morphogenesis, embryonic and larval development, and cell proliferation.
1152	klp-18	C06G3.2	-8.17354869082612	-1.3725	0.167919719073855	0	klp-18 encodes a kinesin motor protein whose motor domain is most similar to that of the Xenopus and human klp2 proteins; loss of klp-18 activity via RNAi indicates that KLP-18 is required for the assembly of a disordered array of acentrosomal (female meiotic) microtubules into an organized, functional, bipolar spindle; in addition, KLP-18 may also play a role in cortex dynamics during post-meiot…
12492	T04D3.8	T04D3.8	-8.16144010318338	-1.3925	0.170619398340846	0	None
7930	btb-7	F45C12.12	-8.14292508988256	-2.175	0.267103034350936	0	btb-7 is involved in embryo development.
1810	C16A3.2	C16A3.2	-8.11346488791955	-1.5175	0.187034765166663	0	C16A3.2 is an ortholog of human DUSP22 (dual specificity phosphatase 22); C16A3.2 is involved in embryo development; C16A3.2 is predicted to have protein tyrosine/serine/threonine phosphatase activity, based on protein domain information.
8777	F54D10.5	F54D10.5	-8.10930094717939	-1.305	0.160926325031002	0	None
5508	F15A4.10	F15A4.10	-8.10181567087382	-1.8175	0.224332430387666	0	Uncharacterized protein F15A4.10
299	B0304.2	B0304.2	-8.09344185425245	-1.59	0.196455355908263	0	Uncharacterized protein B0304.2
3967	fbxb-97	C52E2.6	-8.06350438134122	-1.7475	0.216717188626285	0	None
17471	cyp-31A5	Y62E10A.15	-8.05998522405464	-1.2225	0.151675216022916	0	cyp-31A5 is an ortholog of human CYP4V2 (cytochrome P450 4V2); cyp-31A5 is involved in embryo development; cyp-31A5 is predicted to have heme binding activity, iron ion binding activity, and oxidoreductase activity, acting on paired donors, with incorporation or reduction of molecular oxygen, based on protein domain information.
4727	F02H6.2	F02H6.2	-8.05498029901817	-1.72	0.213532489981341	0	None
10242	aho-3	K04G2.2	-8.05028546047502	-1.215	0.150926325031002	0	aho-3 encodes a hydrolase; aho-3 is required for temperature preference, a learning-like behavior associating feeding conditions with temperatures; while normal C. elegans thermotax away from those temperatures at which they have been starved for 1 hour, aho-3(nj15) mutants fail to show this connection of temperature preference to recent starvation; although aho-3(nj15) mutants fail to show corre…
10380	egg-6	K07A12.2	-8.04898338736327	-2.1	0.260902513887276	0	egg-6 encodes an extracellular leucine-rich repeat protein; egg-6 is required for proper organization of the apical extracellular matrix.
378	B0393.3	B0393.3	-8.04819346106648	-1.635	0.203151180188373	0	B0393.3 is involved in reproduction.
11543	R05H5.3	R05H5.3	-8.02382841628557	-1.8625	0.232121115179853	0	R05H5.3 is an ortholog of human NXNL2 (nucleoredoxin-like 2); R05H5.3 is involved in embryo development; R05H5.3 is expressed in the germ line.
12817	fbxa-200	T07D3.1	-7.99061443244901	-1.32	0.165193804701629	0	None
15685	unc-71	Y37D8A.13	-7.9873733738979	-1.3675	0.171207721986414	0	unc-71 encodes an ADAM, a disintegrin and metalloprotease-containing transmembrane protein that is a member of the metzincin superfamily of proteases; UNC-71 is required non-cell autonomously for motor axon guidance and sex myoblast migration; UNC-71 does not appear to have an active metalloprotease domain, but functions with UNC-6/netrin and integrins INA-1/PAT-3 to provide guidance cues during …
3670	C47G2.4	C47G2.4	-7.98313641819783	-0.9975	0.124950889944229	0	C47G2.4 is an ortholog of human LMBRD2 (LMBR1 domain containing 2).
17342	Y57G7A.2	Y57G7A.2	-7.95222801523772	-1.2725	0.160018047465652	0	None
10371	dut-1	K07A1.2	-7.93557685989479	-1.455	0.183351510002171	0	dut-1 encodes a deoxyuridine triphosphate nucleotidohydrolase (dUTPase); by homology, DUT-1 is predicted to catalyze the hydrolysis of dUTP into dUMP and pyrophosphate, thus providing the dUMP substrate for de novo dTMP synthesis; disruption of DUT-1 activity leads to incorporation of uracil into DNA which can be removed by the base excision repair pathway, but eventually gives rise to apoptosis …
12332	gla-3	T02E1.3	-7.93125558906881	-1.5	0.189125162233753	0	gla-3 encodes a TIS11-like protein with two CCCH-like zinc-finger domains that inhibits apoptosis in the germline, and weakly inhibits RAS signalling in vulval development along with RAS-induced muscle protein degradation; GLA-3 inhibits physiological apoptosis in oocytes, keeping it down to a normal level of ~50% in hermaphrodite gonads; gla-3 is expressed in the germline of L4 larvae and adults…
6899	phf-10	F33E11.6	-7.92207384296602	-1.7975	0.226897657814184	0	phf-10 is an ortholog of human PHF10 (PHD finger protein 10); phf-10 is predicted to have zinc ion binding activity, based on protein domain information.
15092	Y105E8A.8	Y105E8A.8	-7.91140640447586	-1.3475	0.17032369860783	0	Y105E8A.8 is an ortholog of human WRAP53 (WD repeat containing, antisense to TP53).
15703	mrg-1	Y37D8A.9	-7.8721358549544	-1.39	0.176572155970249	0	mrg-1 encodes a chromodomain-containing protein orthologous to mammalian MRG15, an essential mortality factor-related protein that promotes cell proliferation; during development, maternal MRG-1 is required for embryonic viability and for proliferation and survival of primordial germs cells (PGCs); in embryonic and PGC development MRG-1 likely functions as a transcriptional regulator, as loss of …
16032	Y39G10AR.9	Y39G10AR.9	-7.86813471179043	-1.2225	0.155373547197671	0	Y39G10AR.9 is an ortholog of human PAAF1 (proteasomal ATPase-associated factor 1); Y39G10AR.9 is involved in cytokinesis, embryo development, gonad development and receptor-mediated endocytosis.
6147	F23D12.10	F23D12.10	-7.86127671317469	-1.4325	0.182222309717107	0	None
3849	C50E3.11	C50E3.11	-7.81291668508617	-1.3675	0.175030664618551	0	None
4149	glh-2	C55B7.1	-7.8083434773466	-1.43	0.18313743550712	0	glh-2 encodes a putative DEAD-box RNA helicase that contains six CCHC zinc fingers and is homologous to Drosophila VASA, a germ-line-specific, ATP-dependent, RNA helicase; at non-permissive temperatures, GLH-2 plays a role in germ-line development and fertility, specifically in regulating the normal extent of germ-line proliferation, oogenesis, and the production of functional sperm; GLH-2 activi…
3956	skr-8	C52D10.9	-7.79554341199693	-1.9075	0.244691088124076	0	skr-8 encodes a homolog of Skp1 in S. cerevisiae, a component of the SCF (Skp1, Cullin, F-box) ubiquitin-ligase complex that regulates ubiquitin-mediated protein degradation; SKR-8 is required for is required for posterior body morphogenesis, embryonic and larval development, and cell proliferation; SKR-8 can interact with CUL-1, a C. elegans cullin homolog.
15887	orc-1	Y39A1A.12	-7.7758329436842	-1.5325	0.19708499540808	0	Y39A1A.12 encodes a homolog of origin recognition complex 1, which is also a distant paralog of CDC-6; both Y39A1A.12 and CDC-6 encode homologs of the origin complex which, in yeast, controls the start of DNA replication; whether either Y39A1A.12 or CDC-6 are required for this function in C. elegans, individually or in parallel, is unknown.
18321	cyb-1	ZC168.4	-7.76078180486725	-1.71	0.220338626055375	0	cyb-1 encodes a cyclin B homolog that appears to be required both for embryogenesis (via maternally encoded CYB-1) and for postembryonic development and fertility (via zygotically encoded CYB-1); removing maternal product in cyb-1(RNAi) embryos causes multiple nuclei, and affected embryos arrest development at an early embryonic stage.
13085	hpo-42	T10C6.8	-7.74044471926261	-1.8875	0.243849038195807	0	None
3088	C36C9.1	C36C9.1	-7.7399879170451	-1.5025	0.194121750072914	0	meg-4 is involved in P granule assembly, germ cell proliferation and organelle localization; meg-4 is expressed in the pharynx; meg-4 is localized to the P granule.
3882	C50F4.6	C50F4.6	-7.72999251647017	-0.9575	0.123868166490442	0	his-36 encodes an UNSPECIFIED histone.
14562	W03C9.2	W03C9.2	-7.72777486840881	-1.7525	0.226779380849231	0	W03C9.2 is localized to the striated muscle dense body.
5117	F10E9.7	F10E9.7	-7.72141676423312	-1.5575	0.201711686800096	0	F10E9.7 is involved in embryo development; F10E9.7 is predicted to have catalytic activity and zinc ion binding activity, based on protein domain information.
848	dnj-5	C04A2.7	-7.70564607684925	-1.035	0.134317095500862	0	This gene encodes a protein containing a DnaJ ('J') domain.
1429	cks-1	C09G4.3	-7.69115148602104	-0.9	0.117017588541298	0	A homolog of Cks/Suc1, a highly conserved member of the eukaryotic cell cycle machinery that affects both meiosis and mitosis and has a role in the inactivation of the M-phase promoting factor (MPF) during early embryogenesis.
2409	spr-2	C27B7.1	-7.68784025251119	-1.105	0.143733475684417	0	spr-2 encodes the C. elegans ortholog of the Drosophila and mammalian SET proteins (OMIM:600960, translocation breakpoint in human SET is associated with acute myeloid leukemia); SPR-2 is predicted to be a member of the SET protein complex that functions in chromatin remodeling, DNA repair, and transcriptional regulation; in C. elegans, SPR-2 may function to regulate the activity and/or levels of…
6663	F30F8.1	F30F8.1	-7.67431928717743	-1.235	0.160926325031002	0	None
5698	his-32	F17E9.10	-7.6519050838668	-1.3175	0.172179344301827	0	his-32 encodes an H3 histone; by homology, HIS-32 is predicted to function as a nucleosome component required for packaging of DNA into chromatin; his-32 is a replication-dependent histone locus that resides in the HIS5 cluster on chromosome IV.
9627	bath-1	F59H6.9	-7.64997244135979	-0.9575	0.125163849587647	0	bath-1 is involved in embryo development.
10572	let-99	K08E7.3	-7.5699073340176	-1.4325	0.189236134181279	0	let-99 encodes a protein with a DEP domain (Domain found in Dishevelled, Egl-10, and Pleckstrin); LET-99 has no obvious homologs in non-nematodes, but has a truncated paralog (LRG-1) in C. elegans; LET-99 is required for the mitotic spindle to be properly oriented with respect to the axis of cellular polarity, both during anterior migration and rotation of the nuclear-centrosome complex and durin…
4405	D2030.7	D2030.7	-7.5515379351195	-0.9075	0.120174196011059	0	D2030.7 is expressed in the head neurons.
13993	T24D1.2	T24D1.2	-7.54708567385839	-1.015	0.134488999312113	0	None
16900	Y53C12A.6	Y53C12A.6	-7.51174820411393	-1.5125	0.201351264566037	0	None
6897	F33E11.2	F33E11.2	-7.50361794883946	-1.05	0.139932497517734	0	F33E11.2 is involved in embryo development and reproduction.
364	mut-16	B0379.3	-7.50122040452083	-1.065	0.141976897433669	0	mut-16 encodes a glutamine/asparagine (Q/N)-rich domain-containing protein that lacks obvious homologs outside of other nematode species; MUT-16 activity is required for RNA-mediated interference (RNAi), transgene silencing in germ-line and somatic tissues, and for maintaining low levels of transposon mobilization; MUT-16 is thus predicted to play a role in chromatin organizataion and/or regulati…
1498	cpg-4	C10F3.1	-7.49607787418536	-1.72	0.229453325975075	0	cpg-4 encodes a large (782-residue), unfamiliar, putatively secreted protein with a C-terminal low-complexity domain; CPG-4 has 35 potential chondroitin attachment sites, mostly in its C-terminal half, 4 of which have been verified by mass spectrometry; CPG-4 has no obvious function in mass RNAi assays.
19296	ZK863.4	ZK863.4	-7.4637218019813	-1.2125	0.162452464356071	0	usip-1 is an ortholog of human TUT1 (terminal uridylyl transferase 1, U6 snRNA-specific).
19095	ZK643.2	ZK643.2	-7.42744317967605	-1.775	0.238978603681141	0	ZK643.2 encodes a deoxycytidine deaminase; by homology the product of ZK643.2 is predicted to function in deamination of deoxycytidine to deoxyuridine; large-scale expression studies suggest that ZK643.2 may be expressed in hypodermal tissues.
1830	C16C10.4	C16C10.4	-7.42262138389312	-0.775	0.104410552541684	0	C16C10.4 is an ortholog of human SAP18 (Sin3A-associated protein); C16C10.4 is expressed in the pharynx, anal depressor muscle, hypodermis, nervous system, reproductive system, rectal epithelium, and the body wall musculature.
7633	F41G3.6	F41G3.6	-7.41433924401031	-1.6	0.215798056622856	0	None
9319	pri-1	F58A4.4	-7.40688877866165	-1.365	0.184287902895532	0	pri-1 encodes a homolog of the DNA polymerase alpha-primase subunit D that is required in embryos for the normal timing of embryonic cell divisions, much as DIV-1 is.
16450	mcm-10	Y47D3A.28	-7.40087757671492	-1.0875	0.146942033390953	0	mcm-10 is an ortholog of human MCM10 (minichromosome maintenance complex component 10).
2239	rsa-1	C25A1.9	-7.38652111096802	-1.18	0.159750440332169	0	rsa-1 encodes a protein phosphatase 2A (PP2A) regulatory subunit of the B'' class; RSA-1 is required for localization of C. elegans PP2A to centrosomes and for mitotic spindle assembly; RSA-1 physically interacts with the LET-92 PP2A catalytic subunit and the PAA-1 PP2A structural subunit; centrosomal levels of PAA-1 are decreased in rsa-1 mutant animals; RSA-1 localizes to centrosomes.
3761	C49F5.3	C49F5.3	-7.38487367460954	-1.7125	0.231892930800952	0	None
1005	xnd-1	C05D2.5	-7.38429001456254	-1.4425	0.195347148765182	0	xnd-1 is involved in meiotic chromosome segregation; xnd-1 is expressed in the pharynx, nervous system, and the germ line.
3791	C49H3.6	C49H3.6	-7.37137169415354	-1.265	0.171609851257848	0	C49H3.6 is an ortholog of human CTTNBP2NL (CTTNBP2 N-terminal like); C49H3.6 is expressed in the pharynx, anal depressor muscle, nervous system, reproductive system, intestine, and the body wall musculature; C49H3.6 is localized to the cytoplasm.
15135	Y106G6H.6	Y106G6H.6	-7.36579126527774	-1.3825	0.18769198721624	0	Y106G6H.6 is involved in embryo development and reproduction.
16496	inx-22	Y47G6A.2	-7.34991223079483	-1.5725	0.213948133069059	0	inx-22 is involved in embryo development, negative regulation of oocyte maturation and oocyte development; inx-22 is predicted to have gap junction channel activity, based on sequence information; inx-22 is expressed in the Z4, Z1, GLRR, GLRL, gonad, and the germ line.
2556	fkh-3	C29F7.4	-7.34752532898699	-1.295	0.17624981772993	0	fkh-3 encodes one of 15 C. elegans forkhead transcription factors; triply mutant animals with reduced activity of fkh-3, fkh-4, and fkh-5 show reduced expression of 21U-RNA transcripts; in vitro, FKH-3 binds a consensus regulatory element found upstream of 21U-RNAs; an FKH-3 reporter fusion is expressed in most, but not all, cells of the early embryo from the 20- to the 200-cell stage.
7053	F35G12.11	F35G12.11	-7.34525031602203	-1.18	0.160648030935868	0	F35G12.11 is an ortholog of human ERH (enhancer of rudimentary (Drosophila)); F35G12.11 is involved in embryo development and oogenesis.
3035	vet-2	C35E7.1	-7.34496162458838	-1.64	0.223282310217912	0	vet-2 is localized to the cytoplasm.
334	abi-1	B0336.6	-7.34368311412497	-1.295	0.176342031631127	0	abi-1 encodes an Abl interactor orthologous to human SSH3BP1 (ABI1; OMIM:603050, mutated in acute myeloid leukemia), ABI-2 (OMIM:606442), and NESH (OMIM:606363); abi-1 is required for epidermal cell migrations during embryonic enclosure, proper migration of the excretory cell, distal tip cell, and mechanosensory and motoneurons, and apoptotic cell engulfment; ABI-1 physically interacts with the M…
10675	K09D9.12	K09D9.12	-7.33563014307793	-1.525	0.207889434207506	0	None
3058	C36B1.11	C36B1.11	-7.31892204272118	-1.32	0.180354428192437	0	None
16018	mcm-4	Y39G10AR.14	-7.24709986975054	-1.36	0.187661274777881	0	mcm-4 encodes a member of the MCM2/3/5 family with similarity to human MCM4 minichromosome maintenance deficient 4 protein, and affects embryonic viability, nuclear morphology in early embryos, and larval viability.
9912	lin-54	JC8.6	-7.23666117094207	-1.5525	0.214532636436521	0	lin-54 encode two proteins, LIN-54a and LIN-54b, both of which contain cysteine-rich repeats known as the tesmin/CXC domain, orthologous to lin54 in human T cells (OMIM: 613367); LIN-54 is a DNA binding protein involved in recruiting the DRM complex to its target genes; lin-54 tesmin mutant phenotypes are caused by a defect in DNA binding; LIN-54 targets the DRM complex to genes involved in simil…
5159	mig-32	F11A10.3	-7.23261080224159	-1.1425	0.157965087744789	0	mig-32 encodes a RING domain-containing protein that is homologous to core components of Drosophila and human PRC1 (Polycomb repressive complex 1) including BMI-1 and Lethal (3) 73Ah; consistent with its predicted role as a PRC1 component, mig-32 activity is required in vivo for histone H2A ubiquitination; mig-32 is also required for proper positioning of Ray 1 in the male tail, neuronal migratio…
16516	crn-1	Y47G6A.8	-7.21952981019927	-1.11	0.153749624862254	0	crn-1 encodes a cell death-related nuclease and is a 5'-3' exonuclease, a protein homologous to mammalian flap endonuclease 1 (FEN1); crn-1 also has endonuclease activity; crn-1 is essential for embryonic development and promotes cell death; CRN-1 binds the endonuclease CPS-6 in interaction experiments and each of these proteins can enhance the others's endonuclease activity; crn-1 is believed to…
16657	Y48G9A.7	Y48G9A.7	-7.21399157136433	-2.42	0.33545922199384	0	None
5074	F10C5.2	F10C5.2	-7.21287583002498	-1.0725	0.14869242522317	0	F10C5.2 is an ortholog of human TMEM194A and TMEM194B; F10C5.2 is involved in embryo development, hermaphrodite genitalia development, nematode larval development and reproduction; F10C5.2 is expressed in the marginal cell, spermatheca, pharyngeal muscle cell, pharyngeal-intestinal valve, intestine, arcade cell, rectal gland cell, and the head neurons.
3412	C44B7.12	C44B7.12	-7.20685172069994	-1.605	0.222704734633297	0	C44B7.12 is an ortholog of human ADAL (adenosine deaminase-like); C44B7.12 is predicted to have deaminase activity, based on protein domain information.
123	B0205.9	B0205.9	-7.17019977568303	-1.005	0.140163458681912	0	B0205.9 is involved in embryo development.
256	B0281.5	B0281.5	-7.16035517660304	-1.585	0.22135773448489	0	B0281.5 is an ortholog of human KCTD10 (potassium channel tetramerization domain containing 10), TNFAIP1 (tumor necrosis factor, alpha-induced protein 1 (endothelial)) and KCTD13 (potassium channel tetramerization domain containing 13).
18193	kbp-4	Y92C3B.1	-7.15984998700677	-1.2625	0.176330510037375	0	kbp-4 is involved in embryo development, hermaphrodite genitalia development, nematode larval development and reproduction.
15433	car-1	Y18D10A.17	-7.14107195165881	-1.3525	0.189397335463876	0	car-1 encodes a putative RNA-binding protein orthologous to budding yeast Scd6p, fission yeast Sum2p, Drosophila TRAL, and human LSM14A and LSM14B; CAR-1 inhibits physiological apoptosis in oocytes, keeping it down to a normal level of ~50% in hermaphrodite gonads; independently of apoptosis, CAR-1 is also required for normal oogenesis, early embryonic cytokinesis, and normally organized endoplas…
2089	hil-4	C18G1.5	-7.12981204159265	-1.1425	0.160242653429723	0	hil-4 is an ortholog of members of the human Histones family including H1F0; hil-4 is involved in reproduction; hil-4 is predicted to have DNA binding activity, based on protein domain information; hil-4 is expressed widely.
12913	nfya-1	T08D10.1	-7.12753416243012	-0.835	0.117151315022994	0	nfya-1 is an ortholog of human NFYA (nuclear transcription factor Y, alpha); nfya-1 is predicted to have transcription factor activity, sequence-specific DNA binding, based on protein domain information; nfya-1 is expressed in several tissues including the gonad, ventral nerve cord, nerve ring, and the dorsal nerve cord; nfya-1 is localized to the nucleus.
7805	patr-1	F43G6.9	-7.10311575245605	-1.22	0.17175561296156	0	patr-1 encodes the C. elegans ortholog of the Saccharomyces cerevisiae decapping activator Pat1p; patr-1 is involved in decapping-mediated mRNA decay and is required for proper recruitment of several components of P-bodies, cytoplasmic mRNA processing bodies; in C. elegans, patr-1 is an essential gene, required for embryonic and larval development, as well as wild-type brood sizes; PATR-1 localiz…
2502	C28H8.1	C28H8.1	-7.09370566790596	-1.4175	0.199825037344472	0	bcl-7 encodes the sole C. elegans member of the BCL7 family of proteins that contains human proteins, namely BCL7A and BCL7B, that are associated with malignant diseases; bcl-7 activity is required for proper terminal seam cell differentiation as well as for normal development of the distal tip cells of the somatic gonad and germ line; in controlling cell development and differentiation, bcl-7 in…
17482	mdt-8	Y62F5A.1	-7.09332098684509	-1.04	0.146616796551112	0	mdt-8 is an ortholog of human MED8 (mediator complex subunit 8); mdt-8 is involved in body morphogenesis, embryo development, nematode larval development, positive regulation of growth and reproduction; mdt-8 is predicted to have RNA polymerase II transcription cofactor activity, based on protein domain information; mdt-8 is expressed in the pharynx and the intestine.
3138	C37C3.9	C37C3.9	-7.09049441237613	-1.75	0.246809305278551	0	None
10248	apr-1	K04G2.8	-7.08558696269899	-1.0975	0.15489189615167	0	The apr-1 gene encodes an ortholog of human APC (OMIM:175100, mutated in familial adenomatous polyposis) that is required for germline fertility, the control of homeodomain expression (CEH-13 and LIN-39) during embryogenesis and vulval development, and for the migration and elongation of hypodermal cells during embryo morphogenesis; APR-1 is thought to reside in adherens junctions, while also sti…
15651	spd-1	Y34D9A.4	-7.08504704704009	-1.275	0.179956462043912	0	spd-1 encodes a homolog of human PRC1, tobacco MAP-65, and S. cerevisiae Ase1p that is required for embryonic viability due to its requirement for mitotic spindle stability during the late stages of cytokinesis; SPD-1 is also required for fertility, gonad development, locomotion, and vulval development.
2220	C24H12.2	C24H12.2	-7.07715542161144	-1.2075	0.170619398340846	0	C24H12.2 is an ortholog of human DONSON (downstream neighbor of SON).
16884	Y53C10A.1	Y53C10A.1	-7.05449571330972	-1.18	0.167269220643751	0	Y53C10A.1 is involved in determination of adult lifespan.
17652	mdf-2	Y69A2AR.30	-7.04165180663222	-0.8375	0.118935162231566	0	mdf-2 encodes the C. elegans ortholog of the Mad2p spindle assembly checkpoint protein; mdf-2 activity is essential for regulation of the anaphase-promoting complex (APC) during oocyte meiosis I as well as for normal brood size, growth rates, and embryonic, larval, and vulval development; in addition, mdf-2 is essential for mitotic spindle checkpoint activity in response to anoxia, in which micro…
5030	attf-2	F09G2.9	-7.032621002603	-1.065	0.15143713838778	0	attf-2 is involved in embryo development, lipid storage and reproduction.
4628	F01D4.5	F01D4.5	-7.02995340645471	-1.305	0.185634231771975	0	None
7978	hmg-5	F45E4.9	-7.01050191154463	-0.825	0.117680589836431	0	hmg-5 encodes an HMG (high mobility group) box-containing protein; HMG-5 binds to double-stranded telomeric DNA in vitro, and a deletion mutation in hmg-5 has been reported to result in lethality and sterility; HMG-5 is expressed in oocytes and all cells of early and late embryos, where it localizes to the nucleus, specifically to chromosomal ends.
18786	fzy-1	ZK177.6	-7.00535071170701	-1.175	0.167728932976388	0	fzy-1 encodes an ortholog of S. cerevisiae Cdc20p that is required for the metaphase-to-anaphase transition, the deposition of extra meiotic chromosomes to polar bodies, and postembryonic vulval development; on the basis of orthology, FZY-1 is predicted to regulate anaphase-promoting complex (APC); FZY-1 protein is found in early embryonic cells at prometaphase and metaphase of mitosis and meiosi…
13980	T24C2.2	T24C2.2	-6.97550231665214	-2.0225	0.289943276941049	0	T24C2.2 is involved in embryo development.
14893	unc-59	W09C5.2	-6.96821511272561	-1.0975	0.157500878237198	0	unc-59, by alternative splicing, encodes two septin isoforms required (like the septins UNC-61A/B) for normal axonal migration, distal tip cell migration, and postembryonic cytokinesis (at the cellular level) and for normal locomotion and formation of the postembryonic vulva, somatic gonad, and male tail (at the organismal level); both UNC-59 and UNC-61A/B are dispensable for embryonic cytokinesi…
12319	tftc-5	T02C12.3	-6.95148293938269	-1.2	0.172625037055268	0	tftc-5 is an ortholog of human GTF3C5 (general transcription factor IIIC, polypeptide 5); tftc-5 is involved in RNA interference and negative regulation of vulval development.
4133	C55A6.1	C55A6.1	-6.94146278199984	-0.9225	0.132897060601141	0	C55A6.1 is an ortholog of human RNF146 (ring finger protein 146); C55A6.1 is predicted to have zinc ion binding activity, based on protein domain information.
13246	T12F5.2	T12F5.2	-6.92874908454235	-1.205	0.173913066456438	0	T12F5.2 is involved in reproduction.
5099	F10E7.11	F10E7.11	-6.91834005769797	-1.245	0.179956462043912	0	F10E7.11 is an ortholog of human MIER1 (mesoderm induction early response 1, transcriptional regulator), MIER2 (mesoderm induction early response 1, family member 2) and MIER3 (mesoderm induction early response 1, family member 3); F10E7.11 is predicted to have DNA binding activity, based on protein domain information.
3684	C48B4.7	C48B4.7	-6.91078960075318	-1.225	0.177259050089803	0	Uncharacterized protein C48B4.7
130	air-2	B0207.4	-6.90488678518576	-1.115	0.161479838075289	0	air-2 encodes an aurora/Ipl1-related serine/threonine protein kinase that affects embryonic viability and chromosome segregation during meiosis and mitosis and is required for cytokinesis; AIR-2 has two functions during mitosis, one in chromosome segregation, and a second, independent function in cytokinesis through ZEN-4; AIR-2 and ZEN-4 may act in parallel to a second pathway that includes CYK-…
16693	pph-4.2	Y49E10.3	-6.9030447368468	-1.385	0.200636103748133	0	pph-4.2 encodes a member of the PPP family of protein serine threonine phosphatases and is a homolog of protein phosphatase 4 (PP4); affects larval viability at low penetrance in RNAi screens.
3180	C38D4.4	C38D4.4	-6.89177435080977	-0.745	0.108099882857085	0	None
13927	rnr-1	T23G5.1	-6.87846147397705	-1.3825	0.20098971335819	0	rnr-1 encodes the large subunit of ribonucleotide reductase; by homology, RNR-1 is predicted to function in deoxyribonucleotide biosynthesis; in C. elegans rnr-1 is an essential gene whose activity is required for reproduction and embryonic development.
3954	skr-9	C52D10.7	-6.87547488371205	-0.9625	0.139990330308697	0	skr-9 encodes a homolog of Skp1 in S. cerevisiae, a component of the SCF (Skp1, Cullin, F-box) ubiquitin-ligase complex that regulates ubiquitin-mediated protein degradation; SKR-9 is required for posterior body morphogenesis, embryonic and larval development, and postembryonic cell proliferation.
5115	F10E9.5	F10E9.5	-6.8589889829845	-0.8175	0.119186661770127	0	F10E9.5 is an ortholog of human GEMIN8 (gem (nuclear organelle) associated protein 8); F10E9.5 is involved in embryo development, germ cell development, hermaphrodite genitalia development, nematode larval development and receptor-mediated endocytosis.
10273	hmp-2	K05C4.6	-6.85165936428711	-0.9225	0.134638917516587	0	hmp-2 encodes a beta-catenin; HMP-2 activity is required during embryonic development for cell adhesion at adherens junctions, cell migration, and body morphogenesis; as a beta-catenin, HMP-2 likely functions solely as part of a cadherin-catenin complex, as in yeast two-hybrid assays, HMP-2 is the only C. elegans beta-catenin that binds HMP-1/alpha-catenin and HMR-1/cadherin; additionally, in the…
18240	Y95D11A.3	Y95D11A.3	-6.84927481882616	-1.4025	0.204766203298638	0	Y95D11A.3 is involved in embryo development, growth, hermaphrodite genitalia development, nematode larval development and reproduction.
3855	C50E3.5	C50E3.5	-6.84237702220938	-1.095	0.160032105282387	0	C50E3.5 is involved in embryo development and reproduction.
19289	mel-26	ZK858.4	-6.83835838959291	-1.0625	0.15537354719767	0	mel-26 encodes a MATH and BTB/POZ domain-containing protein that functions as a novel substrate-specific adaptor of the CUL-3-containing E3 ubiquitin ligase; MEL-26 is required maternally for formation of mitotic spindles in the early embryo, and as a component of a ubiquitin ligase complex, for degradation of the microtubule-severing protein MEI-1 at the meiosis to mitosis transition; MEL-26 is …
4894	inx-2	F08G12.10	-6.82968372697953	-1.135	0.166186319216565	0	inx-2 is expressed in the pharynx, certain interneurons, pharyngeal-intestinal valve, and the intestine.
11745	ergo-1	R09A1.1	-6.82943181748151	-1.42	0.207923592759969	0	ergo-1 encodes an Argonaute protein; ERGO-1 is required for somatic gene regulation via the production or stabilization of endogenous (endo)-siRNAs, specifically the initial class of endo-siRNAs which are 26-nt, 5'-monophosphorylated, 5'-G-enriched antisense siRNAs; ERGO-1 activity is also required for the subcellular redistribution of the NRDE-3 Argonaute protein which, upon binding secondary si…
8884	F55A11.8	F55A11.8	-6.81032488245617	-1.3	0.190886634989894	0	None
229	B0261.7	B0261.7	-6.80801090951158	-0.865	0.127056200628512	0	None
13293	T13F2.6	T13F2.6	-6.79622056462345	-1.4225	0.209307509442024	0	T13F2.6 is involved in embryo development and lipid storage.
7795	dna-2	F43G6.1	-6.78601536594079	-1.04	0.153256357953415	0	dna-2 encodes the C. elegans ortholog of the yeast and vertebrate Dna2 replication helicases; by homology, DNA-2 is predicted to function as an endonuclease and an ATP-dependent helicase that is involved in DNA replication and repair; in C. elegans, DNA-2 activity is required maternally and zygotically to maintain normal rates of cell division and for proper germ-line, embryonic, and larval devel…
9582	fut-3	F59E12.13	-6.77829159182332	-1.37	0.202115825417224	0	fut-3 is an ortholog of members of the human FUT (Fucosyltransferases) family including FUT9; fut-3 is predicted to have fucosyltransferase activity, based on protein domain information.
16715	bath-9	Y49F6C.3	-6.77560613810913	-1.12	0.165298864362939	0	None
9107	daz-1	F56D1.7	-6.77392620534739	-1.17	0.172721102139612	0	daz-1 encodes a protein containing an RNA recognition motif that is required for the progression of meiosis during oogenesis; DAZ-1 is expressed in the germline, and expression levels peak in the proximal pachytene region; cpb-3(bt17);daz-1(tj3) hermaphrodites have a synthetic phenotype of total sterility and masculinization; DAZ-1 colocalizes with CPB-3 in vivo, coimmunoprecipitates with CPB-3, …
18315	ZC155.4	ZC155.4	-6.76850373293469	-1.1025	0.162886812728694	0	ZC155.4 is an ortholog of human GDE1 (glycerophosphodiester phosphodiesterase 1), GDPD5 (glycerophosphodiester phosphodiesterase domain containing 5), GDPD2 (glycerophosphodiester phosphodiesterase domain containing 2) and GDPD4 (glycerophosphodiester phosphodiesterase domain containing 4); ZC155.4 is predicted to have glycerophosphodiester phosphodiesterase activity, based on protein domain info…
9639	cbd-1	H02I12.1	-6.7596641022446	-1.83	0.270723511156765	0	cbd-1 encodes a large (1319-residue) protein with 12 chitin-binding peritrophin-A domains; cbd-1(RNAi) animals have an osmotically-sensitive embryonic lethal phenotype, perhaps because of defects in chitin and eggshell synthesis; like CEJ-1 and CPG-2, CBD-1 may participate in eggshell synthesis and early embryonic development; CBD-1's multiple peritrophin-A domains might enable mechanical cross-l…
15391	hmg-12	Y17G7A.1	-6.75894676895732	-0.7625	0.112813434705838	0	hmg-12 is involved in embryo development and reproduction; hmg-12 is predicted to have DNA binding activity, based on protein domain information.
16508	Y47G6A.31	Y47G6A.31	-6.75437734831099	-1.165	0.172480739514993	0	Y47G6A.31 is an ortholog of human RNF4 (ring finger protein 4); Y47G6A.31 is involved in embryo development; Y47G6A.31 is predicted to have zinc ion binding activity, based on protein domain information.
9203	F57A10.4	F57A10.4	-6.73755571662183	-2.345	0.34804906981545	0	None
15350	flh-1	Y11D7A.12	-6.73575986780034	-1.0425	0.154770956872078	0	flh-1 is involved in body morphogenesis, embryo development, negative regulation of transcription, DNA-templated and nematode larval development; flh-1 exhibits sequence-specific DNA binding activity and transcription factor activity, sequence-specific DNA binding.
6521	aptf-3	F28C6.2	-6.73330452744815	-0.995	0.147772909415266	0	aptf-3 encodes one of four C. elegans AP-2-like transcription factors; APTF-3 is ~60% identical to that of APTF-4, which lies adjacent to aptf-3 on chromosome II; loss of aptf-3 activity via large-scale RNAi results in some embryonic lethality and low levels of larval arrest, body morphology defects, and uncoordinated locomotion.
13835	phf-30	T23B12.1	-6.72840000345902	-1.0675	0.15865584677653	0	phf-30 is an ortholog of human INTS12 (integrator complex subunit 12); phf-30 is involved in RNA interference; phf-30 is predicted to have zinc ion binding activity, based on protein domain information.
798	asfl-1	C03D6.5	-6.71951706322844	-1.125	0.167422746220319	0	asfl-1 is an ortholog of human ASF1A (anti-silencing function 1A histone chaperone) and ASF1B (anti-silencing function 1B histone chaperone); asfl-1 is expressed in the intestine.
8207	F47D12.9	F47D12.9	-6.71616949170351	-0.745	0.110926325031002	0	F47D12.9 is an ortholog of members of the human WDR (WD repeat domain containing) family including DCAF4L2.
4339	D1081.7	D1081.7	-6.70857932427604	-1.16	0.172912914035667	0	D1081.7 is involved in reproduction.
18759	taf-8	ZK1320.12	-6.68792816106355	-0.87	0.130085129362641	0	taf-8 is an ortholog of human TAF8 (TAF8 RNA polymerase II, TATA box binding protein (TBP)-associated factor).
6836	F32E10.5	F32E10.5	-6.68052819211252	-0.895	0.133971442715667	0	F32E10.5 is an ortholog of human TDRD5 (tudor domain containing 5), TDRD10 (tudor domain containing 10) and TDRKH (tudor and KH domain containing); F32E10.5 is involved in embryo development.
11872	mcm-5	R10E4.4	-6.67892133883362	-0.915	0.13699816985115	0	mcm-5 is an ortholog of human MCM5 (minichromosome maintenance complex component 5); mcm-5 is involved in embryo development, gonad development and reproduction; mcm-5 is predicted to have ATP binding activity, DNA helicase activity, DNA replication origin binding activity, and chromatin binding activity, based on protein domain information.
9856	mcrs-1	H28O16.2	-6.67447302975919	-0.8975	0.134467544628371	0	mcrs-1 is an ortholog of human MCRS1 (microspherule protein 1).
2873	kbp-5	C34B2.2	-6.67439184506809	-1.2075	0.180915359485862	0	None
6321	ima-2	F26B1.3	-6.6736703443219	-1.26	0.188801654111075	0	ima-2 encodes one of three C. elegans importin alpha proteins; IMA-2 is predicted to function as an adaptor protein that regulates import of nuclear proteins; during development, ima-2 activity is required for normal germline and embryonic mitoses, specifically for proper chromosome segregration and nuclear reassembly; IMA-2 expression is detected in germ cells, oocytes, and early embryonic cells…
5777	F19B10.1	F19B10.1	-6.66921450798082	-0.8875	0.133074142230387	0	None
17789	chaf-2	Y71G12B.1	-6.66575672936677	-0.81	0.121516585871106	0	chaf-2 is an ortholog of human CHAF1B (chromatin assembly factor 1, subunit B (p60)); chaf-2 is involved in embryo development and reproduction.
4768	clec-45	F07C4.2	-6.66365765333629	-1.21	0.181581957379547	0	None
11587	R06F6.12	R06F6.12	-6.65512286618776	-1.125	0.16904270929628	0	Uncharacterized protein R06F6.12
12796	T07C4.3	T07C4.3	-6.65323203804155	-1.005	0.151054403972935	0	T07C4.3 is involved in defense response, determination of adult lifespan, germ cell development and gonad development.
10250	K04G7.1	K04G7.1	-6.65106510598633	-1.185	0.178166952377813	0	K04G7.1 is involved in embryo development, receptor-mediated endocytosis and reproduction; K04G7.1 is expressed in the body wall musculature and the head neurons.
221	cyn-10	B0252.4	-6.64777237414158	-1.1375	0.171109950218006	0	cyn-10 encodes a divergent cyclophilin isoform that is functional when expressed in E. coli.
1449	C09H10.10	C09H10.10	-6.62866938973637	-0.925	0.13954535150482	0	C09H10.10 is involved in embryo development, the molting cycle, nematode larval development and reproduction.
1454	nasp-1	C09H10.6	-6.62793290942317	-1.29	0.194630817425137	0	nasp-1 is an ortholog of human NASP (nuclear autoantigenic sperm protein (histone-binding)); nasp-1 is involved in oviposition; nasp-1 is expressed in the pharynx.
15683	cec-7	Y37D8A.11	-6.60446903764119	-1.1275	0.170717735759526	0	cec-7 is an ortholog of human MORF4L2 (mortality factor 4 like 2) and MORF4L1 (mortality factor 4 like 1); cec-7 is involved in body morphogenesis, embryo development, gamete generation, hermaphrodite genitalia development, locomotion, the molting cycle, nematode larval development and receptor-mediated endocytosis.
10322	knl-2	K06A5.4	-6.59811682391724	-0.8525	0.129203532272998	0	knl-2 is an ortholog of human MIS18BP1 (MIS18 binding protein 1); knl-2 is involved in apoptotic process, embryo development, gonad development, nematode larval development, nucleus organization and reproduction; knl-2 is localized to the condensed nuclear chromosome kinetochore.
13642	T20G5.9	T20G5.9	-6.59811682391724	-0.8525	0.129203532272998	0	T20G5.9 is an ortholog of human WIBG (within bgcn (Drosophila)).
11974	glb-22	R11H6.3	-6.59090654911606	-1.3875	0.210517322565601	0	glb-22 encodes a globin with no obvious function in mass RNAi assays.
8998	plk-3	F55G1.8	-6.58427173686224	-1.115	0.169342950072616	0	plk-3 encodes one of three C. elegans polo-like kinases; microarray analyses indicate that plk-3 transcripts are expressed maternally and downregulated in gonadal tissue mutant for deps-1, which encodes a novel, P granule-associated protein that promotes P granule assembly and germline RNA interference.
12075	hmp-1	R13H4.4	-6.57438037224725	-1.01	0.153626645069635	0	hmp-1 encodes an alpha-catenin; during development, hmp-1 activity is required for proper enclosure and elongation of the embryo; HMP-1 localizes to hypodermal adherens junctions.
7796	F43G6.10	F43G6.10	-6.57007893387144	-1.1325	0.172372358292607	0	None
12645	cdk-1	T05G5.3	-6.5638111723956	-0.98	0.149303502837107	0	cdk-1 encodes a cyclin-dependent kinase, orthologous to and functionally interchangeable with CDC28 from S. cerevisiae; CDK-1 is required for cell-cycle progression through M phase in both meiosis and mitosis; in regulating progression through meiosis and the oocyte-to-egg transition, CDK-1 functions to regulate the activity of the MBK-2 DYRK2 family kinase that phosphorylates a number of substra…
18281	Y9D1A.1	Y9D1A.1	-6.56030930016087	-1.465	0.223312641671342	0	None
14027	T24H10.4	T24H10.4	-6.56017953566643	-0.9475	0.144432022759229	0	T24H10.4 is an ortholog of human TMEM53 (transmembrane protein 53).
6559	F28F8.9	F28F8.9	-6.54106944054556	-1.1375	0.173901226754921	0	None
4914	F08G5.6	F08G5.6	-6.53801206255049	-0.8825	0.134979867206873	0	F08G5.6 encodes a CUB-like domain-containing protein; F08G5.6 is involved in the transcriptional, innate immune response towards several different bacterial pathogens; an F08G5.6::gfp promoter fusion is expressed in the intestine and in head neurons; F08G5.6 expression is positively regulated in the intestine by the ELT-2 GATA transcription factor.
6907	lrr-1	F33G12.4	-6.53529849508428	-1.5125	0.231435488545423	0	lrr-1 encodes a leucine rich repeat-containing protein that also contains a BC/Cul-2 box; lrr-1 activity is required for regulating the extent of DNA replication during S phase and hence, normal cell cycle progression, in both the germ line and the early embryo; specifically, LRR-1 is predicted to function as a substrate-recognition subunit of a Cullin-RING E3 ubiquitin ligase complex, as LRR-1 f…
8457	F52C12.1	F52C12.1	-6.53145224706666	-1.21	0.185257421202677	0	F52C12.1 is an ortholog of human TDP1 (tyrosyl-DNA phosphodiesterase 1); F52C12.1 is predicted to have phosphoric diester hydrolase activity, based on protein domain information.
14451	W01G7.4	W01G7.4	-6.53081967614189	-0.88	0.134745720083924	0	W01G7.4 is expressed in the pharynx, hypodermis, and the intestine.
5948	otub-3	F21D5.2	-6.51166281926256	-1.3625	0.209239949582387	0	otub-3 is an ortholog of human OTUD6B (OTU domain containing 6B) and OTUD6A (OTU deubiquitinase 6A); otub-3 is expressed in the nervous system.
5100	F10E7.2	F10E7.2	-6.50627937517284	-0.6525	0.100287731647347	0	F10E7.2 is an ortholog of human EWSR1 (EWS RNA-binding protein 1) and TAF15 (TAF15 RNA polymerase II, TATA box binding protein (TBP)-associated factor); F10E7.2 is involved in embryo development.
13245	sld-2	T12F5.1	-6.50498859295548	-1.34	0.205995749393187	0	sld-2 is involved in body morphogenesis, embryo development, hermaphrodite genitalia development, meiotic chromosome segregation and nematode larval development; sld-2 is expressed in the germ line.
6694	F31C3.4	F31C3.4	-6.49902052072702	-0.975	0.150022606774433	0	F31C3.4 is an ortholog of human SLC39A1 (solute carrier family 39 (zinc transporter), member 1); F31C3.4 is predicted to have metal ion transmembrane transporter activity, based on protein domain information.
13766	T22C1.4	T22C1.4	-6.49590249075042	-1.3675	0.210517322565601	0	T22C1.4 is an ortholog of human CHTF8 (chromosome transmission fidelity factor 8).
13988	T24C4.5	T24C4.5	-6.49041056178336	-1.0925	0.168325253017556	0	T24C4.5 is an ortholog of human PRIM1 (primase, DNA, polypeptide 1); T24C4.5 is involved in embryo development and receptor-mediated endocytosis; T24C4.5 is predicted to have DNA primase activity, based on protein domain information.
241	pot-1	B0280.10	-6.48391367496627	-0.6575	0.101404804715174	0	pot-1 is involved in negative regulation of telomere maintenance via telomere lengthening; pot-1 exhibits G-rich strand telomeric DNA binding activity; pot-1 is localized to the nuclear chromosome, telomeric region.
13466	tag-232	T18H9.7	-6.46486378597143	-0.675	0.104410552541684	0	tag-232 is an ortholog of human PACS1 (phosphofurin acidic cluster sorting protein 1) and PACS2 (phosphofurin acidic cluster sorting protein 2); tag-232 is expressed in the pharynx, GABAergic neurons, hypodermis, intestine, excretory cell, body wall musculature, vulva, head neurons, somatic neurons, tail neurons, and the cholinergic neurons.
333	B0336.5	B0336.5	-6.4627087241277	-1.1675	0.180651805587538	0	B0336.5 is an ortholog of human ARL14EPL (ADP-ribosylation factor-like 14 effector protein-like) and ARL14EP (ADP-ribosylation factor-like 14 effector protein); B0336.5 is involved in reproduction.
12777	daf-18	T07A9.6	-6.45640452634982	-1.05	0.162629215024361	0	daf-18 encodes a lipid phosphatase homologous to the human PTEN tumor suppresor (OMIM:601728, mutated in Cowden disease and several cancers); DAF-18 negatively regulates insulin-like signaling mediated by DAF-2/IR and AGE-1/PI3K and thus plays a role in metabolism, development, and longevity; based on sequence and genetic analysis, DAF-18 is predicted to dephosphorylate AGE-1-generated PIP3 in or…
17186	lem-4	Y55F3BR.8	-6.42545161765566	-1.0925	0.170026959194286	0	lem-4 is an ortholog of human ANKLE2 (ankyrin repeat and LEM domain containing 2); lem-4 is involved in embryo development and mitotic nuclear envelope reassembly; lem-4 is localized to the nuclear envelope.
13230	set-16	T12D8.1	-6.4247461594771	-0.7625	0.118681731709391	0	set-16 encodes an H3K methyltransferases of the SET1/mixed lineage leukaemia (MLL) family; SET-16 regulates levels of H3K4 trimethylation in vivo and the SET-16 SET domain has H3K4 monomethylase activity in vitro; set-16 is an essential gene and also plays a role in attenuating Ras-mediated signaling during vulval development, by regulating expression of ajm-1, which encodes a component of cellul…
1671	C14B1.12	C14B1.12	-6.42407118064003	-0.75	0.116748395045846	0	None
11673	cku-80	R07E5.8	-6.42227004221005	-1.1725	0.182567844748633	0	cku-80 encodes an ortholog of human XRCC5 (Ku80; OMIM:194364, antigen of systemic lupus erythematosus); CKU-80 is required for resistance to ionizing radiation (IR) in somatic tissues (such as motor neurons, vulva, uterus, or somatic gonad) and in endoreduplicating intestinal cells, but not in the germline (e.g., in dog-1-induced lesions); CKU-80 is required for growth on high NaCl, probably beca…
14659	W04D2.4	W04D2.4	-6.41653332090114	-1.0325	0.160912434855866	0	W04D2.4 is involved in embryo development, gamete generation, nematode larval development and receptor-mediated endocytosis.
6695	psf-2	F31C3.5	-6.4103528356408	-1.305	0.203576937722422	0	psf-2 is an ortholog of human GINS2 (GINS complex subunit 2 (Psf2 )); psf-2 is involved in body morphogenesis, embryo development, hermaphrodite genitalia development, locomotion, nematode larval development and receptor-mediated endocytosis.
5029	F09G2.8	F09G2.8	-6.40080832610506	-0.81	0.126546517054181	0	F09G2.8 is an ortholog of human PLD3 (phospholipase D 3) and PLD4 (phospholipase D 4); F09G2.8 is predicted to have catalytic activity, based on protein domain information; F09G2.8 is expressed in the pharynx, nervous system, tail, intestine, arcade cell, and the rectal gland cell.
9341	ttr-50	F58B3.9	-6.39580444782878	-1.9475	0.304496489204126	0	None
5255	F12A10.8	F12A10.8	-6.39060195151852	-0.85	0.13300781467042	0	F12A10.8 is involved in lipid storage.
13015	him-17	T09E8.2	-6.38415764092775	-0.7625	0.119436273802473	0	him-17 encodes a protein with no obvious non-nematode homologs that localizes to chromatin in germline nuclei, and that is required for double-stranded break (DSB) formation, chiasmata, crossovers, and genetic recombination during meiosis, but is dispensable for homolog pairing and synapsis, spo-11 germline transcription, or the conversion of DSBs into chiasmata; HIM-17 is also required for norma…
13477	mxl-1	T19B10.11	-6.38247790883251	-0.8925	0.139835971663121	0	mxl-1 encodes a basic helix-loop-helix protein similar to the vertebrate MAX transcriptional regulators; in vitro, MXL-1 can heterodimerize, and bind an E-box DNA sequence, with MDL-1, a C. elegans MAD-like bHLH protein; mxl-1::gfp reporter fusions are expressed in the posterior intestine and in head and tail neurons.
42	crn-4	AH9.2	-6.37748540330158	-1.465	0.229714363476486	0	crn-4 encodes a DEDD family DNase, a cell death-related nuclease; crn-4 exhibits both DNase and RNase activities; crn-4 is believed to function in a large multinuclease complex, the degradeosome, whose components include the protein products of cps-6, crn-1, crn-5, cpy-13 and other non-nuclease components like wah-1, to promote apoptotic DNA degradation; crn-4 has been shown to bind DNA through i…
[truncated: 2,070 more rows]

## Sheet: gProfiler_up
#	signf	p-value	T	Q	Q&T	Q&T/Q	Q&T/T	term ID	t type	t group	t name	t depth	Q&T list
#
[truncated: 1,759 more rows]

## Sheet: gProfiler_down
#	signf	p-value	T	Q	Q&T	Q&T/Q	Q&T/T	term ID	t type	t group	t name	t depth	Q&T list
#
[truncated: 3,541 more rows]
