# Supplementary material for: Insulin-like peptides and the mTOR-TFEB pathway protect Caenorhabditis elegans hermaphrodites from mating-induced death
Source: eLife. 2019 Jul 8;8:e46413. doi: 10.7554/eLife.46413 (PMC6697448; doi:10.7554/eLife.46413)
Supplement: Supplementary file 4. — List of significantly up- and down-regulated genes in fog-2(q71) vs pqm-1(ok485) mated hermaphrodites (Day 3) transcriptome comparison identified by Significant Analysis of Microarrays (SAM), and functional enrichment analysis of these genes by g:Profiler. [file elife-46413-supp4.xlsx]

## Sheet: CDT
GID	SEQ_NAME	NAME	GWEIGHT	252018610998_01 || fog-2 mated vs pqm-1 mated	252018610998_02 || fog-2 mated vs pqm-1 mated	252018610998_03 || fog-2 mated vs pqm-1 mated	252018610998_04 || fog-2 mated vs pqm-1 mated
EWEIGHT				1	1	1	1
GENE850X	C04G2.4	C04G2.4 || msp-36 || (2)	1	0.86	0.02	0	0.5
GENE2914X	C38C10.1	C38C10.1 || tkr-1 || (1)	1	1.09	0	0.02	0.56
GENE4857X	F12A10.9	F12A10.9 || F12A10.9 || (1)	1	1.27	0.06	-0.04	0.66
GENE714X	C03A7.12	C03A7.12 || C03A7.12 || (1)	1	0.48	0.04	0	0.34
GENE953X	C05E4.14	C05E4.14 || srh-2 || (3)	1	1.51	0	-0.01	0.7
GENE15275X	Y47D9A.3	Y47D9A.3 || Y47D9A.3 || (1)	1	0.46	0	-0.01
GENE1118X	C07A9.8	C07A9.8 || best-5 || (1)	1	0.5	0	0.07	0.25
GENE3950X	D1025.6	D1025.6 || nspc-16 || (1)	1	0.6	0.02	0.11	0.31
GENE1110X	C07A9.12	C07A9.12 || C07A9.12 || (2)	1	0.49	0.03	0.15	0.29
GENE3722X	C53D6.8	C53D6.8 || C53D6.8 || (1)	1	2.08	0.11		1.23
GENE4159X	E02A10.4	E02A10.4 || E02A10.4 || (1)	1	0.57	0.04	0.09	0.33
GENE3539X	C50D2.2	C50D2.2 || C50D2.2 || (3)	1	1.08	0.03	0.11	0.57
GENE10700X	R06B9.4	R06B9.4 || arrd-14 || (1)	1	0.48	0.02	0.05	0.24
GENE15053X	Y43F8C.1	Y43F8C.1 || nlp-25 || (1)	1	1.16	0.06	0.09	0.61
GENE2946X	C38H2.1	C38H2.1 || tbc-8 || (6)	1	0.42	-0.03	0.09	0.2
GENE7970X	F53C3.6	F53C3.6 || F53C3.6 || (2)	1	0.92	-0.07	0.22	0.47
GENE9704X	K08A2.5	K08A2.5 || nhr-88 || (20)	1	0.47	-0.03	0.09	0.25
GENE138X	B0218.1	B0218.1 || faah-1 || (1)	1	0.45	-0.07	0.09	0.26
GENE12389X	T15D6.8	T15D6.8 || T15D6.8 || (2)	1	0.78	-0.11	0.16	0.43
GENE6598X	F36D3.9	F36D3.9 || cpr-2 || (1)	1	1.05	-0.14	0.15	0.62
GENE11136X	R13A5.11	R13A5.11 || R13A5.11 || (1)	1	0.68	-0.05	0.09	0.42
GENE12815X	T23B12.8	T23B12.8 || T23B12.8 || (4)	1	0.35	-0.02	0.04	0.18
GENE5422X	F20D1.8	F20D1.8 || cutl-3 || (2)	1	0.75	-0.11	0.07	0.35
GENE13446X	W02D7.8	W02D7.8 || W02D7.8 || (1)	1	0.51	-0.08	0.04	0.23
GENE9733X	K08D10.10	K08D10.10 || K08D10.10 || (1)	1	1.5	-0.18	0.17	0.58
GENE17660X	ZK596.1	ZK596.1 || ZK596.1 || (1)	1	1.33	-0.07	0.15	0.54
GENE1973X	C24A1.1	C24A1.1 || flp-24 || (1)	1	0.78	-0.15	0.27	0.66
GENE5412X	F20C5.5	F20C5.5 || F20C5.5 || (1)	1	0.79	-0.24	0.27	0.67
GENE3587X	C50F4.7	C50F4.7 || his-37 || (2)	1	0.16	-0.05	0.08	0.14
GENE7924X	F53A9.9	F53A9.9 || F53A9.9 || (1)	1	0.14	-0.04	0.06	0.14
GENE8949X	H05L03.3	H05L03.3 || H05L03.3 || (1)	1	0.5	-0.13	0.22	0.46
GENE7349X	F45D11.4	F45D11.4 || F45D11.4 || (2)	1	0.69	-0.1	0.19	0.67
GENE5486X	F21D12.3	F21D12.3 || F21D12.3 || (1)	1	0.93	-0.12	0.33	0.56
GENE3378X	C47E8.6	C47E8.6 || gasr-8 || (1)	1	1.24	-0.15		0.85
GENE11642X	T05C12.10	T05C12.10 || qua-1 || (1)	1	0.83	-0.09	0.49	0.57
GENE13239X	T28B4.3	T28B4.3 || ttr-6 || (1)	1	0.21	-0.03	0.11	0.14
GENE12346X	T14E8.4	T14E8.4 || T14E8.4 || (4)	1	1.71	-0.18	0.61	1.13
GENE6047X	F28E10.1	F28E10.1 || F28E10.1 || (8)	1	0.33	-0.06	0.15	0.22
GENE7237X	F44A2.5	F44A2.5 || F44A2.5 || (2)	1	0.62	-0.14	0.27	0.46
GENE17786X	ZK688.6	ZK688.6 || pcp-5 || (1)	1	0.42	-0.09	0.15	0.29
GENE451X	B0507.10	B0507.10 || B0507.10 || (1)	1	0.5	0.07	0.16	0.47
GENE1877X	C18D1.3	C18D1.3 || flp-4 || (1)	1	0.57	0.05	0.14	0.41
GENE1411X	C10H11.1	C10H11.1 || viln-1 || (1)	1	0.43	0.05	0.12	0.34
GENE13440X	W02D7.2	W02D7.2 || clec-218 || (2)	1	0.89	0.11	0.27	0.72
GENE5117X	F15B9.7	F15B9.7 || fmi-1 || (2)	1	0.84	0.04	0.17	0.76
GENE6415X	F34D10.6	F34D10.6 || F34D10.6 || (2)	1	0.35	0	0.09	0.32
GENE6618X	F36F2.8	F36F2.8 || F36F2.8 || (1)	1	0.62	0.03	0.1	0.62
GENE9327X	K02F3.3	K02F3.3 || far-8 || (1)	1	0.64	0.01	0.15	0.42
GENE7079X	F42A10.7	F42A10.7 || F42A10.7 || (2)	1	1.05	-0.05	0.25	0.81
GENE7853X	F52E1.2	F52E1.2 || F52E1.2 || (1)	1	0.35	-0.02	0.08	0.28
GENE14736X	Y39A3A.4	Y39A3A.4 || Y39A3A.4 || (1)	1	1.11	-0.01	0.33	0.85
GENE16974X	ZC13.3	ZC13.3 || mam-1 || (2)	1	2.23	-0.2	0.75	1.75
GENE13468X	W02H5.2	W02H5.2 || W02H5.2 || (2)	1	0.14	-0.01	0.02	0.11
GENE391X	B0432.14	B0432.14 || B0432.14 || (9)	1	0.29	0.03	0.09	0.14
GENE4570X	F09C3.2	F09C3.2 || F09C3.2 || (1)	1	0.72	0.07	0.21	0.33
GENE2922X	C38C3.4	C38C3.4 || C38C3.4 || (2)	1	0.89	0.1	0.24	0.37
GENE6581X	F36A4.8	F36A4.8 || ttr-20 || (1)	1	0.59	0.04	0.19	0.24
GENE4946X	F13E9.15	F13E9.15 || F13E9.15 || (1)	1	1.66	0.07	0.47	0.76
GENE6000X	F28B12.1	F28B12.1 || F28B12.1 || (1)	1	0.93	0.06	0.3	0.47
GENE7029X	F41E7.4	F41E7.4 || fip-5 || (1)	1	1.39	0.16	0.41	0.74
GENE9810X	K08F9.3	K08F9.3 || K08F9.3 || (1)	1	1.99	0.17	0.48	1.08
GENE6909X	F40F4.3	F40F4.3 || lbp-1 || (1)	1	0.7	0.13	0.24	0.43
GENE8551X	F57B9.9	F57B9.9 || abu-13 || (6)	1	0.8	0.16	0.25	0.49
GENE10684X	R06A10.1	R06A10.1 || R06A10.1 || (1)	1	0.91	0.15	0.31	0.61
GENE14254X	Y17D7C.6	Y17D7C.6 || Y17D7C.6 || (1)	1	1.6	0.25	0.59	0.91
GENE5778X	F25F2.2	F25F2.2 || cdh-4 || (1)	1	0.42	-0.01	0.15	0.26
GENE879X	C05B5.3	C05B5.3 || pqn-8 || (1)	1	1.03	0.06	0.43	0.64
GENE2394X	C30B5.7	C30B5.7 || C30B5.7 || (1)	1	1.07	0.08	0.44	0.67
GENE3228X	C45B2.2	C45B2.2 || C45B2.2 || (1)	1	2.12	0.12	0.78	1.2
GENE4006X	D1086.12	D1086.12 || D1086.12 || (1)	1	0.48	0.03	0.17	0.26
GENE7584X	F47D12.3	F47D12.3 || F47D12.3 || (1)	1	0.8	0.06	0.32	0.44
GENE8367X	F56A4.5	F56A4.5 || F56A4.5 || (1)	1	0.72	-0.01	0.28	0.42
GENE3657X	C52E12.2	C52E12.2 || unc-104 || (4)	1	0.96	0	0.36	0.51
GENE10470X	R01B10.3	R01B10.3 || R01B10.3 || (1)	1	0.55	0.01	0.21	0.3
GENE12414X	T16G1.6	T16G1.6 || T16G1.6 || (3)	1	0.75	-0.02	0.3	0.39
GENE17748X	ZK669.5	ZK669.5 || ZK669.5 || (5)	1	0.82	0	0.31	0.39
GENE6832X	F39C12.4	F39C12.4 || ntc-1 || (5)	1	0.99	-0.06	0.44	0.61
GENE11194X	R148.1	R148.1 || mks-1 || (2)	1	0.97	-0.08	0.41	0.57
GENE10874X	R09A8.5	R09A8.5 || R09A8.5 || (1)	1	0.64	0	0.29	0.38
GENE17365X	ZK1251.3	ZK1251.3 || ZK1251.3 || (1)	1	0.88	-0.02	0.42	0.57
GENE8340X	F55H12.3	F55H12.3 || F55H12.3 || (1)	1	0.42	0.03	0.2	0.29
GENE8341X	F55H12.4	F55H12.4 || F55H12.4 || (3)	1	0.87	0.01	0.38	0.61
GENE12587X	T20D4.11	T20D4.11 || T20D4.11 || (1)	1	1.14	0.04	0.46	0.79
GENE17678X	ZK617.1	ZK617.1 || unc-22 || (9)	1	0.42	-0.01	0.17	0.31
GENE1611X	C15A7.1	C15A7.1 || lgc-23 || (1)	1	0.55	-0.07	0.44	0.15
GENE1922X	C18G1.8	C18G1.8 || C18G1.8 || (1)	1	0.2	0	0.17	0.04
GENE1017X	C06B8.7	C06B8.7 || C06B8.7 || (1)	1	0.39	0	0.3	0.1
GENE5283X	F18A11.2	F18A11.2 || F18A11.2 || (1)	1	0.85	-0.02	0.71	0.24
GENE1487X	C13B9.4	C13B9.4 || pdfr-1 || (5)	1	0.16	-0.01	0.12	0.04
GENE16320X	Y67A6A.2	Y67A6A.2 || nhr-62 || (1)	1	0.69	-0.03	0.48	0.16
GENE2026X	C24H10.1	C24H10.1 || C24H10.1 || (1)	1	0.34	-0.08	0.17	-0.01
GENE7777X	F49H6.1	F49H6.1 || clec-240 || (1)	1	0.44	-0.09	0.24	-0.02
GENE2710X	C34E11.2	C34E11.2 || C34E11.2 || (4)	1	0.32	-0.07	0.14	0.01
GENE6297X	F32D1.3	F32D1.3 || F32D1.3 || (5)	1	0.31	-0.05	0.14	0.02
GENE6142X	F30A10.1	F30A10.1 || calm-1 || (1)	1	0.21	-0.04	0.11	0.02
GENE13591X	W04G3.10	W04G3.10 || W04G3.10 || (4)	1	0.45	-0.1	0.26	0.03
GENE4244X	EEED8.2	EEED8.2 || EEED8.2 || (1)	1	1.06	-0.2	0.59	0.18
GENE6298X	F32D1.4	F32D1.4 || grl-13 || (1)	1	1.44	-0.17	0.77	0.17
GENE379X	B0416.1	B0416.1 || tmc-2 || (1)	1	0.94	-0.13	0.44	0.14
GENE9377X	K03D10.1	K03D10.1 || kal-1 || (1)	1	0.63	-0.1	0.31	0.08
GENE7774X	F49H12.5	F49H12.5 || F49H12.5 || (1)	1	0.8	-0.07	0.37	0.09
GENE13623X	W05E10.2	W05E10.2 || W05E10.2 || (1)	1	0.78	-0.07	0.37	0.13
GENE17081X	ZC334.3	ZC334.3 || ins-24 || (1)	1	0.15	-0.01	0.07	0.03
GENE6619X	F36G3.1	F36G3.1 || F36G3.1 || (6)	1	0.29	0	0.18	0.1
GENE7722X	F49D11.4	F49D11.4 || F49D11.4 || (1)	1	2.27	-0.01	1.44
GENE8887X	F59G1.4	F59G1.4 || F59G1.4 || (5)	1	0.33	-0.02	0.24	0
GENE1448X	C12D12.3	C12D12.3 || C12D12.3 || (3)	1	0.79	0.04	0.39	-0.01
GENE5230X	F17A9.3	F17A9.3 || atf-8 || (1)	1	0.84	0.04	0.34	0
GENE329X	B0365.7	B0365.7 || dhc-3 || (1)	1	1.28	-0.07	0.63	0.05
GENE4643X	F09F9.4	F09F9.4 || F09F9.4 || (1)	1	0.71	-0.02	0.34	0.06
GENE16234X	Y63D3A.3	Y63D3A.3 || fbxb-101 || (1)	1	0.89	-0.04	0.4	0
GENE5894X	F26F12.4	F26F12.4 || F26F12.4 || (1)	1	0.68	-0.07	0.33	0
GENE13253X	T28C6.3	T28C6.3 || T28C6.3 || (1)	1	0.19	-0.02	0.1	0.01
GENE16468X	Y71F9AL.2	Y71F9AL.2 || Y71F9AL.2 || (3)	1	0.32	-0.03	0.15	-0.02
GENE234X	B0284.2	B0284.2 || B0284.2 || (1)	1	1.35	0.08	0.78	0.48
GENE195X	B0252.2	B0252.2 || asm-1 || (1)	1	0.59	0.01	0.37	0.22
GENE6858X	F39H12.4	F39H12.4 || igcm-1 || (1)	1	1.21	0.04	0.78	0.49
GENE1595X	C14F11.6	C14F11.6 || C14F11.6 || (1)	1	2.36	0.06	1.36	0.96
GENE830X	C04F12.3	C04F12.3 || ikb-1 || (1)	1	1.66	0.08	0.9	0.73
GENE2737X	C34G6.6	C34G6.6 || noah-1 || (1)	1	1.43	0.08	0.8	0.62
GENE4909X	F13B9.2	F13B9.2 || F13B9.2 || (1)	1	2.21	0.05	1.25	0.97
GENE605X	C01G6.1	C01G6.1 || aqp-2 || (7)	1	1.61	0.01	0.86	0.7
GENE10239X	M03A1.7	M03A1.7 || dao-2 || (1)	1	2.22	0.06	1.16	0.94
GENE1279X	C09D4.2	C09D4.2 || C09D4.2 || (1)	1	0.39	0.04	0.18	0.16
GENE3956X	D1037.3	D1037.3 || ftn-2 || (6)	1	0.72	0.07	0.36	0.31
GENE3875X	C56E6.6	C56E6.6 || lron-15 || (1)	1	1.94	0.29	0.9	0.77
GENE3717X	C53D6.2	C53D6.2 || unc-129 || (1)	1	1.67	0.12	0.77	0.55
GENE7167X	F43B10.2	F43B10.2 || tag-343 || (1)	1	0.23	0.02	0.1	0.08
GENE943X	C05D9.9	C05D9.9 || C05D9.9 || (2)	1	0.45	0.05	0.21	0.16
GENE8436X	F56D2.5	F56D2.5 || F56D2.5 || (1)	1	1.16	0.14	0.57	0.4
GENE12977X	T24F1.3	T24F1.3 || rsf-1 || (1)	1	0.94	0.09	0.49	0.36
GENE5413X	F20C5.6	F20C5.6 || F20C5.6 || (3)	1	1.62	0.11	0.58	0.49
GENE662X	C02D5.2	C02D5.2 || C02D5.2 || (1)	1	1.02	0.07	0.4	0.37
GENE6441X	F35B12.8	F35B12.8 || glb-15 || (1)	1	0.57	0.03	0.18	0.18
GENE7260X	F44C8.11	F44C8.11 || nhr-96 || (1)	1	0.57	0.02	0.12	0.19
GENE16094X	Y57G7A.8	Y57G7A.8 || Y57G7A.8 || (1)	1	0.26	0.01		0.09
GENE16568X	Y71H2B.7	Y71H2B.7 || gpa-17 || (1)	1	0.98	0.07	0.34	0.34
GENE12258X	T12G3.1	T12G3.1 || sqst-1 || (1)	1	1.22	0.03	0.44	0.41
GENE8231X	F55A4.10	F55A4.10 || cutl-21 || (1)	1	1.88	0.07	0.88	0.72
GENE9123X	H32C10.2	H32C10.2 || lin-33 || (1)	1	0.92	0.05	0.43	0.38
GENE8915X	H02I12.4	H02I12.4 || dsl-6 || (1)	1	2.42	-0.03	1.11	0.86
GENE15360X	Y48B6A.4	Y48B6A.4 || eat-2 || (2)	1	0.9	0	0.39	0.34
GENE16593X	Y73B6A.2	Y73B6A.2 || Y73B6A.2 || (1)	1	0.61	-0.02	0.25	0.23
GENE11930X	T08A9.3	T08A9.3 || sng-1 || (1)	1	0.46	0.01	0.21	0.21
GENE6240X	F31F6.5	F31F6.5 || daf-6 || (1)	1	0.77	-0.05	0.4	0.17
GENE2949X	C39B10.1	C39B10.1 || C39B10.1 || (1)	1	0.8	-0.08	0.48	0.16
GENE910X	C05D10.4	C05D10.4 || C05D10.4 || (6)	1	0.4	-0.03	0.26	0.11
GENE6550X	F35H12.2	F35H12.2 || tbc-11 || (1)	1	0.43	-0.01	0.27	0.11
GENE13281X	T28F2.6	T28F2.6 || col-50 || (1)	1	1.11	-0.04	0.68	0.33
GENE7799X	F52B11.3	F52B11.3 || noah-2 || (1)	1	1.69	-0.15	0.98	0.44
GENE9282X	K02D7.2	K02D7.2 || K02D7.2 || (1)	1	1.29	-0.03	0.79	0.27
GENE249X	B0286.1	B0286.1 || B0286.1 || (1)	1	0.97	-0.07	0.51	0.27
GENE2202X	C27A12.5	C27A12.5 || ceh-2 || (1)	1	1.1	-0.12	0.61	0.33
GENE9273X	K02C4.4	K02C4.4 || ltd-1 || (1)	1	1.11	-0.1	0.57	0.36
GENE12705X	T21H3.4	T21H3.4 || cutl-22 || (1)	1	1.79	-0.12	0.97	0.6
GENE766X	C03G6.15	C03G6.15 || cyp-35A2 || (1)	1	0.24	0	0.13	0.08
GENE7893X	F52H3.1	F52H3.1 || let-268 || (1)	1	0.82	-0.01	0.47	0.27
GENE13452X	W02D9.6	W02D9.6 || W02D9.6 || (1)	1	1.21	-0.05	0.68	0.39
GENE7661X	F48E3.8	F48E3.8 || F48E3.8 || (5)	1	0.85	-0.01	0.44	0.31
GENE1822X	C17H11.1	C17H11.1 || C17H11.1 || (1)	1	1.17	0.02	0.6	0.3
GENE3712X	C53D5.3	C53D5.3 || C53D5.3 || (1)	1	1.01	0.01	0.48	0.27
GENE3711X	C53D5.2	C53D5.2 || marc-4 || (1)	1	0.91	0.01	0.49	0.27
GENE9266X	K02B7.3	K02B7.3 || K02B7.3 || (6)	1	0.87	0.02	0.43	0.26
GENE7044X	F41G3.12	F41G3.12 || agr-1 || (2)	1	1.86	0.02	0.89	0.6
GENE17746X	ZK669.3	ZK669.3 || ZK669.3 || (1)	1	1.15	0.03	0.55	0.37
GENE1057X	C06E7.4	C06E7.4 || C06E7.4 || (1)	1	1.12	0.03	0.66	0.3
GENE1377X	C10C5.7	C10C5.7 || C10C5.7 || (1)	1	0.28	0.02	0.15	0.06
GENE8559X	F57C2.4	F57C2.4 || F57C2.4 || (1)	1	0.56	0.05	0.3	0.1
GENE4434X	F07H5.13	F07H5.13 || F07H5.13 || (2)	1	0.98	0.08	0.58	0.24
GENE13173X	T27E4.1	T27E4.1 || T27E4.1 || (3)	1	0.53	0.07	0.31	0.13
GENE13161X	T27C4.2	T27C4.2 || hpo-36 || (1)	1	0.28	0.03	0.17	0.04
GENE130X	B0213.2	B0213.2 || nlp-27 || (2)	1	0.57	-0.07	0.2	0.28
GENE5164X	F15H9.3	F15H9.3 || sri-17 || (2)	1	0.8	-0.06	0.27	0.38
GENE2216X	C27A7.3	C27A7.3 || C27A7.3 || (3)	1	0.58	-0.02	0.24	0.25
GENE1391X	C10F3.2	C10F3.2 || dhs-16 || (1)	1	1.7	-0.18	0.71	0.69
GENE702X	C02G6.3	C02G6.3 || C02G6.3 || (3)	1	0.68	-0.05	0.27	0.29
GENE10632X	R05D7.1	R05D7.1 || R05D7.1 || (1)	1	1.19	-0.12	0.48	0.53
GENE536X	C01B12.3	C01B12.3 || best-3 || (1)	1	1.13	-0.1	0.49	0.37
GENE11763X	T06D8.3	T06D8.3 || T06D8.3 || (1)	1	1.03	-0.13	0.44	0.36
GENE4325X	F02C12.5	F02C12.5 || cyp-13B1 || (5)	1	2.01	-0.23	0.97	0.71
GENE5852X	F26C11.2	F26C11.2 || unc-4 || (3)	1	0.66	-0.06	0.32	0.24
GENE3009X	C40H1.4	C40H1.4 || elo-4 || (1)	1	1.19	-0.19	0.55	0.42
GENE17856X	ZK822.1	ZK822.1 || ZK822.1 || (1)	1	1.7	-0.25	0.81	0.55
GENE3961X	D1044.2	D1044.2 || dex-1 || (3)	1	1.47	-0.26	0.68	0.59
GENE5122X	F15D3.1	F15D3.1 || dys-1 || (5)	1	0.69	-0.13	0.33	0.27
GENE7472X	F46C8.6	F46C8.6 || dpy-7 || (2)	1	1.76	-0.31	0.8	0.66
GENE8177X	F54F3.1	F54F3.1 || nid-1 || (1)	1	0.47	-0.08	0.25	0.19
GENE7263X	F44C8.4	F44C8.4 || nhr-103 || (1)	1	0.72	-0.1	0.36	0.27
GENE8425X	F56D1.5	F56D1.5 || dhs-5 || (1)	1	1.22	-0.2	0.61	0.5
GENE9802X	K08F8.2	K08F8.2 || atf-2 || (1)	1	1.54	-0.26	0.77	0.63
GENE7988X	F53F10.1	F53F10.1 || F53F10.1 || (1)	1	0.99	-0.14	0.48	0.39
GENE16605X	Y73B6BL.21	Y73B6BL.21 || sfrp-1 || (1)	1	0.98	-0.16	0.47	0.38
GENE1990X	C24B5.3	C24B5.3 || ptr-1 || (1)	1	1.22	-0.25	0.54	0.38
GENE15660X	Y53C10A.4	Y53C10A.4 || rga-2 || (1)	1	1.35	-0.3	0.66	0.46
GENE5547X	F21H7.5	F21H7.5 || F21H7.5 || (1)	1	0.92	-0.09	0.36	0.25
GENE1103X	C07A12.7	C07A12.7 || C07A12.7 || (2)	1	0.53	-0.04	0.25	0.15
GENE8306X	F55F8.1	F55F8.1 || ptr-10 || (1)	1	1.41	-0.09	0.64	0.4
GENE3124X	C43F9.11	C43F9.11 || C43F9.11 || (8)	1	0.9	-0.06	0.37	0.25
GENE7653X	F48D6.3	F48D6.3 || hlh-13 || (1)	1	1.72	-0.11	0.74	0.51
GENE9289X	K02E10.4	K02E10.4 || K02E10.4 || (2)	1	1.14	-0.06	0.5	0.33
GENE6833X	F39D8.1	F39D8.1 || pqn-36 || (1)	1	1.02	-0.04	0.4	0.33
GENE555X	C01C4.1	C01C4.1 || nlp-1 || (1)	1	0.58	-0.02	0.22	0.14
GENE4261X	EGAP9.2	EGAP9.2 || fut-2 || (1)	1	1.39	-0.09	0.52	0.34
GENE7126X	F42G2.3	F42G2.3 || fbxc-20 || (1)	1	1.14	-0.03	0.41	0.32
GENE11644X	T05C12.2	T05C12.2 || acr-14 || (3)	1	1.02	-0.04	0.38	0.28
GENE10226X	M02G9.3	M02G9.3 || M02G9.3 || (1)	1	1.23	-0.01	0.44	0.32
GENE6228X	F31F4.12	F31F4.12 || nhr-180 || (3)	1	0.82	-0.13	0.37	0.2
GENE6973X	F41A4.1	F41A4.1 || cutl-28 || (1)	1	2.18	-0.24	0.97	0.53
GENE10432X	M7.5	M7.5 || atg-7 || (2)	1	0.08	-0.01	0.04	0.02
GENE11742X	T06A4.1	T06A4.1 || T06A4.1 || (1)	1	1.06	-0.05	0.45	0.2
GENE17433X	ZK180.7	ZK180.7 || ZK180.7 || (8)	1	0.53	-0.01	0.21	0.09
GENE3159X	C44B7.3	C44B7.3 || aff-1 || (1)	1	0.64	-0.07	0.21	0.17
GENE6712X	F37C4.4	F37C4.4 || F37C4.4 || (2)	1	0.69	-0.08	0.21	0.17
GENE7969X	F53C3.5	F53C3.5 || F53C3.5 || (1)	1	0.9	-0.14	0.28	0.26
GENE12480X	T19B10.5	T19B10.5 || T19B10.5 || (1)	1	0.99	-0.15	0.32	0.26
GENE4764X	F10G8.8	F10G8.8 || F10G8.8 || (3)	1	1.03	-0.17	0.39	0.27
GENE11609X	T05A7.11	T05A7.11 || T05A7.11 || (2)	1	1.12	-0.17	0.42	0.28
GENE12499X	T19C4.1	T19C4.1 || T19C4.1 || (1)	1	1.93	-0.34	0.69	0.49
GENE12051X	T09F5.1	T09F5.1 || T09F5.1 || (1)	1	1.18	-0.22	0.45	0.36
GENE9187X	K01A2.8	K01A2.8 || mps-2 || (3)	1	0.98	-0.14	0.35	0.19
GENE2711X	C34E11.3	C34E11.3 || tag-241 || (1)	1	1.14	-0.2	0.39	0.41
GENE7477X	F46E10.11	F46E10.11 || hpo-26 || (1)	1	0.75	-0.14	0.25	0.27
GENE9135X	H36L18.1	H36L18.1 || H36L18.1 || (1)	1	1.73	-0.34	0.62	0.62
GENE757X	C03G5.7	C03G5.7 || flp-5 || (2)	1	0.95	-0.08	0.29	0.37
GENE7261X	F44C8.2	F44C8.2 || nhr-134 || (1)	1	1.13	-0.08	0.32	0.35
GENE10211X	M02D8.4	M02D8.4 || asns-2 || (4)	1	0.85	-0.06	0.24	0.27
GENE12383X	T15D6.11	T15D6.11 || T15D6.11 || (2)	1	1.16	-0.15	0.34	0.39
GENE8434X	F56D2.3	F56D2.3 || F56D2.3 || (1)	1	1.41	-0.18	0.53	0.44
GENE12614X	T20G5.12	T20G5.12 || T20G5.12 || (1)	1	0.73	-0.1	0.26	0.25
GENE11995X	T08H4.1	T08H4.1 || rhgf-2 || (7)	1	0.5	-0.05	0.18	0.15
GENE12680X	T21D12.7	T21D12.7 || T21D12.7 || (2)	1	2.42	-0.22	0.86	0.77
GENE12468X	T19A5.4	T19A5.4 || nhr-44 || (1)	1	1.27	-0.11	0.5	0.43
GENE15885X	Y54G2A.8	Y54G2A.8 || clec-82 || (1)	1	1.46	-0.13	0.53	0.53
GENE17026X	ZC21.10	ZC21.10 || ZC21.10 || (3)	1	1.85	-0.14	0.71	0.67
GENE134X	B0213.6	B0213.6 || nlp-31 || (1)	1	1.61	0.48	0.41	0.51
GENE3952X	D1025.8	D1025.8 || nspc-17 || (1)	1	0.69	0.19	0.2	0.21
GENE4591X	F09E10.10	F09E10.10 || F09E10.10 || (5)	1	1.42	0.34	0.4	0.37
GENE1329X	C09G5.2	C09G5.2 || dph-2 || (1)	1	0.32	0.1	0.1	0.14
GENE5180X	F16B4.12	F16B4.12 || nhr-117 || (4)	1	0.91	0.24	0.33	0.35
GENE6447X	F35C11.1	F35C11.1 || nlp-5 || (1)	1	0.73	0.19	0.24	0.24
GENE5606X	F22E12.1	F22E12.1 || F22E12.1 || (1)	1	0.56	0.16	0.17	0.21
GENE7895X	F52H3.3	F52H3.3 || bath-38 || (1)	1	1.25	0.34	0.36	0.47
GENE8687X	F58E6.1	F58E6.1 || sta-2 || (6)	1	0.77	0.22	0.23	0.27
GENE6452X	F35C11.6	F35C11.6 || F35C11.6 || (1)	1	0.83	0.25	0.28	0.31
GENE11520X	T04A8.4	T04A8.4 || tag-243 || (2)	1	0.69	0.22	0.23	0.26
GENE2073X	C25B8.4	C25B8.4 || clec-266 || (6)	1	0.72	0.11	0.18	0.21
GENE3951X	D1025.7	D1025.7 || nspc-18 || (1)	1	0.73	0.15	0.17	0.23
GENE10408X	M199.7	M199.7 || M199.7 || (1)	1	0.6	0.13		0.18
GENE4060X	D2030.2	D2030.2 || D2030.2 || (3)	1	0.49	0.1	0.15	0.16
GENE3578X	C50F4.13	C50F4.13 || his-35 || (6)	1	0.82	0.14	0.24	0.27
GENE9175X	K01A11.3	K01A11.3 || K01A11.3 || (3)	1	0.53	0.09	0.14	0.17
GENE13272X	T28D9.9	T28D9.9 || T28D9.9 || (1)	1	1.55	0.3	0.43	0.49
GENE3953X	D1025.9	D1025.9 || nspc-19 || (1)	1	0.62	0.13	0.17	0.25
GENE5398X	F20B10.1	F20B10.1 || nlr-1 || (3)	1	1.1	0.22	0.28	0.4
GENE11273X	R90.4	R90.4 || ttr-29 || (1)	1	1.12	0.23	0.27	0.43
GENE2769X	C35C5.10	C35C5.10 || C35C5.10 || (1)	1	0.93	0.16	0.22	0.36
GENE3898X	CD4.5	CD4.5 || CD4.5 || (1)	1	1.34	0.22	0.33	0.54
GENE17652X	ZK593.2	ZK593.2 || ZK593.2 || (1)	1	1.13	0.17	0.25	0.41
GENE9374X	K03B8.9	K03B8.9 || deg-3 || (1)	1	0.4	0.1	0.1	0.16
GENE12503X	T19C4.5	T19C4.5 || T19C4.5 || (1)	1	1.56	0.41	0.38	0.64
GENE2869X	C36H8.3	C36H8.3 || flp-9 || (8)	1	0.39	0.1	0.1	0.19
GENE15028X	Y43F4B.2	Y43F4B.2 || Y43F4B.2 || (1)	1	0.75	0.19	0.22	0.36
GENE15548X	Y50E8A.12	Y50E8A.12 || Y50E8A.12 || (1)	1	0.61	0.14	0.14	0.28
GENE2295X	C28D4.1	C28D4.1 || nhr-100 || (1)	1	0.39	0.11	0.14	0.1
GENE1629X	C15C7.5	C15C7.5 || C15C7.5 || (6)	1	1.13	0.27	0.42	0.3
GENE7922X	F53A9.7	F53A9.7 || F53A9.7 || (1)	1	1.49	0.33	0.52	0.41
GENE2519X	C32D5.12	C32D5.12 || C32D5.12 || (1)	1	1.64	0.38	0.72	0.43
GENE8472X	F56F3.6	F56F3.6 || ins-17 || (6)	1	0.54	0.12	0.25	0.14
GENE4685X	F10C2.3	F10C2.3 || F10C2.3 || (1)	1	1.31	0.3	0.56	0.29
GENE7281X	F44E2.6	F44E2.6 || F44E2.6 || (6)	1	0.21	0.05	0.09	0.05
GENE6048X	F28E10.2	F28E10.2 || igeg-1 || (2)	1	1.31	0.37	0.55	0.33
GENE4126X	DH11.3	DH11.3 || pgp-11 || (1)	1	0.44	0.07	0.18	0.13
GENE10857X	R08F11.7	R08F11.7 || R08F11.7 || (1)	1	1.35	0.2	0.56	0.44
GENE36X	AH9.7	AH9.7 || AH9.7 || (2)	1	1.08	0.2	0.47
GENE11339X	T01E8.1	T01E8.1 || T01E8.1 || (1)	1	0.99	0.18	0.43	0.33
GENE12450X	T17H7.7	T17H7.7 || T17H7.7 || (1)	1	1.28	0.23	0.52	0.41
GENE4526X	F08G2.4	F08G2.4 || F08G2.4 || (1)	1	0.82	0.1	0.32	0.29
GENE8179X	F54F3.4	F54F3.4 || dhrs-4 || (1)	1	1.01	0.13	0.4	0.34
GENE9281X	K02D7.1	K02D7.1 || K02D7.1 || (1)	1	1.01	0.16	0.35	0.32
GENE16097X	Y58A7A.2	Y58A7A.2 || Y58A7A.2 || (1)	1	1.07	0.14	0.39	0.32
GENE8497X	F56H6.2	F56H6.2 || F56H6.2 || (1)	1	0.81	0.14	0.31	0.2
GENE17745X	ZK669.2	ZK669.2 || ZK669.2 || (1)	1	1.47	0.24	0.57	0.37
GENE13947X	Y105E8A.1	Y105E8A.1 || Y105E8A.1 || (1)	1	0.91	0.13	0.36	0.2
GENE8072X	F54B8.4	F54B8.4 || F54B8.4 || (11)	1	0.46	0.05	0.14	0.15
GENE12598X	T20F10.1	T20F10.1 || wts-1 || (1)	1	0.25	0.03	0.08	0.09
GENE14669X	Y38F2AL.2	Y38F2AL.2 || mksr-2 || (1)	1	1.02	0.08	0.28	0.29
GENE1825X	C17H11.6	C17H11.6 || C17H11.6 || (3)	1	0.42	0.11	0.16	0.02
GENE2593X	C33D9.13	C33D9.13 || C33D9.13 || (1)	1	0.8	0.16	0.27	0.04
GENE283X	B0331.2	B0331.2 || pitr-4 || (1)	1	0.7	0.2	0.21	0.04
GENE3038X	C41D7.2	C41D7.2 || ptr-3 || (1)	1	0.84	0.23	0.14	0.01
GENE6366X	F33D11.7	F33D11.7 || F33D11.7 || (2)	1	0.21	0.06		0
GENE2357X	C29F7.2	C29F7.2 || C29F7.2 || (1)	1	0.98	0.3	0.35	0.11
GENE13375X	W01F3.2	W01F3.2 || W01F3.2 || (1)	1	0.39	0.11	0.15	0.05
GENE11612X	T05A7.4	T05A7.4 || hmg-11 || (2)	1	0.49	0.15	0.22	0.06
GENE5374X	F19F10.4	F19F10.4 || ttr-10 || (1)	1	0.29	0.08	0.15	0.02
GENE3772X	C54F6.11	C54F6.11 || srb-19 || (1)	1	0.61	0.11	0.3	0.03
GENE12477X	T19B10.2	T19B10.2 || T19B10.2 || (6)	1	0.49	0.1	0.21	0.04
GENE11818X	T07A9.12	T07A9.12 || T07A9.12 || (4)	1	0.5	0.12	0.24	0.08
GENE11621X	T05B11.1	T05B11.1 || T05B11.1 || (2)	1	0.67	0.12	0.27	0.09
GENE11286X	T01B11.7	T01B11.7 || oat-1 || (4)	1	0.77	0.15	0.32	0.15
GENE16261X	Y65B4BL.6	Y65B4BL.6 || Y65B4BL.6 || (6)	1	0.56	0.09	0.26	0.1
GENE1702X	C16C10.8	C16C10.8 || C16C10.8 || (1)	1	0.3	0.03	0.09	0.04
GENE8141X	F54D7.4	F54D7.4 || zig-7 || (1)	1	0.72	0.07	0.23	0.12
GENE6021X	F28C12.6	F28C12.6 || F28C12.6 || (2)	1	0.35	0.02	0.1	0.04
GENE6257X	F32A5.6	F32A5.6 || prx-13 || (1)	1	0.5	0.03	0.12	0.07
GENE2566X	C33A12.3	C33A12.3 || C33A12.3 || (1)	1	0.73	0.07	0.17	0.14
GENE16343X	Y67D8C.9	Y67D8C.9 || Y67D8C.9 || (5)	1	0.4	0.05	0.09	0.05
GENE9624X	K07C11.4	K07C11.4 || K07C11.4 || (1)	1	0.91	0.14	0.28	0.19
GENE7489X	F46F11.7	F46F11.7 || F46F11.7 || (1)	1	0.44	0.05	0.13	0.03
GENE6446X	F35B3.7	F35B3.7 || F35B3.7 || (1)	1	1.11	0.03	0.38	0.16
GENE3864X	C56C10.6	C56C10.6 || C56C10.6 || (2)	1	0.2	0.02	0.09	0.03
GENE10676X	R05H11.2	R05H11.2 || R05H11.2 || (1)	1	0.51	0.06	0.24	0.08
GENE2509X	C32B5.7	C32B5.7 || C32B5.7 || (2)	1	1.12	0.08		0.17
GENE12715X	T22A3.8	T22A3.8 || lam-3 || (2)	1	1.07	0.07	0.48	0.17
GENE8361X	F56A3.5	F56A3.5 || bro-1 || (1)	1	0.73	0.04	0.29	0.13
GENE13526X	W03F9.4	W03F9.4 || W03F9.4 || (1)	1	1.7	0.06	0.67	0.37
GENE14012X	Y106G6H.4	Y106G6H.4 || madf-10 || (1)	1	0.68	0.06	0.26	0.14
GENE17643X	ZK550.6	ZK550.6 || ZK550.6 || (2)	1	0.79	0.08	0.37	0.18
GENE690X	C02F5.12	C02F5.12 || C02F5.12 || (1)	1	0.43	0.15	0.1	0.04
GENE1031X	C06C6.5	C06C6.5 || nhr-50 || (3)	1	0.39	0.07	0.05	0.03
GENE1598X	C14F5.2	C14F5.2 || zig-3 || (1)	1	1.47	0.3	0.32	0.15
GENE1507X	C13F10.1	C13F10.1 || C13F10.1 || (2)	1	0.75	0.16	0.15	0.04
GENE7132X	F42G4.2	F42G4.2 || F42G4.2 || (1)	1	0.58	0.12	0.13	0.04
GENE13948X	Y105E8A.10	Y105E8A.10 || hpo-13 || (1)	1	0.27	0.05	0.06	0.02
GENE10706X	R06C1.6	R06C1.6 || R06C1.6 || (1)	1	0.8	0.12	0.19	0.04
GENE12812X	T23B12.5	T23B12.5 || T23B12.5 || (1)	1	1.93	0.49	0.32	0.09
GENE7056X	F41G4.2	F41G4.2 || cas-1 || (4)	1	0.31	0.07	0.04	-0.01
GENE2878X	C37A5.11	C37A5.11 || C37A5.11 || (5)	1	0.37	0.09	0.08	-0.03
GENE14787X	Y39B6A.48	Y39B6A.48 || hot-2 || (2)	1	0.93	0.24	0.18	-0.03
GENE2107X	C25F9.11	C25F9.11 || C25F9.11 || (2)	1	2.13	0.32	0.3	0.29
GENE2170X	C26D10.5	C26D10.5 || eff-1 || (5)	1	0.67	0.12	0.08	0.11
GENE9993X	K10G4.3	K10G4.3 || K10G4.3 || (1)	1	1.19	0.19	0.16	0.2
GENE3695X	C53B4.7	C53B4.7 || bre-1 || (6)	1	0.3	0.03	0.04	0.06
GENE10220X	M02F4.3	M02F4.3 || M02F4.3 || (2)	1	0.75	0.07	0.12	0.13
GENE8299X	F55E10.7	F55E10.7 || npr-28 || (1)	1	0.58	0.07	0.05	0.12
GENE17088X	ZC373.4	ZC373.4 || ZC373.4 || (1)	1	0.36	0.06	0.03	0.08
GENE4718X	F10E7.4	F10E7.4 || spon-1 || (1)	1	0.68	0.1	0.14	0.18
GENE11318X	T01C4.1	T01C4.1 || lmd-5 || (1)	1	0.88	0.12	0.15	0.24
GENE13750X	W08E12.2	W08E12.2 || W08E12.2 || (1)	1	1.18	0.15	0.22	0.29
GENE14969X	Y41G9A.10	Y41G9A.10 || Y41G9A.10 || (5)	1	0.88	0.1	0.14	0.21
GENE16220X	Y62F5A.10	Y62F5A.10 || Y62F5A.10 || (1)	1	2.02	0.35	0.34	0.44
GENE6896X	F40E3.6	F40E3.6 || F40E3.6 || (1)	1	1.4	0.39	0.26	0.33
GENE7790X	F52A8.3	F52A8.3 || F52A8.3 || (3)	1	1.13	0.28	0.17	0.27
GENE7714X	F49C5.3	F49C5.3 || F49C5.3 || (1)	1	1.3	0.38	0.19	0.25
GENE12780X	T22F3.8	T22F3.8 || T22F3.8 || (1)	1	0.82	0.21	0.08	0.21
GENE15645X	Y52B11A.9	Y52B11A.9 || dox-1 || (1)	1	0.28	0.09	0.03	0.07
GENE5296X	F18C5.10	F18C5.10 || F18C5.10 || (8)	1	0.73	0.17	0.15	0.14
GENE16129X	Y59C2A.3	Y59C2A.3 || Y59C2A.3 || (1)	1	0.58	0.12	0.12	0.13
GENE7897X	F52H3.5	F52H3.5 || F52H3.5 || (1)	1	2.11	0.41	0.45	0.33
GENE16193X	Y61A9LA.4	Y61A9LA.4 || Y61A9LA.4 || (2)	1	1.26	0.28	0.31	0.22
GENE12211X	T12A7.2	T12A7.2 || T12A7.2 || (7)	1	0.88	0.26	0.24	0.18
GENE13666X	W06B4.2	W06B4.2 || W06B4.2 || (1)	1	0.33	0.1	0.07	0.06
GENE3386X	C47F8.8	C47F8.8 || nhr-81 || (3)	1	0.77	0	0.23	0.07
GENE1514X	C13G3.2	C13G3.2 || hot-6 || (1)	1	0.58	-0.01	0.12	0.03
GENE604X	C01G5.9	C01G5.9 || C01G5.9 || (1)	1	0.99	-0.03	0.27	0.05
GENE3880X	C56G2.4	C56G2.4 || C56G2.4 || (1)	1	0.72	0.01	0.18	0.03
GENE14791X	Y39B6A.8	Y39B6A.8 || Y39B6A.8 || (6)	1	0.69	0	0.16	0.07
GENE8837X	F59D12.2	F59D12.2 || F59D12.2 || (3)	1	0.73	0	0.24	0.02
GENE955X	C05E4.3	C05E4.3 || srp-1 || (1)	1	0.34	0.02	0.06	-0.02
GENE11363X	T01G6.7	T01G6.7 || nhr-55 || (1)	1	0.53	0.04	0.1	0
GENE2573X	C33B4.3	C33B4.3 || shn-1 || (1)	1	0.54	0.01	0.12	0
GENE3054X	C41G7.5	C41G7.5 || ahr-1 || (1)	1	1.31	0.03	0.24	-0.01
GENE15153X	Y46C8AL.2	Y46C8AL.2 || clec-174 || (2)	1	1.62	-0.02	0.28	-0.01
GENE6966X	F40H7.12	F40H7.12 || F40H7.12 || (1)	1	1.71	0.17	0.32	0.15
GENE15571X	Y51A2D.13	Y51A2D.13 || Y51A2D.13 || (1)	1	2.16	0.18	0.34	0.15
GENE132X	B0213.4	B0213.4 || nlp-29 || (5)	1	1.35	0.11	0.26	0.51
GENE206X	B0272.1	B0272.1 || tbb-4 || (1)	1	0.48	0.01	0.07	0.18
GENE5841X	F26A3.5	F26A3.5 || F26A3.5 || (1)	1	1.65	0.12	0.23	0.63
GENE6940X	F40G12.5	F40G12.5 || F40G12.5 || (1)	1	2.06	0.05	0.34	0.62
GENE16085X	Y57G11C.6	Y57G11C.6 || Y57G11C.6 || (2)	1	1.25	0.02	0.18	0.35
GENE5461X	F21A3.4	F21A3.4 || F21A3.4 || (1)	1	0.67	-0.03	0.1	0.2
GENE17734X	ZK662.6	ZK662.6 || ZK662.6 || (3)	1	1.17	-0.05	0.15	0.39
GENE3256X	C45G9.6	C45G9.6 || C45G9.6 || (2)	1	0.77	-0.02	0.19	0.28
GENE7157X	F42H10.6	F42H10.6 || F42H10.6 || (1)	1	0.28	-0.01	0.08	0.11
GENE13219X	T28A11.19	T28A11.19 || T28A11.19 || (1)	1	1.4	-0.02	0.31	0.56
GENE17089X	ZC373.5	ZC373.5 || ZC373.5 || (4)	1	0.16	0	0.04	0.07
GENE1248X	C08G9.2	C08G9.2 || C08G9.2 || (6)	1	1.07	-0.06	0.16	0.16
GENE12908X	T23H4.2	T23H4.2 || nhr-69 || (3)	1	0.51	-0.02	0.1	0.09
GENE7262X	F44C8.3	F44C8.3 || nhr-18 || (1)	1	0.46	-0.03	0.05	0.05
GENE1244X	C08G5.4	C08G5.4 || snt-6 || (1)	1	0.75	-0.03	0.1	0.17
GENE7344X	F45D11.1	F45D11.1 || F45D11.1 || (2)	1	0.79	-0.06	0.1	0.2
GENE13291X	T28F4.2	T28F4.2 || asic-2 || (1)	1	2.94	-0.19	0.57	0.69
GENE5209X	F16H11.5	F16H11.5 || nhr-45 || (1)	1	0.91	0.01	0.26	0.19
GENE6958X	F40H3.4	F40H3.4 || fkh-8 || (1)	1	0.7	0	0.2	0.12
GENE8223X	F55A12.7	F55A12.7 || apm-1 || (1)	1	0.51	-0.01	0.16	0.12
GENE4178X	E02H4.5	E02H4.5 || E02H4.5 || (2)	1	1.32	0.01	0.28
GENE13454X	W02F12.2	W02F12.2 || W02F12.2 || (2)	1	0.98	0.01	0.22	0.25
GENE9200X	K01C8.2	K01C8.2 || K01C8.2 || (1)	1	1.33	0.01	0.31	0.25
GENE13340X	W01A11.7	W01A11.7 || W01A11.7 || (2)	1	2.02	0.08	0.46	0.42
GENE272X	B0304.3	B0304.3 || cyp-23A1 || (1)	1	1.03	-0.05	0.25	0.19
GENE7326X	F44G4.8	F44G4.8 || dep-1 || (3)	1	0.88	-0.05	0.24	0.17
GENE15583X	Y51B11A.1	Y51B11A.1 || Y51B11A.1 || (1)	1	0.83	-0.03	0.23	0.15
GENE8212X	F55A11.5	F55A11.5 || bus-18 || (5)	1	1.2	-0.12	0.28	0.2
GENE8483X	F56H1.1	F56H1.1 || che-14 || (1)	1	1.17	-0.09	0.3	0.19
GENE17528X	ZK370.6	ZK370.6 || ZK370.6 || (1)	1	0.54	-0.04	0.12	0.1
GENE15050X	Y43F8B.7	Y43F8B.7 || Y43F8B.7 || (2)	1	1.51	-0.08	0.43	0.18
GENE7280X	F44E2.4	F44E2.4 || F44E2.4 || (1)	1	1.41	-0.19	0.36	0.35
GENE2074X	C25B8.5	C25B8.5 || aexr-1 || (3)	1	0.87	-0.09		0.24
GENE14948X	Y41D4B.7	Y41D4B.7 || nhr-87 || (1)	1	0.48	-0.05	0.15	0.13
GENE11803X	T06G6.6	T06G6.6 || T06G6.6 || (1)	1	0.83	-0.12	0.16	0.23
GENE1783X	C17E7.13	C17E7.13 || C17E7.13 || (1)	1	1.18	-0.24	0.26	0.24
GENE8232X	F55A4.2	F55A4.2 || nlf-1 || (1)	1	0.58	-0.09	0.12	0.13
GENE10666X	R05G9.2	R05G9.2 || twk-49 || (1)	1	0.61	-0.12	0.13	0.16
GENE12704X	T21H3.3	T21H3.3 || cmd-1 || (7)	1	0.21	-0.03	0.03	0.05
GENE13473X	W03A3.1	W03A3.1 || ceh-10 || (1)	1	0.51	-0.09	0.08	0.12
GENE768X	C03G6.17	C03G6.17 || C03G6.17 || (1)	1	0.48	-0.36	0.22	0.35
GENE2785X	C35D10.2	C35D10.2 || gipc-1 || (1)	1	0.45	-0.32	0.16	0.41
GENE10924X	R09H10.1	R09H10.1 || R09H10.1 || (1)	1	0.34	-0.27	0.11	0.29
GENE5831X	F26A1.4	F26A1.4 || F26A1.4 || (1)	1	0.67	-0.42	0.21	0.5
GENE12903X	T23H2.2	T23H2.2 || snt-4 || (1)	1	0.62	-0.38	0.18	0.42
GENE315X	B0350.2	B0350.2 || unc-44 || (17)	1	0.43	-0.32	0.25	0.41
GENE1011X	C06B3.8	C06B3.8 || gcy-32 || (1)	1	0.8	-0.51	0.44	0.59
GENE7563X	F47B8.2	F47B8.2 || F47B8.2 || (1)	1	0.42	-0.27	0.24	0.32
GENE4930X	F13D12.9	F13D12.9 || F13D12.9 || (3)	1	0.54	-0.34	0.28	0.42
GENE10244X	M03A8.4	M03A8.4 || gei-15 || (1)	1	0.59	-0.34	0.33	0.49
GENE8015X	F53F8.6	F53F8.6 || F53F8.6 || (1)	1	0.22	-0.11	0.13	0.16
GENE4927X	F13D12.6	F13D12.6 || F13D12.6 || (1)	1	0.31	-0.18	0.13	0.22
GENE2161X	C26C6.4	C26C6.4 || C26C6.4 || (1)	1	0.57	-0.29	0.25	0.37
GENE4281X	F01E11.1	F01E11.1 || ugt-57 || (1)	1	1.07	-0.53	0.46	0.64
GENE8793X	F59A7.5	F59A7.5 || F59A7.5 || (2)	1	0.36	-0.2	0.17	0.23
GENE12302X	T13F3.2	T13F3.2 || nhr-218 || (1)	1	0.46	-0.22	0.19	0.32
GENE5010X	F14D12.4	F14D12.4 || mec-2 || (10)	1	0.36	-0.16	0.16	0.28
GENE5589X	F22D3.6	F22D3.6 || F22D3.6 || (4)	1	0.19	-0.08	0.1	0.16
GENE7647X	F48C11.1	F48C11.1 || gpa-6 || (1)	1	0.43	-0.17	0.21	0.34
GENE13160X	T27C4.1	T27C4.1 || T27C4.1 || (5)	1	0.48	-0.25	0.29	0.48
GENE11895X	T07G12.1	T07G12.1 || cal-4 || (1)	1	0.62	-0.33	0.34	0.55
GENE17949X	ZK938.4	ZK938.4 || arrd-5 || (3)	1	0.34	-0.18	0.18	0.32
GENE4192X	E03D2.2	E03D2.2 || nlp-9 || (1)	1	0.33	-0.19	0.15	0.1
GENE5888X	F26E4.7	F26E4.7 || F26E4.7 || (1)	1	0.39	-0.25	0.21	0.1
GENE629X	C01H6.8	C01H6.8 || C01H6.8 || (4)	1	0.59	-0.37	0.26	0.23
GENE2584X	C33D12.1	C33D12.1 || ceh-31 || (1)	1	0.66	-0.4	0.26	0.26
GENE4960X	F13G3.3	F13G3.3 || F13G3.3 || (1)	1	0.94	-0.64	0.36	0.4
GENE10552X	R03E9.2	R03E9.2 || R03E9.2 || (1)	1	0.45	-0.3	0.16	0.18
GENE10104X	K12H4.1	K12H4.1 || pros-1 || (1)	1	0.43	-0.31	0.17	0.15
GENE9108X	H27M09.4	H27M09.4 || dpy-14 || (1)	1	1.21	-0.71	0.41	0.36
GENE3301X	C46F11.6	C46F11.6 || C46F11.6 || (1)	1	0.62	-0.21	0.25	0.24
GENE4096X	D2089.4	D2089.4 || ptb-1 || (3)	1	0.68	-0.2	0.26	0.27
GENE12453X	T18D3.3	T18D3.3 || cdf-2 || (1)	1	1.18	-0.35	0.37	0.4
GENE6213X	F31E3.2	F31E3.2 || F31E3.2 || (8)	1	0.35	-0.16	0.13	0.12
GENE3737X	C54C8.4	C54C8.4 || C54C8.4 || (1)	1	1.55	-0.65	0.54	0.47
GENE9982X	K10D6.2	K10D6.2 || K10D6.2 || (3)	1	1.32	-0.58	0.45	0.4
GENE2194X	C26G2.1	C26G2.1 || syg-2 || (1)	1	0.78	-0.33	0.34	0.28
GENE3802X	C54G7.4	C54G7.4 || ifta-1 || (1)	1	0.7	-0.28	0.31	0.24
GENE14252X	Y17D7C.3	Y17D7C.3 || Y17D7C.3 || (2)	1	0.31	-0.12	0.14	0.1
GENE16029X	Y57E12B.3	Y57E12B.3 || lipl-6 || (1)	1	1.98	-0.8	0.88	0.59
GENE1932X	C18H7.6	C18H7.6 || C18H7.6 || (1)	1	0.84	-0.43	0.34	0.34
GENE4019X	D2005.2	D2005.2 || nlp-8 || (1)	1	0.74	-0.36	0.26	0.34
GENE10299X	M04D8.2	M04D8.2 || ins-22 || (1)	1	0.69	-0.31	0.26	0.3
GENE9746X	K08D12.5	K08D12.5 || bus-2 || (1)	1	1.17	-0.54	0.4	0.47
GENE10369X	M153.4	M153.4 || M153.4 || (5)	1	0.98	-0.48	0.34	0.39
GENE8990X	H11E01.3	H11E01.3 || H11E01.3 || (5)	1	0.83	-0.35	0.27	0.31
GENE3801X	C54G7.3	C54G7.3 || lgx-1 || (2)	1	0.75	-0.32	0.24	0.38
GENE13145X	T27B1.1	T27B1.1 || osm-1 || (1)	1	0.3	-0.14	0.1	0.16
GENE14694X	Y38H6C.20	Y38H6C.20 || Y38H6C.20 || (1)	1	0.48	-0.19	0.16	0.27
GENE8202X	F54H12.8	F54H12.8 || F54H12.8 || (1)	1	0.47	-0.2	0.19	0.26
GENE17768X	ZK678.8	ZK678.8 || bus-17 || (1)	1	1.62	-0.71	0.68	0.78
GENE728X	C03B1.7	C03B1.7 || C03B1.7 || (1)	1	0.39	-0.3	0.21	0.23
GENE3128X	C43F9.8	C43F9.8 || efn-2 || (1)	1	0.37	-0.27	0.16	0.2
GENE5465X	F21A9.1	F21A9.1 || F21A9.1 || (1)	1	0.57	-0.42	0.26	0.28
GENE1055X	C06E7.2	C06E7.2 || C06E7.2 || (1)	1	0.59	-0.46	0.43	0.36
GENE685X	C02F4.4	C02F4.4 || C02F4.4 || (1)	1	0.96	-0.7	0.65	0.63
GENE7057X	F41G4.3	F41G4.3 || sto-5 || (6)	1	0.51	-0.38	0.33	0.35
GENE4117X	D2096.9	D2096.9 || D2096.9 || (1)	1	0.53	-0.37	0.34	0.39
GENE2971X	C39E9.10	C39E9.10 || spin-2 || (1)	1	0.71	-0.48	0.42	0.41
GENE7728X	F49E10.2	F49E10.2 || F49E10.2 || (1)	1	1.27	-0.75	0.81	0.69
GENE12878X	T23F6.5	T23F6.5 || T23F6.5 || (1)	1	0.5	-0.31	0.31	0.27
GENE15947X	Y55F3C.7	Y55F3C.7 || cutl-26 || (1)	1	0.98	-0.67	0.66	0.55
GENE17466X	ZK262.2	ZK262.2 || ZK262.2 || (1)	1	0.73	-0.5	0.5	0.4
GENE11006X	R10H10.4	R10H10.4 || R10H10.4 || (1)	1	0.88	-0.52	0.56	0.55
GENE16317X	Y67A10A.7	Y67A10A.7 || Y67A10A.7 || (2)	1	0.45	-0.25	0.26	0.28
GENE2963X	C39D10.3	C39D10.3 || C39D10.3 || (1)	1	0.25	-0.17	0.17	0.09
GENE5255X	F17C8.2	F17C8.2 || col-89 || (1)	1	0.96	-0.6	0.56	0.36
GENE9708X	K08B12.1	K08B12.1 || K08B12.1 || (6)	1	0.6	-0.38	0.38	0.25
GENE12195X	T11G6.4	T11G6.4 || T11G6.4 || (1)	1	0.51	-0.37	0.34	0.22
GENE12821X	T23B3.6	T23B3.6 || T23B3.6 || (1)	1	0.47	-0.36	0.3	0.2
GENE14278X	Y17G9A.1	Y17G9A.1 || str-173 || (1)	1	1.06	-0.79	0.62	0.51
GENE3000X	C40C9.2	C40C9.2 || acr-9 || (1)	1	0.94	-0.52	0.46	0.48
GENE6171X	F30H5.3	F30H5.3 || F30H5.3 || (1)	1	1.94	-1.04	1.09	0.99
GENE4308X	F01G10.9	F01G10.9 || F01G10.9 || (4)	1	0.81	-0.38	0.42	0.35
GENE1529X	C14A4.13	C14A4.13 || C14A4.13 || (1)	1	0.48	-0.25	0.24	0.22
GENE17897X	ZK856.7	ZK856.7 || ZK856.7 || (4)	1	0.34	-0.18	0.17	0.14
GENE17431X	ZK180.5	ZK180.5 || ZK180.5 || (4)	1	0.48	-0.26	0.31	0.23
GENE6090X	F28H7.7	F28H7.7 || F28H7.7 || (1)	1	0.37	-0.15	0.19	0.19
GENE3696X	C53B4.8	C53B4.8 || mltn-12 || (1)	1	0.65	-0.3	0.36	0.4
GENE11245X	R31.3	R31.3 || osm-6 || (1)	1	1.32	-0.6	0.78	0.78
GENE11507X	T04A11.6	T04A11.6 || him-6 || (1)	1	0.18	-0.09	0.11	0.11
GENE5388X	F19H8.3	F19H8.3 || arl-3 || (1)	1	1.15	-0.46	0.67	0.62
GENE13483X	W03B1.3	W03B1.3 || W03B1.3 || (1)	1	1.63	-0.64	1.01	0.94
GENE5169X	F16A11.5	F16A11.5 || F16A11.5 || (1)	1	0.76	-0.39	0.49	0.43
GENE10053X	K11G9.4	K11G9.4 || egl-46 || (2)	1	0.6	-0.26	0.39	0.3
GENE10275X	M03F8.4	M03F8.4 || galt-1 || (2)	1	0.7	-0.31	0.48	0.38
GENE6835X	F39D8.3	F39D8.3 || F39D8.3 || (2)	1	0.71	-0.33	0.43	0.35
GENE16495X	Y71F9B.9	Y71F9B.9 || Y71F9B.9 || (1)	1	0.86	-0.39	0.49	0.41
GENE17173X	ZC477.7	ZC477.7 || ZC477.7 || (2)	1	0.94	-0.39	0.56	0.46
GENE1641X	C15F1.2	C15F1.2 || C15F1.2 || (1)	1	0.93	-0.32	0.34	0.53
GENE1771X	C17E4.1	C17E4.1 || C17E4.1 || (1)	1	1.18	-0.35	0.44	0.63
GENE3994X	D1073.1	D1073.1 || trk-1 || (8)	1	0.52	-0.14	0.2	0.3
GENE12907X	T23H4.1	T23H4.1 || inx-20 || (1)	1	0.82	-0.25	0.27	0.41
GENE7507X	F46F5.6	F46F5.6 || F46F5.6 || (7)	1	0.36	-0.11	0.12	0.25
GENE1359X	C09H6.2	C09H6.2 || lin-10 || (1)	1	0.42	-0.15	0.12	0.19
GENE7417X	F46A8.1	F46A8.1 || F46A8.1 || (1)	1	1.4	-0.51	0.31	0.62
GENE974X	C06A1.7	C06A1.7 || C06A1.7 || (1)	1	0.61	-0.14	0.12	0.3
GENE6255X	F32A5.4	F32A5.4 || F32A5.4 || (4)	1	0.64	-0.17	0.14	0.29
GENE7662X	F48E3.9	F48E3.9 || F48E3.9 || (3)	1	1.04	-0.27	0.18	0.45
GENE7013X	F41D9.5	F41D9.5 || sulp-3 || (1)	1	1.27	-0.41	0.26	0.65
GENE5780X	F25F8.1	F25F8.1 || F25F8.1 || (1)	1	1.07	-0.23	0.3	0.45
GENE6304X	F32D8.10	F32D8.10 || F32D8.10 || (1)	1	0.45	-0.12	0.11	0.18
GENE1134X	C07E3.2	C07E3.2 || pro-2 || (1)	1	0.18	-0.04	0.05	0.06
GENE12068X	T10B10.5	T10B10.5 || snt-7 || (3)	1	0.8	-0.18	0.2	0.26
GENE7470X	F46C8.3	F46C8.3 || F46C8.3 || (1)	1	0.56	-0.12	0.14	0.2
GENE8505X	F56H9.6	F56H9.6 || F56H9.6 || (1)	1	1.41	-0.26	0.42	0.68
GENE4573X	F09C6.1	F09C6.1 || F09C6.1 || (1)	1	1.43	-0.27	0.18	0.53
GENE16524X	Y71G12B.4	Y71G12B.4 || pghm-1 || (6)	1	0.82	-0.19	0.13	0.27
GENE17072X	ZC328.2	ZC328.2 || ZC328.2 || (1)	1	0.63	-0.18	0.1	0.2
GENE1612X	C15A7.2	C15A7.2 || C15A7.2 || (2)	1	0.38	-0.21	0.01	0.27
GENE6436X	F35B12.3	F35B12.3 || F35B12.3 || (1)	1	0.38	-0.3	-0.01	0.29
GENE4336X	F02D8.5	F02D8.5 || F02D8.5 || (1)	1	0.52	-0.49	0.12	0.37
GENE1137X	C07E3.6	C07E3.6 || ceh-58 || (2)	1	0.07	-0.06	0.01	0.05
GENE10407X	M199.5	M199.5 || col-135 || (1)	1	0.67	-0.51	0.1	0.47
GENE12621X	T20G5.7	T20G5.7 || dod-6 || (4)	1	0.6	-0.44	0.07	0.32
GENE7813X	F52C12.5	F52C12.5 || elt-6 || (1)	1	0.48	-0.4	0.15	0.28
GENE2734X	C34G6.3	C34G6.3 || C34G6.3 || (1)	1	0.73	-0.37	0.17	0.4
GENE8587X	F57G4.11	F57G4.11 || F57G4.11 || (1)	1	1.7	-0.79	0.27	0.98
GENE7736X	F49E11.3	F49E11.3 || amt-2 || (1)	1	1.02	-0.69	0.25	0.62
GENE7725X	F49D11.8	F49D11.8 || cpn-4 || (3)	1	0.62	-0.36	0.12	0.31
GENE12895X	T23G5.5	T23G5.5 || dat-1 || (1)	1	0.46	-0.3	0.1	0.23
GENE16270X	Y65B4BR.9	Y65B4BR.9 || ceh-9 || (2)	1	0.91	-0.54	0.32	0.5
GENE4855X	F12A10.7	F12A10.7 || F12A10.7 || (1)	1	0.79	-0.26	-0.06	0.68
GENE10015X	K11C4.4	K11C4.4 || odc-1 || (2)	1	0.15	-0.07	-0.03	0.13
GENE7152X	F42G9.8	F42G9.8 || tpst-2 || (1)	1	1.01	-0.37	-0.03	0.7
GENE3017X	C40H5.5	C40H5.5 || ttx-3 || (2)	1	0.44	-0.15	-0.04	0.25
GENE15158X	Y46C8AL.9	Y46C8AL.9 || clec-75 || (5)	1	0.2	-0.07	-0.01	0.11
GENE869X	C04H5.8	C04H5.8 || nlp-41 || (6)	1	0.61	-0.19	0.03	0.3
GENE3885X	C56G3.1	C56G3.1 || npr-8 || (1)	1	0.63	-0.22	0.04	0.36
GENE16104X	Y58G8A.5	Y58G8A.5 || Y58G8A.5 || (5)	1	0.24	-0.1	0.02	0.13
GENE9341X	K02G10.4	K02G10.4 || flp-11 || (8)	1	0.46	-0.17	0.04	0.2
GENE10442X	M79.4	M79.4 || flp-19 || (1)	1	0.54	-0.14	0.01	0.22
GENE15912X	Y55D5A.4	Y55D5A.4 || Y55D5A.4 || (2)	1	0.45	-0.17	-0.06	0.19
GENE7377X	F45E4.7	F45E4.7 || nep-16 || (4)	1	0.25	-0.12	0.05	0.18
GENE7391X	F45F2.6	F45F2.6 || otpl-6 || (1)	1	0.84	-0.39	0.14	0.6
GENE3476X	C49F5.4	C49F5.4 || nhr-167 || (1)	1	0.57	-0.22	0.12	0.46
GENE17028X	ZC21.3	ZC21.3 || ZC21.3 || (5)	1	0.43	-0.18	0.09	0.33
GENE7703X	F49C12.10	F49C12.10 || F49C12.10 || (1)	1	0.46	-0.21	0.15	0.37
GENE10555X	R03G5.1	R03G5.1 || eef-1A.2 || (10)	1	0.25	-0.12	0.09	0.2
GENE12345X	T14E8.3	T14E8.3 || dop-3 || (3)	1	0.48	-0.15	0.07	0.34
GENE16945X	Y9C2UA.1	Y9C2UA.1 || Y9C2UA.1 || (2)	1	0.44	-0.14	0.05	0.3
GENE15004X	Y43C5A.3	Y43C5A.3 || Y43C5A.3 || (3)	1	0.31	-0.07	0.03	0.21
GENE2865X	C36F7.4	C36F7.4 || rig-5 || (5)	1	0.43	-0.17	-0.02	0.03
GENE966X	C05G5.5	C05G5.5 || C05G5.5 || (1)	1	0.55	-0.25	0.01	0
GENE3437X	C49A1.5	C49A1.5 || C49A1.5 || (2)	1	0.9	-0.36	0.08	0
GENE3751X	C54D10.3	C54D10.3 || C54D10.3 || (5)	1	0.34	-0.12	0.02	0.03
GENE9195X	K01B6.2	K01B6.2 || srx-45 || (2)	1	0.89	-0.35	0.03	0.06
GENE14702X	Y38H8A.1	Y38H8A.1 || Y38H8A.1 || (1)	1	0.7	-0.27	0.02	0.01
GENE148X	B0222.3	B0222.3 || pitr-3 || (3)	1	0.3	-0.13	0.02	0.04
GENE3319X	C46H11.7	C46H11.7 || C46H11.7 || (1)	1	0.62	-0.28	0.04	0.1
GENE12800X	T22H6.5	T22H6.5 || abf-5 || (1)	1	0.67	-0.27	0.04	0.1
GENE11414X	T02E1.8	T02E1.8 || T02E1.8 || (1)	1	0.35	-0.16	0.04	0.05
GENE9486X	K04H4.7	K04H4.7 || flp-25 || (4)	1	0.63	-0.22	0.08	0.11
GENE166X	B0238.12	B0238.12 || B0238.12 || (1)	1	1.62	-0.57	0.1	0.43
GENE7672X	F48F5.4	F48F5.4 || srd-70 || (1)	1	0.68	-0.22	0.05	0.21
GENE11397X	T02C12.1	T02C12.1 || hum-5 || (1)	1	0.33	-0.1	0.03	0.08
GENE7649X	F48C5.1	F48C5.1 || igeg-2 || (1)	1	0.48	-0.17	-0.01	0.12
GENE2926X	C38C3.9	C38C3.9 || nhr-260 || (1)	1	0.47	-0.14	0	0.11
GENE17327X	ZK1225.2	ZK1225.2 || ZK1225.2 || (2)	1	0.56	-0.18	0	0.15
GENE5066X	F14H12.3	F14H12.3 || F14H12.3 || (1)	1	1.03	-0.34	0.02	0.17
GENE13146X	T27B1.2	T27B1.2 || pat-9 || (1)	1	0.54	-0.16	0.03	0.1
GENE17278X	ZK1067.6	ZK1067.6 || sym-2 || (1)	1	0.54	-0.17	0.04	0.1
GENE7500X	F46F3.4	F46F3.4 || ape-1 || (1)	1	0.18	-0.14	0	0.05
GENE4271X	F01D4.8	F01D4.8 || F01D4.8 || (1)	1	0.67	-0.4	-0.09	0.16
GENE4575X	F09C6.11	F09C6.11 || F09C6.11 || (5)	1	0.52	-0.34	-0.05	0.14
GENE13940X	Y105C5B.3	Y105C5B.3 || Y105C5B.3 || (3)	1	0.67	-0.36	-0.05	0.19
GENE5436X	F20D6.8	F20D6.8 || F20D6.8 || (1)	1	1.1	-0.6	-0.07	0.22
GENE15147X	Y45G5AM.6	Y45G5AM.6 || Y45G5AM.6 || (1)	1	0.59	-0.34	-0.01	0.1
GENE12204X	T12A2.16	T12A2.16 || hot-4 || (5)	1	0.31	-0.15	0	0.07
GENE193X	B0250.9	B0250.9 || dhcr-7 || (5)	1	0.52	-0.26	0.05	-0.03
GENE14238X	Y16B4A.1	Y16B4A.1 || unc-3 || (1)	1	0.58	-0.3	0.08	-0.07
GENE3355X	C47D12.7	C47D12.7 || kel-1 || (3)	1	0.25	-0.13	0.09	-0.02
GENE6500X	F35E2.5	F35E2.5 || F35E2.5 || (2)	1	0.52	-0.28	0.18	-0.03
GENE3210X	C44H4.2	C44H4.2 || let-4 || (1)	1	0.79	-0.32	0.29	-0.03
GENE4472X	F08C6.4	F08C6.4 || sto-1 || (1)	1	0.52	-0.16	0.19	0
GENE3172X	C44C1.1	C44C1.1 || C44C1.1 || (1)	1	0.56	-0.2	0.1	0.01
GENE3013X	C40H1.8	C40H1.8 || C40H1.8 || (1)	1	0.6	-0.23	0.17	0
GENE5759X	F25D7.3	F25D7.3 || blmp-1 || (8)	1	0.37	-0.14	0.11	-0.01
GENE9514X	K05F1.5	K05F1.5 || K05F1.5 || (1)	1	0.51	-0.23	0.15	-0.01
GENE7478X	F46E10.2	F46E10.2 || F46E10.2 || (2)	1	0.88	-0.33	0.21	-0.03
GENE8745X	F58H1.5	F58H1.5 || F58H1.5 || (3)	1	0.43	-0.16	0.1	-0.03
GENE10229X	M02H5.3	M02H5.3 || nhr-201 || (1)	1	0.76	-0.27	0.16	-0.04
GENE10836X	R08C7.8	R08C7.8 || R08C7.8 || (1)	1	0.53	-0.22	0.12	-0.01
GENE9312X	K02E7.5	K02E7.5 || K02E7.5 || (1)	1	1	-0.49	0.26	-0.1
GENE10828X	R08B4.5	R08B4.5 || R08B4.5 || (4)	1	0.57	-0.23	0.15	-0.07
GENE4996X	F14B6.2	F14B6.2 || F14B6.2 || (1)	1	0.35	-0.2	0.11	0.01
GENE554X	C01C10.4	C01C10.4 || clc-5 || (1)	1	0.51	-0.28	0.13	0
GENE474X	B0513.5	B0513.5 || B0513.5 || (1)	1	0.36	-0.19	0.1	0.02
GENE14816X	Y39E4B.4	Y39E4B.4 || tsp-3 || (3)	1	0.61	-0.3	0.16	0.01
GENE15745X	Y53H1B.1	Y53H1B.1 || cutl-10 || (1)	1	0.84	-0.47	0.19	0.04
GENE11996X	T08H4.3	T08H4.3 || ast-1 || (2)	1	0.89	-0.4	0.19	0.07
GENE5455X	F20H11.5	F20H11.5 || ddo-3 || (2)	1	0.26	-0.13	0.09	0.05
GENE6559X	F35H8.5	F35H8.5 || exc-7 || (6)	1	0.44	-0.22	0.12	0.06
GENE8163X	F54E7.6	F54E7.6 || F54E7.6 || (1)	1	0.58	-0.32	0.16	0.11
GENE8143X	F54D8.1	F54D8.1 || dpy-17 || (11)	1	1.08	-0.67	0.39	0.2
GENE101X	B0205.12	B0205.12 || B0205.12 || (5)	1	0.24	-0.17	0.03	0.02
GENE1027X	C06C3.9	C06C3.9 || C06C3.9 || (1)	1	0.54	-0.35	0.12	0.03
GENE6322X	F32E10.8	F32E10.8 || F32E10.8 || (1)	1	0.41	-0.27	0.09	0.07
GENE8980X	H10D18.1	H10D18.1 || H10D18.1 || (1)	1	0.95	-0.63	0.17	0.17
GENE13671X	W06D12.1	W06D12.1 || cutl-4 || (2)	1	0.83	-0.54	0.15	0.2
GENE10869X	R09A1.5	R09A1.5 || flp-34 || (1)	1	0.58	-0.34	0.08	0.07
GENE11611X	T05A7.3	T05A7.3 || T05A7.3 || (1)	1	0.33	-0.2	0.07	0.04
GENE7265X	F44C8.6	F44C8.6 || nhr-56 || (1)	1	0.71	-0.43	0.04	0.13
GENE13776X	W09B6.1	W09B6.1 || pod-2 || (2)	1	0.24	-0.13	0.03	0.05
GENE17115X	ZC410.4	ZC410.4 || twk-8 || (2)	1	0.37	-0.19	0.05	0.07
GENE13131X	T27A10.6	T27A10.6 || T27A10.6 || (3)	1	0.3	-0.19	0.07	0.09
GENE15626X	Y51H7C.12	Y51H7C.12 || Y51H7C.12 || (1)	1	0.7	-0.55	0.22	0.11
GENE1012X	C06B8.1	C06B8.1 || nhr-150 || (1)	1	0.83	-0.17	0.31	0.14
GENE1591X	C14F11.2	C14F11.2 || C14F11.2 || (1)	1	0.81	-0.18	0.31	0.14
GENE16804X	Y7A9D.1	Y7A9D.1 || Y7A9D.1 || (6)	1	0.62	-0.14	0.24	0.13
GENE7830X	F52C9.5	F52C9.5 || F52C9.5 || (1)	1	1.09	-0.25	0.37	0.16
GENE8393X	F56B6.4	F56B6.4 || gyg-1 || (2)	1	1.19	-0.27	0.39	0.28
GENE6886X	F40E10.1	F40E10.1 || hch-1 || (1)	1	1.5	-0.24	0.5	0.17
GENE9530X	K06A1.3	K06A1.3 || cutl-16 || (1)	1	0.97	-0.14	0.34	0.13
GENE11254X	R53.2	R53.2 || R53.2 || (3)	1	0.48	-0.09	0.19	0.05
GENE10298X	M04D8.1	M04D8.1 || ins-21 || (1)	1	0.41	-0.04	0.15	0.03
GENE11231X	R173.4	R173.4 || flp-26 || (1)	1	0.46	-0.05	0.15	0.04
GENE1049X	C06E4.2	C06E4.2 || C06E4.2 || (1)	1	0.52	-0.22	0.21	0.1
GENE7753X	F49E7.2	F49E7.2 || F49E7.2 || (1)	1	0.41	-0.21	0.18	0.03
GENE10193X	M01H9.4	M01H9.4 || M01H9.4 || (6)	1	0.33	-0.16	0.14	0.03
GENE5431X	F20D6.10	F20D6.10 || F20D6.10 || (1)	1	0.67	-0.29	0.27	0.05
GENE17478X	ZK265.8	ZK265.8 || cutl-8 || (2)	1	0.66	-0.27	0.25	0.07
GENE6410X	F33H2.8	F33H2.8 || F33H2.8 || (1)	1	1.22	-0.39	0.5	0.18
GENE13361X	W01C8.5	W01C8.5 || W01C8.5 || (3)	1	0.7	-0.2	0.32	0.09
GENE11657X	T05D4.3	T05D4.3 || T05D4.3 || (1)	1	0.28	-0.1	0.13	0.02
GENE15622X	Y51H7BR.8	Y51H7BR.8 || Y51H7BR.8 || (5)	1	1.14	-0.38	0.54
GENE15823X	Y54F10BM.15	Y54F10BM.15 || fbxa-219 || (1)	1	0.29	-0.1	0.14	0.03
GENE3208X	C44H4.1	C44H4.1 || lron-1 || (1)	1	1.03	-0.41	0.16	0.31
GENE5409X	F20C5.2	F20C5.2 || klp-11 || (4)	1	0.63	-0.22	0.11	0.15
GENE5366X	F19C7.8	F19C7.8 || F19C7.8 || (5)	1	0.72	-0.25	0.16	0.24
GENE16816X	Y81G3A.4	Y81G3A.4 || Y81G3A.4 || (1)	1	1.45	-0.56	0.36	0.43
GENE4083X	D2063.1	D2063.1 || D2063.1 || (4)	1	1.15	-0.51	0.21	0.29
GENE17166X	ZC47.4	ZC47.4 || fbxa-30 || (3)	1	0.54	-0.26	0.1	0.13
GENE10261X	M03D4.4	M03D4.4 || M03D4.4 || (1)	1	0.53	-0.28	0.12	0.17
GENE11536X	T04C10.1	T04C10.1 || mbk-1 || (1)	1	0.38	-0.19	0.06	0.12
GENE12905X	T23H2.4	T23H2.4 || mam-8 || (1)	1	0.42	-0.18	0.04	0.11
GENE3603X	C50H11.17	C50H11.17 || C50H11.17 || (1)	1	0.85	-0.35	0.19	0.14
GENE6063X	F28F9.1	F28F9.1 || zag-1 || (1)	1	0.6	-0.26	0.14	0.09
GENE10219X	M02F4.2	M02F4.2 || M02F4.2 || (1)	1	0.6	-0.27	0.15	0.12
GENE12397X	T16A1.1	T16A1.1 || math-42 || (4)	1	0.78	-0.29	0.19	0.13
GENE9637X	K07C5.9	K07C5.9 || K07C5.9 || (5)	1	0.75	-0.22	0.17	0.17
GENE515X	BE0003N10.3	BE0003N10.3 || BE0003N10.3 || (1)	1	0.76	-0.22	0.21	0.1
GENE4355X	F02G3.1	F02G3.1 || ncam-1 || (5)	1	1.14	-0.34	0.32	0.12
GENE9885X	K09E4.4	K09E4.4 || K09E4.4 || (1)	1	0.71	-0.18	0.18	0.12
GENE11149X	R13D11.8	R13D11.8 || nhr-270 || (1)	1	0.81	-0.31	0.25	0.12
GENE3101X	C43C3.3	C43C3.3 || dyf-7 || (4)	1	0.87	-0.29	0.28	0.17
GENE13641X	W05H5.3	W05H5.3 || pitr-6 || (3)	1	1.09	-0.36	0.36	0.22
GENE14887X	Y40C5A.2	Y40C5A.2 || ocr-4 || (1)	1	1.17	-0.38		0.23
GENE16756X	Y76A2B.2	Y76A2B.2 || lron-13 || (1)	1	1.2	-0.35	0.36	0.22
GENE14545X	Y37E11AL.6	Y37E11AL.6 || Y37E11AL.6 || (1)	1	0.73	-0.26	0.26	0.16
GENE15249X	Y47D3B.1	Y47D3B.1 || Y47D3B.1 || (3)	1	1.37	-0.48	0.48	0.3
GENE1605X	C15A11.2	C15A11.2 || C15A11.2 || (1)	1	0.19	-0.05	0.22	0.36
GENE5319X	F18E9.3	F18E9.3 || F18E9.3 || (1)	1	0.34	-0.14	0.44	0.69
GENE5458X	F21A10.4	F21A10.4 || arrd-28 || (1)	1	0.64	-0.26	0.66	1.12
GENE11249X	R52.3	R52.3 || math-35 || (1)	1	0.3	-0.12	0.33	0.5
GENE537X	C01B12.4	C01B12.4 || osta-1 || (3)	1	0.13	-0.03	0.13	0.26
GENE2728X	C34F6.5	C34F6.5 || C34F6.5 || (2)	1	0.18	-0.06	0.16	0.36
GENE10330X	M05D6.9	M05D6.9 || M05D6.9 || (1)	1	0.36	-0.14	0.35	0.75
GENE2512X	C32C4.1	C32C4.1 || C32C4.1 || (1)	1	0.21	-0.03	0.25	0.55
GENE15139X	Y45G12C.2	Y45G12C.2 || gst-10 || (4)	1	0.34	-0.07	0.42	0.78
GENE4191X	E03D2.1	E03D2.1 || nlp-13 || (1)	1	0.58	-0.11	0.28	0.89
GENE4580X	F09C6.2	F09C6.2 || fbxa-44 || (2)	1	0.57	-0.14	0.28	0.92
GENE250X	B0286.2	B0286.2 || lat-2 || (1)	1	0.44	-0.06	0.28	0.69
GENE9292X	K02E10.7	K02E10.7 || K02E10.7 || (1)	1	0.59	-0.09	0.45	1.04
GENE6467X	F35C8.2	F35C8.2 || sek-4 || (1)	1	0.2	-0.02	0.12	0.35
GENE5862X	F26D11.10	F26D11.10 || che-7 || (1)	1	0.36	-0.1	0.23	0.73
GENE3966X	D1044.8	D1044.8 || nekl-4 || (1)	1	0.76	-0.24	0.38	0.91
GENE1454X	C12D5.3	C12D5.3 || C12D5.3 || (1)	1	0.54	-0.16	0.29	0.78
GENE13619X	W05B2.7	W05B2.7 || W05B2.7 || (9)	1	0.47	-0.15	0.26	0.63
GENE3646X	C52B9.9	C52B9.9 || mec-18 || (1)	1	0.81	-0.24	0.59	1.19
GENE9480X	K04G7.3	K04G7.3 || ogt-1 || (2)	1	0.26	-0.05	0.18	0.37
GENE14193X	Y119D3A.3	Y119D3A.3 || fbxa-35 || (1)	1	0.47	-0.18	0.33	0.63
GENE4907X	F13B6.3	F13B6.3 || F13B6.3 || (1)	1	0.29	-0.09	0.17	0.29
GENE5118X	F15B9.8	F15B9.8 || F15B9.8 || (2)	1	1.21	-0.42	0.69	1.2
GENE4156X	E01H11.3	E01H11.3 || flp-20 || (1)	1	0.46	-0.18	0.28	0.5
GENE6994X	F41C3.6	F41C3.6 || F41C3.6 || (1)	1	0.53	-0.2	0.36	0.57
GENE4267X	F01D4.4	F01D4.4 || egl-21 || (4)	1	0.3	-0.14	0.21	0.35
GENE13626X	W05E10.5	W05E10.5 || W05E10.5 || (1)	1	0.77	-0.37	0.58	0.87
GENE10822X	R08A2.5	R08A2.5 || R08A2.5 || (1)	1	1.01	-0.36	0.76	1.08
GENE2483X	C31H2.3	C31H2.3 || C31H2.3 || (1)	1	0.44	-0.1	0.28	0.46
GENE2625X	C33G8.11	C33G8.11 || nhr-107 || (1)	1	0.45	-0.08	0.29	0.48
GENE4724X	F10E9.1	F10E9.1 || F10E9.1 || (1)	1	1.11	-0.24	0.77	1.19
GENE5761X	F25E2.1	F25E2.1 || gtr-1 || (1)	1	0.7	-0.13	0.5	0.77
GENE13079X	T26C5.4	T26C5.4 || T26C5.4 || (1)	1	0.37	-0.08	0.28	0.42
GENE9986X	K10F12.3	K10F12.3 || pll-1 || (1)	1	0.5	-0.14	0.35	0.53
GENE11806X	T06H11.1	T06H11.1 || unc-58 || (1)	1	0.35	-0.09	0.26	0.42
GENE17852X	ZK816.1	ZK816.1 || ZK816.1 || (1)	1	0.56	-0.16	0.42	0.64
GENE9424X	K04B12.2	K04B12.2 || K04B12.2 || (1)	1	0.39	-0.08	0.19	0.36
GENE12352X	T14G10.1	T14G10.1 || pps-1 || (1)	1	0.27	-0.05	0.15	0.26
GENE4127X	DH11.5	DH11.5 || DH11.5 || (5)	1	0.33	-0.08	0.2	0.32
GENE14197X	Y119D3B.13	Y119D3B.13 || Y119D3B.13 || (1)	1	0.43	-0.1	0.26	0.48
GENE15858X	Y54G2A.25	Y54G2A.25 || lad-2 || (4)	1	0.63	-0.15	0.36	0.65
GENE9299X	K02E11.6	K02E11.6 || K02E11.6 || (3)	1	0.24	-0.12	0.09	0.25
GENE6827X	F39B3.2	F39B3.2 || frpr-7 || (1)	1	0.22	-0.1	0.12	0.24
GENE14247X	Y17D7B.4	Y17D7B.4 || Y17D7B.4 || (1)	1	0.24	-0.11	0.12	0.29
GENE2506X	C32B5.4	C32B5.4 || fbxc-15 || (1)	1	0.18	-0.11	0.12	0.25
GENE10140X	M01B2.6	M01B2.6 || chil-12 || (1)	1	0.27	-0.17	0.17	0.39
GENE2536X	C32E8.3	C32E8.3 || C32E8.3 || (1)	1	0.2	-0.11	0.15	0.3
GENE13245X	T28B8.5	T28B8.5 || del-4 || (1)	1	0.67	-0.45	0.51	1.07
GENE2803X	C35E7.2	C35E7.2 || C35E7.2 || (1)	1	0.51	-0.36	0.44	0.71
GENE2414X	C30F8.2	C30F8.2 || vha-16 || (3)	1	0.21	-0.15	0.18	0.27
GENE16191X	Y61A9LA.11	Y61A9LA.11 || Y61A9LA.11 || (1)	1	0.07	-0.05	0.06	0.09
GENE8554X	F57C12.4	F57C12.4 || mrp-2 || (3)	1	0.35	-0.21	0.26	0.43
GENE11643X	T05C12.11	T05C12.11 || T05C12.11 || (1)	1	0.56	-0.34	0.48	0.67
GENE9030X	H14N18.1	H14N18.1 || unc-23 || (1)	1	0.41	-0.15	0.36	0.54
GENE13810X	W09G10.3	W09G10.3 || ncs-6 || (1)	1	0.25	-0.1	0.23	0.35
GENE12455X	T18D3.5	T18D3.5 || T18D3.5 || (1)	1	1.01	-0.6	1.04	1.53
GENE853X	C04G2.8	C04G2.8 || C04G2.8 || (1)	1	0.8	-0.78	0.86	1.65
GENE15861X	Y54G2A.29	Y54G2A.29 || ndnf-1 || (1)	1	0.07	-0.08	0.07	0.14
GENE10607X	R05A10.3	R05A10.3 || R05A10.3 || (1)	1	0.32	-0.29	0.26	0.61
GENE3704X	C53C11.3	C53C11.3 || ptr-5 || (1)	1	0.78	-0.35	0.65	0.76
GENE6957X	F40H3.3	F40H3.3 || F40H3.3 || (1)	1	0.77	-0.4	0.67	0.77
GENE7864X	F52E4.5	F52E4.5 || F52E4.5 || (1)	1	0.28	-0.14	0.23	0.29
GENE3664X	C52E2.4	C52E2.4 || C52E2.4 || (1)	1	0.2	-0.12	0.2	0.2
GENE431X	B0491.4	B0491.4 || lgc-20 || (1)	1	0.6	-0.35	0.57	0.55
GENE8247X	F55B12.1	F55B12.1 || ceh-24 || (1)	1	0.99	-0.55	0.93	0.92
GENE8608X	F57H12.5	F57H12.5 || F57H12.5 || (1)	1	0.46	-0.25	0.4	0.43
GENE6303X	F32D8.1	F32D8.1 || F32D8.1 || (1)	1	0.61	-0.33	0.59	0.62
GENE5254X	F17C8.1	F17C8.1 || acy-1 || (1)	1	0.92	-0.5	1.03	0.83
GENE5198X	F16F9.5	F16F9.5 || mec-10 || (1)	1	0.66	-0.39	0.69	0.58
GENE12129X	T10E9.3	T10E9.3 || T10E9.3 || (1)	1	0.62	-0.34	0.66	0.56
GENE13108X	T26H2.7	T26H2.7 || oac-49 || (2)	1	0.36	-0.21	0.39	0.34
GENE6589X	F36D1.8	F36D1.8 || F36D1.8 || (1)	1	2.03	-1.11	2.05	1.88
GENE13950X	Y105E8A.12	Y105E8A.12 || catp-1 || (1)	1	0.21	-0.12	0.21	0.2
GENE1379X	C10C6.2	C10C6.2 || npr-3 || (1)	1	0.64	-0.29	0.67	0.71
GENE3769X	C54E4.4	C54E4.4 || C54E4.4 || (1)	1	0.55	-0.28	0.59	0.6
GENE2620X	C33G3.1	C33G3.1 || dyc-1 || (1)	1	0.71	-0.31	0.79	0.84
GENE2249X	C27D8.2	C27D8.2 || C27D8.2 || (1)	1	0.44	-0.22	0.48	0.56
GENE1938X	C18H9.8	C18H9.8 || ift-74 || (1)	1	1.17	-0.6	1.31	1.45
GENE12529X	T19D7.7	T19D7.7 || T19D7.7 || (1)	1	0.6	-0.3	0.64	0.72
GENE14978X	Y42A5A.4	Y42A5A.4 || Y42A5A.4 || (1)	1	1.72	-0.74	1.62	1.96
GENE7691X	F49A5.2	F49A5.2 || clec-31 || (1)	1	0.4	-0.18	0.41	0.53
GENE11466X	T03E6.8	T03E6.8 || T03E6.8 || (1)	1	0.44	-0.26	0.56	0.61
GENE12271X	T13B5.1	T13B5.1 || snf-3 || (1)	1	0.32	-0.16	0.39	0.46
GENE904X	C05C9.1	C05C9.1 || C05C9.1 || (1)	1	0.66	-0.53	0.87	1.02
GENE4569X	F09C3.1	F09C3.1 || pes-7 || (1)	1	0.21	-0.17	0.25	0.3
GENE3686X	C53A5.5	C53A5.5 || kcnl-4 || (1)	1	0.31	-0.18	0.31	0.39
GENE4479X	F08D12.12	F08D12.12 || F08D12.12 || (1)	1	0.24	-0.15	0.23	0.29
GENE9784X	K08E7.8	K08E7.8 || K08E7.8 || (1)	1	0.45	-0.28	0.46	0.55
GENE9792X	K08F4.11	K08F4.11 || gst-3 || (1)	1	0.78	-0.44	0.77	0.88
GENE7140X	F42G8.19	F42G8.19 || F42G8.19 || (1)	1	0.58	-0.43	0.59	0.75
GENE3025X	C41C4.5	C41C4.5 || unc-105 || (1)	1	0.72	-0.52	0.78	0.85
GENE8632X	F58A6.6	F58A6.6 || srb-16 || (1)	1	0.81	-0.58	0.9	0.97
GENE15473X	Y49E10.23	Y49E10.23 || cccp-1 || (1)	1	0.2	-0.13	0.2	0.22
GENE15046X	Y43F8B.20	Y43F8B.20 || Y43F8B.20 || (1)	1	0.48	-0.38	0.6	0.63
GENE645X	C02B4.4	C02B4.4 || C02B4.4 || (5)	1	0.81	-0.52	0.57	0.82
GENE7041X	F41G3.1	F41G3.1 || F41G3.1 || (1)	1	0.41	-0.25	0.28	0.41
GENE5754X	F25D1.4	F25D1.4 || degt-1 || (1)	1	0.81	-0.48	0.58	0.82
GENE1983X	C24A3.6	C24A3.6 || twk-18 || (1)	1	0.47	-0.37	0.35	0.54
GENE3369X	C47E12.7	C47E12.7 || C47E12.7 || (1)	1	0.2	-0.14	0.15	0.2
GENE11749X	T06C12.13	T06C12.13 || nhr-213 || (1)	1	0.55	-0.43	0.46	0.59
GENE5786X	F25G6.6	F25G6.6 || asns-1 || (1)	1	0.37	-0.25	0.3	0.32
GENE494X	B0554.4	B0554.4 || B0554.4 || (2)	1	0.49	-0.36	0.41
GENE12349X	T14F9.3	T14F9.3 || hex-1 || (4)	1	0.43	-0.32	0.37	0.4
GENE3762X	C54E10.2	C54E10.2 || ncs-5 || (1)	1	0.52	-0.46	0.47	0.5
GENE13659X	W06B11.1	W06B11.1 || atat-2 || (1)	1	0.52	-0.42	0.43	0.48
GENE8975X	H08M01.2	H08M01.2 || rga-5 || (7)	1	0.47	-0.35	0.32	0.4
GENE17849X	ZK813.5	ZK813.5 || ZK813.5 || (1)	1	1.01	-0.69	0.75	0.89
GENE7513X	F46F6.4	F46F6.4 || dyf-6 || (1)	1	0.75	-0.51	0.68	0.75
GENE13613X	W05B10.4	W05B10.4 || W05B10.4 || (1)	1	0.63	-0.4	0.52	0.58
GENE11978X	T08G2.3	T08G2.3 || acdh-10 || (3)	1	0.12	-0.13	0.13	0.17
GENE14771X	Y39B6A.29	Y39B6A.29 || Y39B6A.29 || (1)	1	0.24	-0.26	0.24	0.34
GENE14312X	Y18D10A.8	Y18D10A.8 || Y18D10A.8 || (1)	1	0.49	-0.46	0.47	0.63
GENE17404X	ZK1320.4	ZK1320.4 || cyp-13A10 || (1)	1	0.36	-0.35	0.35	0.49
GENE1111X	C07A9.13	C07A9.13 || C07A9.13 || (2)	1	0.91	-0.6	1.2	0.82
GENE6669X	F36H9.5	F36H9.5 || F36H9.5 || (1)	1	0.53	-0.36	0.73	0.48
GENE453X	B0507.2	B0507.2 || B0507.2 || (1)	1	0.2	-0.13	0.24	0.19
GENE7772X	F49H12.3	F49H12.3 || F49H12.3 || (1)	1	0.75	-0.5	0.88	0.71
GENE8241X	F55B11.1	F55B11.1 || F55B11.1 || (1)	1	0.18	-0.14	0.24	0.19
GENE12553X	T20B12.3	T20B12.3 || T20B12.3 || (1)	1	0.09	-0.06	0.11	0.1
GENE622X	C01H6.1	C01H6.1 || col-61 || (1)	1	0.37	-0.28	0.57	0.48
GENE4829X	F11E6.8	F11E6.8 || F11E6.8 || (1)	1	0.26	-0.2	0.42	0.35
GENE8481X	F56G4.6	F56G4.6 || F56G4.6 || (1)	1	0.13	-0.12	0.21	0.2
GENE6418X	F34D6.3	F34D6.3 || sup-9 || (1)	1	0.59	-0.42	0.78	0.74
GENE16970X	ZC123.3	ZC123.3 || zfh-2 || (6)	1	0.44	-0.34	0.63	0.6
GENE13125X	T27A1.4	T27A1.4 || lgc-34 || (1)	1	0.67	-0.56	0.95	0.88
GENE218X	B0280.12	B0280.12 || glr-2 || (1)	1	0.58	-0.61	0.93	0.58
GENE970X	C06A1.2	C06A1.2 || C06A1.2 || (1)	1	0.29	-0.33	0.42	0.31
GENE16712X	Y75B7AR.1	Y75B7AR.1 || Y75B7AR.1 || (1)	1	0.48	-0.6	0.81	0.56
GENE4X	4R79.2	4R79.2 || 4R79.2 || (1)	1	0.5	-0.43	0.57	0.43
GENE6204X	F31D4.7	F31D4.7 || twk-35 || (1)	1	0.71	-0.67	0.89	0.67
GENE5828X	F26A1.15	F26A1.15 || acbp-7 || (3)	1	0.14	-0.13	0.15	0.13
GENE8514X	F57A8.4	F57A8.4 || F57A8.4 || (1)	1	0.54	-0.56	0.76	0.64
GENE16391X	Y69E1A.5	Y69E1A.5 || Y69E1A.5 || (1)	1	0.41	-0.38	0.55	0.43
GENE8610X	F57H12.7	F57H12.7 || mec-17 || (1)	1	0.39	-0.37	0.44	0.44
GENE2372X	C29F9.7	C29F9.7 || pat-4 || (1)	1	0.4	-0.3	0.41	0.35
GENE13637X	W05H12.1	W05H12.1 || W05H12.1 || (3)	1	0.74	-0.61	0.81	0.71
GENE16244X	Y64G10A.6	Y64G10A.6 || Y64G10A.6 || (1)	1	0.58	-0.46	0.66	0.62
GENE14531X	Y37D8A.2	Y37D8A.2 || Y37D8A.2 || (1)	1	0.31	-0.36	0.33	0.31
GENE14632X	Y38C1BA.2	Y38C1BA.2 || snn-1 || (1)	1	0.3	-0.36	0.4	0.33
GENE2351X	C29F5.1	C29F5.1 || C29F5.1 || (1)	1	0.29	-0.3	0.62	0.35
GENE4929X	F13D12.8	F13D12.8 || F13D12.8 || (1)	1	0.33	-0.25	0.58	0.4
GENE15978X	Y56A3A.6	Y56A3A.6 || Y56A3A.6 || (1)	1	0.1	-0.09	0.18	0.12
GENE15892X	Y54G9A.7	Y54G9A.7 || Y54G9A.7 || (1)	1	0.09	-0.08	0.17	0.12
GENE16152X	Y5F2A.1	Y5F2A.1 || ttr-16 || (1)	1	0.23	-0.22	0.43	0.32
GENE775X	C03G6.8	C03G6.8 || nhr-147 || (3)	1	0.69	-0.27	0.69	0.64
GENE2529X	C32E12.3	C32E12.3 || osr-1 || (1)	1	1.94	-0.68	1.99	1.68
GENE3669X	C52E4.1	C52E4.1 || cpr-1 || (2)	1	0.68	-0.22	0.68	0.56
GENE6070X	F28G4.4	F28G4.4 || F28G4.4 || (3)	1	2.15	-0.73	2.07	1.8
GENE516X	BE10.2	BE10.2 || agmo-1 || (2)	1	1.8	-0.66	2.13	1.75
GENE5608X	F22E12.3	F22E12.3 || F22E12.3 || (1)	1	1.2	-0.43	1.28	1.1
GENE16089X	Y57G7A.11	Y57G7A.11 || Y57G7A.11 || (1)	1	0.8	-0.3	0.86	0.76
GENE14096X	Y113G7A.14	Y113G7A.14 || Y113G7A.14 || (1)	1	0.42	-0.15	0.47	0.39
GENE1909X	C18E9.7	C18E9.7 || C18E9.7 || (1)	1	0.89	-0.42	1.12	0.86
GENE7658X	F48E3.4	F48E3.4 || F48E3.4 || (1)	1	0.2	-0.1	0.25	0.21
GENE10727X	R07A4.1	R07A4.1 || egl-36 || (1)	1	0.28	-0.12	0.37	0.3
GENE2723X	C34F6.10	C34F6.10 || C34F6.10 || (1)	1	0.31	-0.18	0.41	0.34
GENE11236X	R186.5	R186.5 || shw-3 || (1)	1	0.94	-0.56	1.28	1.11
GENE3021X	C41C4.10	C41C4.10 || sfxn-5 || (3)	1	0.4	-0.18	0.45	0.42
GENE6959X	F40H3.5	F40H3.5 || hst-3.1 || (8)	1	0.54	-0.21	0.6	0.56
GENE8581X	F57F5.3	F57F5.3 || F57F5.3 || (1)	1	0.93	-0.34	1.1	0.99
GENE8874X	F59F3.6	F59F3.6 || F59F3.6 || (1)	1	1.19	-0.45	1.47	1.42
GENE8735X	F58G6.4	F58G6.4 || acc-1 || (1)	1	0.97	-0.42	1.19	1.13
GENE14628X	Y38C1AB.6	Y38C1AB.6 || trpl-4 || (1)	1	1.18	-0.53	1.44	1.36
GENE2486X	C31H5.3	C31H5.3 || acr-19 || (1)	1	0.81	-0.31	1.1	0.72
GENE1062X	C06G1.2	C06G1.2 || C06G1.2 || (1)	1	0.94	-0.43	1.25	0.83
GENE1528X	C14A4.12	C14A4.12 || C14A4.12 || (1)	1	0.42	-0.21	0.61	0.4
GENE8822X	F59C12.1	F59C12.1 || cdh-9 || (1)	1	0.92	-0.41	1.31	0.88
GENE4455X	F08B12.1	F08B12.1 || prmn-1 || (1)	1	0.89	-0.47	1.37	0.95
GENE1879X	C18D11.1	C18D11.1 || C18D11.1 || (1)	1	0.47	-0.24	0.74	0.51
GENE10730X	R07A4.4	R07A4.4 || R07A4.4 || (1)	1	0.56	-0.28		0.62
GENE11593X	T05A1.3	T05A1.3 || lron-14 || (1)	1	0.71	-0.35	0.99	0.78
GENE3913X	D1007.13	D1007.13 || D1007.13 || (1)	1	0.72	-0.41	1.06	0.71
GENE12462X	T18H9.5	T18H9.5 || inx-10 || (3)	1	0.38	-0.24	0.57	0.42
GENE16509X	Y71G12B.17	Y71G12B.17 || Y71G12B.17 || (1)	1	0.76	-0.46	1.18	0.84
GENE1703X	C16C10.9	C16C10.9 || C16C10.9 || (1)	1	0.68	-0.26	1.02	0.84
GENE4775X	F11A3.1	F11A3.1 || acs-14 || (1)	1	0.31	-0.12	0.42	0.36
GENE9280X	K02D3.2	K02D3.2 || K02D3.2 || (1)	1	1.38	-0.54	1.96	1.62
GENE8714X	F58G1.4	F58G1.4 || dct-18 || (1)	1	0.29	-0.11	0.41	0.37
GENE7583X	F47D12.1	F47D12.1 || gar-2 || (7)	1	0.4	-0.11	0.56	0.47
GENE8189X	F54G2.1	F54G2.1 || F54G2.1 || (2)	1	0.43	-0.12	0.61	0.47
GENE11278X	T01B10.2	T01B10.2 || grd-14 || (1)	1	0.42	-0.21	0.7	0.56
GENE8619X	F58A4.14	F58A4.14 || bbs-4 || (2)	1	0.47	-0.21	0.79	0.58
GENE16034X	Y57G11A.5	Y57G11A.5 || Y57G11A.5 || (1)	1	0.6	-0.28	1.04	0.79
GENE849X	C04G2.2	C04G2.2 || C04G2.2 || (1)	1	0.34	-0.08	0.52	0.29
GENE9940X	K10B4.3	K10B4.3 || K10B4.3 || (1)	1	0.61	-0.15	0.89	0.53
GENE6996X	F41C6.1	F41C6.1 || unc-6 || (1)	1	0.66	-0.14	0.89	0.48
GENE9190X	K01A6.4	K01A6.4 || K01A6.4 || (1)	1	1.15	-0.33	1.51	1
GENE11319X	T01C4.2	T01C4.2 || odr-2 || (3)	1	0.38	-0.08	0.44	0.3
GENE13392X	W02A2.3	W02A2.3 || pqn-74 || (1)	1	1.26	-0.28	1.49	1.02
GENE12706X	T21H8.1	T21H8.1 || hlb-1 || (2)	1	0.51	-0.12	0.71	0.51
GENE7416X	F45H7.6	F45H7.6 || hecw-1 || (1)	1	0.31	-0.11	0.46	0.25
GENE7834X	F52D1.1	F52D1.1 || aagr-4 || (1)	1	0.58	-0.22	0.76	0.42
GENE10208X	M02D8.1	M02D8.1 || M02D8.1 || (1)	1	0.22	-0.08	0.3	0.16
GENE2244X	C27D6.1	C27D6.1 || C27D6.1 || (1)	1	0.75	-0.3	0.88	0.57
GENE16009X	Y57A10B.1	Y57A10B.1 || marc-5 || (1)	1	0.33	-0.12	0.37	0.24
GENE12787X	T22G5.4	T22G5.4 || srsx-19 || (1)	1	0.35	-0.18	0.46	0.28
GENE7731X	F49E10.5	F49E10.5 || ctbp-1 || (2)	1	0.55	-0.2	0.97	0.57
GENE10054X	K11G9.5	K11G9.5 || K11G9.5 || (1)	1	0.28	-0.09	0.45	0.55
GENE16943X	Y97E10C.1	Y97E10C.1 || Y97E10C.1 || (1)	1	0.81	-0.27	1.3
GENE6777X	F38C2.2	F38C2.2 || hlh-17 || (1)	1	0.72	-0.24	1.26	0.59
GENE17646X	ZK563.2	ZK563.2 || ZK563.2 || (1)	1	0.39	-0.11	0.64	0.33
GENE13867X	Y102A11A.7	Y102A11A.7 || Y102A11A.7 || (1)	1	0.37	-0.11	0.68	0.36
GENE66X	B0034.7	B0034.7 || B0034.7 || (5)	1	0.62	-0.45	1.44	1.14
GENE2539X	C32E8.6	C32E8.6 || C32E8.6 || (1)	1	0.37	-0.3	0.97	0.72
GENE7615X	F47G6.2	F47G6.2 || acs-16 || (1)	1	0.24	-0.17	0.61	0.5
GENE4559X	F09B12.6	F09B12.6 || flr-4 || (1)	1	0.49	-0.42	1.47	1.14
GENE5154X	F15G9.4	F15G9.4 || him-4 || (1)	1	0.1	-0.1	0.33	0.25
GENE14184X	Y119C1B.10	Y119C1B.10 || Y119C1B.10 || (1)	1	0.13	-0.11	0.4	0.33
GENE915X	C05D11.13	C05D11.13 || C05D11.13 || (1)	1	0.13	-0.13	0.32	0.23
GENE10476X	R01E6.4	R01E6.4 || acr-12 || (1)	1	0.47	-0.45	1.02	0.8
GENE964X	C05G5.3	C05G5.3 || C05G5.3 || (1)	1	0.26	-0.19	0.52	0.39
GENE13229X	T28A8.1	T28A8.1 || twk-40 || (3)	1	0.69	-0.54	1.52	1.13
GENE2489X	C31H5.6	C31H5.6 || C31H5.6 || (1)	1	0.23	-0.36	0.65	0.65
GENE6471X	F35C8.6	F35C8.6 || pfn-2 || (2)	1	0.06	-0.1	0.16	0.18
GENE1872X	C18C4.2	C18C4.2 || cft-1 || (1)	1	0.3	-0.23	0.52	0.53
GENE4974X	F13H10.9	F13H10.9 || F13H10.9 || (3)	1	0.32	-0.33	0.6	0.63
GENE1991X	C24B5.4	C24B5.4 || C24B5.4 || (1)	1	0.11	-0.13	0.27	0.3
GENE9719X	K08B5.2	K08B5.2 || K08B5.2 || (1)	1	0.17	-0.17	0.41	0.42
GENE8066X	F54B8.1	F54B8.1 || F54B8.1 || (1)	1	0.45	-0.4	1.03	0.93
GENE5256X	F17C8.4	F17C8.4 || ras-2 || (4)	1	0.1	-0.12	0.24	0.2
GENE15651X	Y52E8A.3	Y52E8A.3 || Y52E8A.3 || (1)	1	0.37	-0.39	0.74	0.68
GENE14942X	Y41D4B.24	Y41D4B.24 || Y41D4B.24 || (7)	1	0.19	-0.25	0.39	0.36
GENE1660X	C15H9.11	C15H9.11 || C15H9.11 || (1)	1	0.29	-0.18	0.55	0.48
GENE14722X	Y39A1A.3	Y39A1A.3 || Y39A1A.3 || (1)	1	0.1	-0.07	0.18	0.15
GENE1560X	C14B9.3	C14B9.3 || C14B9.3 || (1)	1	0.59	-0.28	1.09	1.03
GENE12980X	T24F1.6	T24F1.6 || tag-180 || (1)	1	0.58	-0.27	0.97	0.93
GENE11346X	T01E8.8	T01E8.8 || T01E8.8 || (1)	1	0.28	-0.15	0.58	0.54
GENE292X	B0334.6	B0334.6 || B0334.6 || (1)	1	0.37	-0.22	0.59	0.55
GENE6477X	F35D11.2	F35D11.2 || pqn-35 || (1)	1	0.47	-0.27	0.77	0.72
GENE6809X	F38H4.3	F38H4.3 || F38H4.3 || (1)	1	0.55	-0.36	0.87	0.8
GENE11861X	T07D10.5	T07D10.5 || clec-16 || (1)	1	0.47	-0.23		0.65
GENE13039X	T25F10.4	T25F10.4 || T25F10.4 || (1)	1	0.78	-0.38	0.84	1.04
GENE16572X	Y72A10A.1	Y72A10A.1 || Y72A10A.1 || (1)	1	0.8	-0.39	1.16	1.2
GENE3129X	C43F9.9	C43F9.9 || lgc-43 || (1)	1	0.32	-0.17	0.4	0.56
GENE4230X	E04F6.4	E04F6.4 || E04F6.4 || (1)	1	0.35	-0.15	0.4	0.53
GENE7648X	F48C11.3	F48C11.3 || nlp-3 || (1)	1	0.46	-0.17	0.6	0.7
GENE14480X	Y34B4A.4	Y34B4A.4 || Y34B4A.4 || (2)	1	0.29	-0.11	0.37	0.38
GENE14507X	Y37A1B.12	Y37A1B.12 || tor-1 || (1)	1	0.21	-0.08	0.27
GENE11108X	R12E2.2	R12E2.2 || R12E2.2 || (1)	1	0.16	-0.06	0.2	0.23
GENE16285X	Y66D12A.14	Y66D12A.14 || Y66D12A.14 || (1)	1	0.8	-0.32	1.02	1.25
GENE519X	C01A2.2	C01A2.2 || C01A2.2 || (1)	1	0.42	-0.24	0.62	0.71
GENE1286X	C09E7.3	C09E7.3 || oig-1 || (1)	1	0.34	-0.19	0.52	0.64
GENE9130X	H34I24.2	H34I24.2 || H34I24.2 || (1)	1	0.27	-0.15	0.39	0.48
GENE17079X	ZC334.12	ZC334.12 || ZC334.12 || (5)	1	0.72	-0.4	1.12	1.3
GENE16059X	Y57G11C.31	Y57G11C.31 || Y57G11C.31 || (1)	1	0.21	-0.12	0.33	0.35
GENE17045X	ZC247.2	ZC247.2 || ZC247.2 || (1)	1	0.72	-0.37	1.15	1.26
GENE11135X	R13A5.10	R13A5.10 || R13A5.10 || (1)	1	0.53	-0.23	0.86	0.96
GENE7950X	F53B7.2	F53B7.2 || frpr-9 || (1)	1	0.43	-0.3	0.57	0.76
GENE12454X	T18D3.4	T18D3.4 || myo-2 || (10)	1	0.51	-0.32	0.67	0.83
GENE6570X	F36A2.4	F36A2.4 || twk-30 || (1)	1	0.56	-0.4	0.84	0.96
GENE15869X	Y54G2A.41	Y54G2A.41 || Y54G2A.41 || (5)	1	0.19	-0.14	0.3	0.36
GENE6198X	F31D4.1	F31D4.1 || exos-7 || (1)	1	0.08	-0.09	0.17	0.22
GENE9368X	K03B4.9	K03B4.9 || K03B4.9 || (1)	1	0.24	-0.25	0.54	0.68
GENE4709X	F10D7.1	F10D7.1 || F10D7.1 || (1)	1	0.26	-0.33	0.52	0.75
GENE6615X	F36F2.5	F36F2.5 || tax-2 || (1)	1	0.24	-0.29	0.43	0.62
GENE16284X	Y66D12A.13	Y66D12A.13 || Y66D12A.13 || (1)	1	0.2	-0.23	0.41	0.58
GENE1492X	C13C4.3	C13C4.3 || nhr-136 || (1)	1	0.37	0.06	0.55	0.54
GENE4681X	F10C1.7	F10C1.7 || ifb-2 || (8)	1	0.9	0.13	1.29	1.29
GENE4588X	F09D12.1	F09D12.1 || grd-10 || (1)	1	1.06	0.13	1.61	1.76
GENE1928X	C18H7.1	C18H7.1 || C18H7.1 || (1)	1	1.84	0.27	2.27	2.49
GENE4418X	F07F6.6	F07F6.6 || nmr-1 || (1)	1	0.51	0.06	0.62	0.64
GENE7133X	F42G4.3	F42G4.3 || zyx-1 || (4)	1	0.4	0.02	0.46	0.56
GENE595X	C01G12.6	C01G12.6 || nspb-10 || (1)	1	1.02	0.22	1.26	1.22
GENE746X	C03D6.8	C03D6.8 || rpl-24.2 || (1)	1	0.19	0.06	0.24	0.23
GENE5157X	F15H10.1	F15H10.1 || col-12 || (2)	1	1.99	0.56	2.53	2.52
GENE1463X	C12D8.14	C12D8.14 || fipr-4 || (3)	1	2.02	0.64	2.76	2.98
GENE1465X	C12D8.16	C12D8.16 || fipr-7 || (1)	1	2.15	0.61	2.87	3.06
GENE3778X	C54F6.4	C54F6.4 || swt-2 || (1)	1	0.61	0.15	0.73	0.84
GENE4945X	F13E9.14	F13E9.14 || F13E9.14 || (3)	1	1.75	0.49	2.08	2.32
GENE4931X	F13D2.1	F13D2.1 || F13D2.1 || (4)	1	0.4	0.11	0.45	0.54
GENE1686X	C16B8.1	C16B8.1 || lin-18 || (3)	1	0.11	0.04	0.15	0.17
GENE4528X	F08G2.6	F08G2.6 || ins-37 || (1)	1	0.18	0.07	0.24	0.28
GENE17218X	ZC8.1	ZC8.1 || hsd-2 || (1)	1	0.31	0.14	0.43	0.5
GENE5007X	F14B8.7	F14B8.7 || otpl-3 || (1)	1	0.48	0.22	0.72	0.7
GENE11492X	T03F7.7	T03F7.7 || T03F7.7 || (2)	1	0.27	0.12	0.39	0.4
GENE8256X	F55C10.3	F55C10.3 || col-155 || (1)	1	1.27	0.49	1.7	1.8
GENE9126X	H32K21.1	H32K21.1 || H32K21.1 || (5)	1	0.61	0.25	0.81	0.8
GENE624X	C01H6.3	C01H6.3 || C01H6.3 || (1)	1	0.73	0.28	1.09	1.15
GENE11138X	R13A5.3	R13A5.3 || ttr-32 || (1)	1	0.4	0.17	0.65	0.65
GENE17809X	ZK742.6	ZK742.6 || ZK742.6 || (6)	1	0.4	0.16	0.64	0.63
GENE1466X	C12D8.17	C12D8.17 || fipr-6 || (1)	1	1.76	0.52	2.81	3.07
GENE1467X	C12D8.18	C12D8.18 || fipr-5 || (1)	1	1.88	0.63	3.05	3.2
GENE10023X	K11D12.3	K11D12.3 || srr-4 || (1)	1	0.36	0.09	0.57	0.6
GENE10068X	K11H3.5	K11H3.5 || K11H3.5 || (1)	1	0.34	0.12	0.56	0.65
GENE14735X	Y39A3A.3	Y39A3A.3 || Y39A3A.3 || (1)	1	0.42	0.12	0.69	0.66
GENE4315X	F01G4.5	F01G4.5 || F01G4.5 || (1)	1	0.1	0.03	0.17	0.23
GENE2291X	C28C12.5	C28C12.5 || spp-8 || (1)	1	0.37	0.13	0.5	0.73
GENE7348X	F45D11.15	F45D11.15 || F45D11.15 || (1)	1	1.25	0.42	1.84	2.51
GENE8397X	F56C11.2	F56C11.2 || ptr-11 || (1)	1	0.13	0.04	0.18	0.24
GENE4659X	F09G8.8	F09G8.8 || clec-160 || (1)	1	0.4	0.06	0.56	0.76
GENE17585X	ZK484.2	ZK484.2 || haf-9 || (5)	1	0.32	0.06	0.5	0.63
GENE2246X	C27D6.12	C27D6.12 || C27D6.12 || (5)	1	0.35	0.12	0.5	0.62
GENE11775X	T06E4.6	T06E4.6 || col-146 || (6)	1	1.4	0.46	1.93	2.33
GENE14858X	Y39H10A.1	Y39H10A.1 || Y39H10A.1 || (1)	1	1.66	0.4	2.19	2.74
GENE12514X	T19D12.1	T19D12.1 || T19D12.1 || (2)	1	0.45	0.07	0.55	0.73
GENE7657X	F48E3.3	F48E3.3 || uggt-1 || (1)	1	0.23	0.09	0.24	0.29
GENE2674X	C34C12.7	C34C12.7 || C34C12.7 || (1)	1	0.55	0.17	0.59	0.62
GENE9193X	K01A6.7	K01A6.7 || K01A6.7 || (4)	1	2.02	0.63	2.17	2.31
GENE4563X	F09B9.4	F09B9.4 || F09B9.4 || (1)	1	0.85	0.28	1	1.06
GENE12122X	T10E10.2	T10E10.2 || col-167 || (2)	1	1.34	0.4	1.52	1.68
GENE8420X	F56C9.8	F56C9.8 || F56C9.8 || (1)	1	1.1	0.34	1.15	1.33
GENE15519X	Y50D4A.1	Y50D4A.1 || Y50D4A.1 || (1)	1	0.17	0.05	0.17	0.2
GENE12124X	T10E10.5	T10E10.5 || col-169 || (1)	1	1.86	0.57	2.02	2.35
GENE4201X	E03H4.10	E03H4.10 || clec-17 || (1)	1	2.87	0.76	3.16	3.14
GENE3148X	C44B12.2	C44B12.2 || ost-1 || (2)	1	0.82	0.18	0.93	0.87
GENE12549X	T19H5.6	T19H5.6 || T19H5.6 || (1)	1	1.54	0.32	1.63	1.58
GENE16627X	Y73B6BL.44	Y73B6BL.44 || Y73B6BL.44 || (2)	1	0.41	0.08	0.43	0.45
GENE672X	C02E7.7	C02E7.7 || C02E7.7 || (1)	1	4.21	1.05	3.63	3.36
GENE15447X	Y49A10A.1	Y49A10A.1 || Y49A10A.1 || (1)	1	0.52	0.13	0.45
GENE1707X	C16C2.4	C16C2.4 || C16C2.4 || (1)	1	0.16	0.05	0.19	0.27
GENE9386X	K03E5.1	K03E5.1 || neto-1 || (1)	1	0.47	0.11	0.5	0.72
GENE14202X	Y119D3B.18	Y119D3B.18 || fbxa-91 || (1)	1	0.86	0.24	0.92	1.32
GENE833X	C04F12.7	C04F12.7 || C04F12.7 || (2)	1	0.37	0.07	0.44	0.69
GENE16263X	Y65B4BR.1	Y65B4BR.1 || Y65B4BR.1 || (1)	1	0.77	0.2	0.79	1.32
GENE2902X	C37E2.5	C37E2.5 || ceh-37 || (2)	1	0.44	0.06	0.48	0.56
GENE11631X	T05B4.3	T05B4.3 || phat-4 || (3)	1	0.71	0.13	0.77	0.93
GENE12317X	T13H5.1	T13H5.1 || T13H5.1 || (9)	1	0.45	0.09	0.45	0.59
GENE14549X	Y37E11AM.1	Y37E11AM.1 || smgl-2 || (1)	1	0.2	0.04	0.2	0.27
GENE14419X	Y26D4A.21	Y26D4A.21 || Y26D4A.21 || (1)	1	0.53	0.14	0.58	0.75
GENE9869X	K09D9.2	K09D9.2 || cyp-35A3 || (4)	1	0.82	0.41	0.9	1.15
GENE15680X	Y53F4B.1	Y53F4B.1 || Y53F4B.1 || (1)	1	0.38	0.19	0.47	0.59
GENE3296X	C46F11.1	C46F11.1 || unc-93 || (1)	1	0.76	0.12	0.99	0.9
GENE12520X	T19D12.9	T19D12.9 || T19D12.9 || (1)	1	1	0.11	0.72	1.22
GENE16143X	Y59E9AR.4	Y59E9AR.4 || thn-5 || (1)	1	0.1	0.01		0.12
GENE1210X	C08E3.9	C08E3.9 || fbxa-166 || (1)	1	0.24	0.1	0.36	0.45
GENE3775X	C54F6.14	C54F6.14 || ftn-1 || (2)	1	1.5	0.78	2.27	3.05
GENE7751X	F49E2.5	F49E2.5 || F49E2.5 || (20)	1	0.28	0.14	0.41	0.57
GENE15605X	Y51H4A.17	Y51H4A.17 || sta-1 || (10)	1	0.24	0.14	0.37	0.46
GENE1772X	C17E4.10	C17E4.10 || C17E4.10 || (3)	1	0.19	0.14	0.31	0.45
GENE16966X	ZC116.1	ZC116.1 || ZC116.1 || (1)	1	0.65	0.45	1.08	1.5
GENE13803X	W09D12.1	W09D12.1 || W09D12.1 || (1)	1	0.36	0.19	0.64	0.75
GENE12522X	T19D2.2	T19D2.2 || T19D2.2 || (6)	1	0.38	0.21	0.66	0.7
GENE17224X	ZC84.3	ZC84.3 || cls-3 || (1)	1	0.37	0.22	0.73	0.76
GENE2129X	C25G6.4	C25G6.4 || C25G6.4 || (1)	1	1.29	0.53	0.92	1.32
GENE3145X	C44B11.4	C44B11.4 || C44B11.4 || (1)	1	0.44	0.17	0.32	0.44
GENE5274X	F18A1.1	F18A1.1 || F18A1.1 || (3)	1	0.35	0.14	0.21	0.32
GENE3698X	C53B7.3	C53B7.3 || C53B7.3 || (2)	1	0.81	0.27	0.68	0.83
GENE3434X	C49A1.10	C49A1.10 || C49A1.10 || (1)	1	0.75	0.22	0.66	0.77
GENE4522X	F08G12.8	F08G12.8 || F08G12.8 || (1)	1	1.08	0.31	0.9	1.04
GENE503X	B0563.7	B0563.7 || B0563.7 || (1)	1	0.59	0.19	0.42	0.53
GENE764X	C03G6.13	C03G6.13 || tag-293 || (1)	1	1.53	0.47	1.14	1.38
GENE3421X	C48D5.2	C48D5.2 || ptp-1 || (3)	1	1.06	0.31	0.8	0.91
GENE11881X	T07E3.6	T07E3.6 || pdf-1 || (1)	1	0.46	0.14	0.31	0.4
GENE7216X	F43G6.8	F43G6.8 || F43G6.8 || (1)	1	1.21	0.3	0.89	0.99
GENE10514X	R02E12.4	R02E12.4 || R02E12.4 || (1)	1	1.09	0.25	0.82	0.87
GENE12516X	T19D12.3	T19D12.3 || T19D12.3 || (1)	1	0.93	0.22	0.7
GENE4854X	F12A10.5	F12A10.5 || cal-8 || (1)	1	0.56	0.08	0.31	0.54
GENE2627X	C33G8.2	C33G8.2 || C33G8.2 || (1)	1	0.87	0.22	0.49	0.82
GENE2955X	C39B5.14	C39B5.14 || C39B5.14 || (2)	1	0.82	0.21	0.48	0.74
GENE5054X	F14F8.14	F14F8.14 || F14F8.14 || (5)	1	1.51	0.3	0.94	1.43
GENE4168X	E02H1.1	E02H1.1 || E02H1.1 || (3)	1	0.18	0.06	0.12	0.19
GENE4976X	F13H6.3	F13H6.3 || F13H6.3 || (1)	1	0.23	0.08	0.15	0.25
GENE17912X	ZK863.8	ZK863.8 || ZK863.8 || (1)	1	0.52	0.14	0.33	0.53
GENE697X	C02F5.7	C02F5.7 || C02F5.7 || (4)	1	0.35	0.09	0.17	0.35
GENE17099X	ZC376.8	ZC376.8 || ZC376.8 || (1)	1	0.8	0.16	0.41	0.86
GENE2745X	C35A11.1	C35A11.1 || dmsr-7 || (2)	1	0.4	-0.03	0.3	0.41
GENE4551X	F09A5.2	F09A5.2 || F09A5.2 || (1)	1	0.32	-0.02	0.22	0.29
GENE8251X	F55B12.5	F55B12.5 || nrf-5 || (1)	1	0.36	-0.02	0.26	0.34
GENE17742X	ZK666.6	ZK666.6 || clec-60 || (3)	1	1.7	0.02	1.26	1.7
GENE1617X	C15B12.5	C15B12.5 || gar-1 || (3)	1	0.45	0.07	0.3	0.38
GENE5668X	F23B2.5	F23B2.5 || flp-1 || (6)	1	0.98	0.13	0.7	0.86
GENE10783X	R07E4.1	R07E4.1 || R07E4.1 || (2)	1	0.92	0.13	0.65	0.77
GENE10036X	K11D9.2	K11D9.2 || sca-1 || (8)	1	0.36	0.04	0.23	0.3
GENE8857X	F59E11.5	F59E11.5 || F59E11.5 || (1)	1	0.79	0.11	0.54	0.74
GENE8872X	F59F3.2	F59F3.2 || col-177 || (1)	1	1.65	0.24	1.22	1.56
GENE12625X	T20H4.1	T20H4.1 || osm-10 || (1)	1	1.48	0.15	1.09	1.35
GENE15003X	Y43C5A.2	Y43C5A.2 || Y43C5A.2 || (4)	1	0.57	0.06	0.43	0.55
GENE3236X	C45E1.4	C45E1.4 || C45E1.4 || (1)	1	0.61	0.02	0.4	0.52
GENE3708X	C53C9.2	C53C9.2 || C53C9.2 || (3)	1	0.8	0.01	0.5	0.64
GENE17954X	ZK945.3	ZK945.3 || puf-12 || (1)	1	0.22	0.01	0.13	0.19
GENE6201X	F31D4.4	F31D4.4 || clec-264 || (1)	1	0.65	0.04	0.5	0.58
GENE13081X	T26E3.10	T26E3.10 || T26E3.10 || (1)	1	0.74	0.05		0.66
GENE12851X	T23E7.2	T23E7.2 || T23E7.2 || (14)	1	0.28	0	0.2	0.26
GENE14624X	Y38C1AA.9	Y38C1AA.9 || Y38C1AA.9 || (1)	1	0.77	0.02	0.57	0.71
GENE5919X	F26G1.10	F26G1.10 || F26G1.10 || (4)	1	1.24	0.11	0.96	1.43
GENE15155X	Y46C8AL.5	Y46C8AL.5 || clec-72 || (1)	1	1.11	0.21	0.78	1.19
GENE16423X	Y6E2A.5	Y6E2A.5 || Y6E2A.5 || (2)	1	0.64	0.13	0.52	0.72
GENE17014X	ZC204.13	ZC204.13 || ZC204.13 || (1)	1	1.44	0.27	1.16	1.58
GENE2859X	C36E8.2	C36E8.2 || glb-11 || (1)	1	0.62	-0.03	0.36	0.69
GENE1293X	C09E8.1	C09E8.1 || C09E8.1 || (4)	1	0.23	-0.02	0.15	0.28
GENE2213X	C27A2.7	C27A2.7 || C27A2.7 || (3)	1	0.39	-0.03	0.33	0.46
GENE6066X	F28F9.4	F28F9.4 || aat-8 || (1)	1	0.64	-0.04		0.74
GENE7363X	F45E10.1	F45E10.1 || unc-53 || (1)	1	1.16	-0.12	0.83	1.38
GENE10315X	M04G7.2	M04G7.2 || M04G7.2 || (2)	1	0.57	-0.06	0.37	0.64
GENE2904X	C37H5.1	C37H5.1 || nex-4 || (1)	1	0.73	0.03	0.48	0.85
GENE1121X	C07B5.3	C07B5.3 || C07B5.3 || (1)	1	1.07	0.12	0.64	1.23
GENE14649X	Y38E10A.25	Y38E10A.25 || nspe-6 || (1)	1	0.45	0.05	0.26	0.53
GENE11058X	R11G1.3	R11G1.3 || gst-11 || (4)	1	0.51	0.03	0.3	0.58
GENE538X	C01B12.5	C01B12.5 || best-4 || (3)	1	0.51	-0.01	0.27	0.51
GENE15222X	Y46H3D.6	Y46H3D.6 || nhr-237 || (1)	1	0.27	-0.02	0.14	0.28
GENE10070X	K11H3.7	K11H3.7 || twk-48 || (2)	1	0.58	-0.04	0.38	0.54
GENE12437X	T17A3.10	T17A3.10 || T17A3.10 || (1)	1	0.8	-0.06		0.75
GENE12494X	T19C3.4	T19C3.4 || T19C3.4 || (1)	1	0.35	-0.04	0.14	0.4
GENE16157X	Y5H2A.2	Y5H2A.2 || nhr-275 || (1)	1	0.51	-0.03	0.23	0.55
GENE5133X	F15D4.5	F15D4.5 || F15D4.5 || (1)	1	0.64	0.03	0.27	0.54
GENE11589X	T04H1.8	T04H1.8 || ugt-56 || (1)	1	0.89	0.01	0.49	0.7
GENE12675X	T21D12.14	T21D12.14 || T21D12.14 || (1)	1	0.56	0.01	0.28	0.49
GENE15617X	Y51H7BM.1	Y51H7BM.1 || math-45 || (1)	1	0.86	0.01	0.47	0.77
GENE373X	B0414.2	B0414.2 || rnt-1 || (1)	1	0.57	-0.04	0.58	0.45
GENE1795X	C17F4.12	C17F4.12 || C17F4.12 || (5)	1	0.61	-0.03	0.63	0.5
GENE2020X	C24G6.7	C24G6.7 || grl-1 || (1)	1	2.02	-0.11	2.05	1.65
GENE363X	B0403.5	B0403.5 || B0403.5 || (2)	1	1.62	-0.08	1.75	1.31
GENE13345X	W01A8.6	W01A8.6 || W01A8.6 || (1)	1	1.05	-0.05	1.11	0.82
GENE1122X	C07B5.4	C07B5.4 || C07B5.4 || (5)	1	0.68	-0.06	0.73	0.53
GENE7055X	F41G4.1	F41G4.1 || dyla-1 || (1)	1	0.29	-0.03	0.32	0.24
GENE13077X	T26C5.2	T26C5.2 || T26C5.2 || (3)	1	1.76	-0.18	1.89	1.45
GENE3153X	C44B12.9	C44B12.9 || C44B12.9 || (5)	1	0.81	-0.06	0.89	0.73
GENE7730X	F49E10.4	F49E10.4 || F49E10.4 || (4)	1	0.72	-0.08	0.77	0.65
GENE2375X	C29G2.3	C29G2.3 || C29G2.3 || (1)	1	2.26	-0.12	2.69	2.11
GENE407X	B0454.8	B0454.8 || B0454.8 || (2)	1	1.5	-0.11	1.75	1.39
GENE5920X	F26G1.11	F26G1.11 || F26G1.11 || (2)	1	1.41	-0.12	1.61	1.29
GENE10013X	K11C4.2	K11C4.2 || K11C4.2 || (1)	1	0.62	-0.05	0.72	0.59
GENE2746X	C35A11.2	C35A11.2 || C35A11.2 || (1)	1	0.74	-0.03	0.84	0.64
GENE9004X	H12D21.9	H12D21.9 || H12D21.9 || (1)	1	0.95	-0.06	1.07	0.82
GENE9807X	K08F8.7	K08F8.7 || K08F8.7 || (1)	1	1.71	-0.13	1.96	1.5
GENE8039X	F53H4.3	F53H4.3 || F53H4.3 || (3)	1	1.1	-0.08	1.27	0.92
GENE17071X	ZC328.1	ZC328.1 || cuti-1 || (2)	1	0.84	-0.05	0.95	0.7
GENE16071X	Y57G11C.42	Y57G11C.42 || Y57G11C.42 || (3)	1	1.29	-0.13	1.5	1.14
GENE10263X	M03E7.2	M03E7.2 || M03E7.2 || (1)	1	1.49	-0.03	1.69	1.4
GENE1606X	C15A11.3	C15A11.3 || sol-1 || (1)	1	1.13	-0.07	1.34	0.93
GENE8291X	F55D12.1	F55D12.1 || F55D12.1 || (1)	1	0.6	-0.05	0.74	0.5
GENE10039X	K11E4.2	K11E4.2 || K11E4.2 || (1)	1	0.38	-0.03	0.48	0.33
GENE16027X	Y57E12AR.1	Y57E12AR.1 || Y57E12AR.1 || (4)	1	0.64	-0.08	0.79	0.54
GENE1125X	C07D10.1	C07D10.1 || C07D10.1 || (1)	1	0.75	-0.11	0.84	0.77
GENE8001X	F53F4.15	F53F4.15 || F53F4.15 || (1)	1	1.25	-0.21	1.46	1.3
GENE6941X	F40G12.6	F40G12.6 || F40G12.6 || (1)	1	1.39	-0.21	1.64	1.27
GENE1852X	C18A3.6	C18A3.6 || rab-3 || (3)	1	0.41	-0.09	0.52	0.4
GENE4619X	F09E8.7	F09E8.7 || lev-1 || (1)	1	0.94	-0.16	1.13	0.93
GENE9307X	K02E2.8	K02E2.8 || K02E2.8 || (1)	1	1.34	-0.25	1.67	1.32
GENE17067X	ZC317.3	ZC317.3 || glc-3 || (1)	1	0.93	-0.19	1.15	0.95
GENE8540X	F57B7.2	F57B7.2 || F57B7.2 || (1)	1	0.56	-0.12	0.64	0.49
GENE5064X	F14H12.1	F14H12.1 || col-165 || (2)	1	1.38	-0.25	1.45	1.24
GENE11901X	T07G12.3	T07G12.3 || T07G12.3 || (1)	1	2.67	-0.51	2.75	2.22
GENE14517X	Y37B11A.1	Y37B11A.1 || cutl-23 || (1)	1	1.93	-0.31	2.06	1.55
GENE10050X	K11G12.7	K11G12.7 || acr-3 || (1)	1	1.16	-0.32	1.31	1.1
GENE16160X	Y5H2B.1	Y5H2B.1 || Y5H2B.1 || (1)	1	0.61	-0.15	0.66	0.55
GENE4114X	D2096.6	D2096.6 || D2096.6 || (1)	1	2.04	-0.04	1.78	1.59
GENE3287X	C46E1.3	C46E1.3 || C46E1.3 || (1)	1	0.71	-0.02	0.62	0.54
GENE5871X	F26D2.14	F26D2.14 || F26D2.14 || (2)	1	0.74	-0.02	0.64	0.55
GENE1064X	C06G1.5	C06G1.5 || C06G1.5 || (1)	1	1.24	-0.03	1.05	0.87
GENE680X	C02F12.7	C02F12.7 || tag-278 || (1)	1	1.45	-0.06	1.2	1.03
GENE17356X	ZK1248.2	ZK1248.2 || col-74 || (1)	1	3.89	-0.17	3.21	2.84
GENE3765X	C54E10.6	C54E10.6 || C54E10.6 || (1)	1	1.01	-0.08	0.8	0.7
GENE14061X	Y110A7A.20	Y110A7A.20 || ift-20 || (1)	1	1.78	-0.12	1.45	1.24
GENE7638X	F48B9.5	F48B9.5 || npax-2 || (1)	1	1.95	-0.09	1.7	1.41
GENE11989X	T08G5.3	T08G5.3 || T08G5.3 || (5)	1	1.92	-0.13	1.69	1.41
GENE16268X	Y65B4BR.6	Y65B4BR.6 || grl-16 || (3)	1	1.88	-0.12	1.69	1.33
GENE3862X	C56C10.4	C56C10.4 || C56C10.4 || (1)	1	2.81	-0.2	2.39	2.17
GENE1539X	C14A4.9	C14A4.9 || C14A4.9 || (1)	1	2.94	-0.27	2.47	2.31
GENE57X	B0024.8	B0024.8 || che-12 || (1)	1	1.69	-0.11	1.43	1.35
GENE10683X	R05H5.8	R05H5.8 || tts-2 || (1)	1	1.99	-0.15	1.68	1.6
GENE6430X	F35A5.4	F35A5.4 || F35A5.4 || (3)	1	1.37	-0.15	1.2	1.05
GENE13815X	W09G12.10	W09G12.10 || W09G12.10 || (5)	1	1.99	-0.21	1.71	1.55
GENE10634X	R05D7.3	R05D7.3 || R05D7.3 || (1)	1	1.11	-0.1	0.94	0.82
GENE7927X	F53B1.4	F53B1.4 || F53B1.4 || (1)	1	2.47	-0.19	1.98	1.84
GENE8400X	F56C11.6	F56C11.6 || F56C11.6 || (1)	1	1.02	-0.05	0.83	0.77
GENE9519X	K05F6.10	K05F6.10 || K05F6.10 || (2)	1	1.12	-0.06	0.97	0.92
GENE17132X	ZC434.10	ZC434.10 || ZC434.10 || (1)	1	1.12	-0.09	0.97	0.95
GENE2089X	C25E10.11	C25E10.11 || C25E10.11 || (1)	1	1.02	-0.04	1	0.84
GENE1190X	C08B6.4	C08B6.4 || C08B6.4 || (1)	1	2.89	-0.13	2.71	2.29
GENE3756X	C54D2.1	C54D2.1 || C54D2.1 || (1)	1	1.27	-0.06	1.2	0.98
GENE2156X	C26B9.7	C26B9.7 || C26B9.7 || (6)	1	1.46	-0.1	1.31	1.17
GENE9781X	K08E7.5	K08E7.5 || K08E7.5 || (1)	1	1.61	-0.15	1.48	1.26
GENE6474X	F35D11.1	F35D11.1 || F35D11.1 || (1)	1	0.69	-0.07	0.65	0.57
GENE14606X	Y38A10A.2	Y38A10A.2 || Y38A10A.2 || (1)	1	2.46	-0.18	2.38	2.05
GENE14896X	Y40H4A.1	Y40H4A.1 || gar-3 || (3)	1	0.82	-0.07	0.8	0.66
GENE7201X	F43E2.3	F43E2.3 || insc-1 || (1)	1	1.28	-0.1	1.22	0.95
GENE5153X	F15G9.1	F15G9.1 || F15G9.1 || (8)	1	0.68	-0.09	0.64	0.51
GENE1161X	C07H6.3	C07H6.3 || cls-1 || (2)	1	0.54	-0.09	0.52	0.44
GENE11023X	R11A5.7	R11A5.7 || suro-1 || (5)	1	1.9	-0.28	1.77	1.49
GENE11488X	T03F7.1	T03F7.1 || snf-11 || (1)	1	1.53	-0.21	1.43	1.24
GENE6244X	F31F7.2	F31F7.2 || F31F7.2 || (1)	1	0.97	-0.1	0.93	0.88
GENE8539X	F57B7.1	F57B7.1 || dmsr-1 || (2)	1	1.05	-0.13	0.98	0.96
GENE8552X	F57C12.1	F57C12.1 || nas-38 || (1)	1	1.8	-0.23	1.59	1.5
GENE12700X	T21G5.5	T21G5.5 || asd-2 || (1)	1	0.6	-0.07	0.55	0.51
GENE14514X	Y37A1B.7	Y37A1B.7 || Y37A1B.7 || (1)	1	2.63	-0.33	2.42	2.22
GENE8882X	F59F5.5	F59F5.5 || F59F5.5 || (3)	1	0.85	-0.11	0.85	0.76
GENE12123X	T10E10.4	T10E10.4 || T10E10.4 || (1)	1	1.66	-0.21	1.7	1.53
GENE7740X	F49E12.12	F49E12.12 || F49E12.12 || (1)	1	2.06	-0.24	2.05	1.73
GENE14626X	Y38C1AB.2	Y38C1AB.2 || trpl-3 || (2)	1	2.03	-0.26	1.97	1.75
GENE4304X	F01G10.3	F01G10.3 || ech-9 || (3)	1	2.37	-0.04	1.82	2.08
GENE2402X	C30F12.1	C30F12.1 || C30F12.1 || (2)	1	0.31	0	0.26	0.25
GENE3314X	C46H11.10	C46H11.10 || C46H11.10 || (1)	1	1.98	0.07	1.62	1.6
GENE11762X	T06D8.10	T06D8.10 || T06D8.10 || (1)	1	2.33	0.04	1.89	1.99
GENE11936X	T08B1.2	T08B1.2 || tnt-4 || (2)	1	1.86	-0.03	1.48	1.56
GENE7112X	F42E11.4	F42E11.4 || tni-1 || (1)	1	2.21	-0.03	1.75	1.81
GENE16987X	ZC15.8	ZC15.8 || pqn-94 || (1)	1	0.64	-0.01	0.51	0.52
GENE2749X	C35A5.10	C35A5.10 || C35A5.10 || (2)	1	2.28	0	1.92	1.99
GENE8612X	F58A3.2	F58A3.2 || egl-15 || (16)	1	0.37	0	0.32	0.33
GENE6836X	F39D8.4	F39D8.4 || nas-13 || (4)	1	2.02	-0.02	1.77	1.75
GENE8845X	F59D6.7	F59D6.7 || F59D6.7 || (1)	1	0.97	0.03	0.81	0.88
GENE12095X	T10B9.9	T10B9.9 || T10B9.9 || (1)	1	1.4	0.02	1.25	1.31
GENE4386X	F07C3.2	F07C3.2 || F07C3.2 || (1)	1	1.68	-0.04	1.53	1.57
GENE17757X	ZK673.7	ZK673.7 || tnc-2 || (1)	1	1.55	-0.06	1.41	1.43
GENE2272X	C27H6.1	C27H6.1 || unc-41 || (2)	1	1.51	-0.13	1.19	1.22
GENE1273X	C09B9.8	C09B9.8 || hot-9 || (2)	1	0.44	-0.03	0.39	0.38
GENE4302X	F01G10.10	F01G10.10 || F01G10.10 || (1)	1	0.93	-0.06	1.08	0.79
GENE12619X	T20G5.5	T20G5.5 || epac-1 || (1)	1	1.56	-0.1		1.33
GENE17145X	ZC443.5	ZC443.5 || ugt-18 || (1)	1	2.68	-0.16	2.08	2.29
GENE15552X	Y50E8A.3	Y50E8A.3 || oig-3 || (1)	1	0.38	-0.03	0.32	0.33
GENE1557X	C14B9.1	C14B9.1 || hsp-12.2 || (2)	1	1.79	0.08	1.26	1.23
GENE4889X	F13A7.12	F13A7.12 || F13A7.12 || (1)	1	2.05	0.06	1.47	1.44
GENE5769X	F25E5.16	F25E5.16 || F25E5.16 || (1)	1	0.83	0.02	0.62	0.58
GENE11330X	T01D1.6	T01D1.6 || abu-11 || (1)	1	2.33	0.03	1.76	1.68
GENE6028X	F28C6.5	F28C6.5 || F28C6.5 || (1)	1	1.48	-0.01	1.1	1.11
GENE2379X	C29H12.3	C29H12.3 || rgs-3 || (4)	1	0.82	-0.03	0.62	0.59
GENE10250X	M03C11.1	M03C11.1 || M03C11.1 || (1)	1	0.99	-0.04	0.76	0.74
GENE6989X	F41C3.11	F41C3.11 || F41C3.11 || (1)	1	0.93	-0.05	0.72	0.65
GENE4153X	E01G6.2	E01G6.2 || E01G6.2 || (1)	1	0.7	-0.03	0.54	0.47
GENE13756X	W08E12.8	W08E12.8 || W08E12.8 || (1)	1	1.96	-0.06	1.5	1.34
GENE7036X	F41F3.3	F41F3.3 || F41F3.3 || (2)	1	2.58	-0.05	1.88	1.78
GENE6353X	F33A8.7	F33A8.7 || F33A8.7 || (1)	1	2.28	-0.09	1.64	1.54
GENE13688X	W06F12.3	W06F12.3 || W06F12.3 || (1)	1	2.34	-0.1	1.72	1.61
GENE3855X	C56A3.7	C56A3.7 || cav-2 || (1)	1	1.39	0.1	1.1	1.02
GENE5923X	F26G1.5	F26G1.5 || F26G1.5 || (1)	1	2.67	0.15	2.16	1.92
GENE11107X	R12E2.15	R12E2.15 || R12E2.15 || (4)	1	2.42	0.1	1.95	1.78
GENE12144X	T10G3.8	T10G3.8 || T10G3.8 || (2)	1	0.61	0.02	0.48	0.45
GENE2779X	C35D10.12	C35D10.12 || C35D10.12 || (1)	1	1.56	0.09	1.32	1.12
GENE9080X	H23N18.5	H23N18.5 || H23N18.5 || (1)	1	2.31	0.13	1.94	1.66
GENE11979X	T08G3.10	T08G3.10 || srw-35 || (1)	1	0.36	0.02	0.3	0.26
GENE11263X	R74.2	R74.2 || R74.2 || (5)	1	2.32	0.15	1.97	1.73
GENE6636X	F36H1.11	F36H1.11 || F36H1.11 || (1)	1	2.63	0.03	2.15	1.92
GENE4105X	D2092.8	D2092.8 || D2092.8 || (1)	1	2.86	0.06	2.39	2.01
GENE7918X	F53A9.3	F53A9.3 || F53A9.3 || (1)	1	1.54	0.02	1.31	1.09
GENE7836X	F52D1.3	F52D1.3 || abu-12 || (1)	1	2.42	0.08	2	1.67
GENE9392X	K03E6.5	K03E6.5 || unc-1 || (3)	1	0.96	0.01	0.78	0.67
GENE12094X	T10B9.8	T10B9.8 || cyp-13A1 || (1)	1	0.43	0.01	0.37	0.32
GENE13300X	T28H11.1	T28H11.1 || ssq-4 || (3)	1	1.27	0.01	1.1	0.92
GENE10474X	R01E6.2	R01E6.2 || R01E6.2 || (5)	1	2.11	0.12	1.76	1.42
GENE12981X	T24F1.7	T24F1.7 || T24F1.7 || (1)	1	1.6	0.09	1.33	1.03
GENE11082X	R12A1.2	R12A1.2 || snt-5 || (3)	1	0.52	0.02	0.45	0.34
GENE12449X	T17H7.4	T17H7.4 || pat-12 || (3)	1	0.67	0.03	0.58	0.45
GENE551X	C01C10.1	C01C10.1 || clc-2 || (2)	1	0.96	-0.04	0.81	0.63
GENE10777X	R07E3.2	R07E3.2 || R07E3.2 || (1)	1	1.82	-0.03	1.48	1.15
GENE7983X	F53F1.4	F53F1.4 || F53F1.4 || (2)	1	3.25	0.05	2.47	2.05
GENE13460X	W02F12.8	W02F12.8 || W02F12.8 || (5)	1	2.38	0.02	1.84	1.52
GENE17936X	ZK909.3	ZK909.3 || ZK909.3 || (5)	1	0.37	0.01	0.29	0.25
GENE446X	B0496.3	B0496.3 || unc-82 || (2)	1	0.59	0.04	0.46	0.34
GENE10520X	R02E4.3	R02E4.3 || R02E4.3 || (3)	1	3.12	0.25	2.39	1.81
GENE527X	C01B10.11	C01B10.11 || C01B10.11 || (1)	1	0.64	0.08	0.48	0.34
GENE7376X	F45E4.5	F45E4.5 || F45E4.5 || (11)	1	0.56	0.08	0.4	0.33
GENE11115X	R12E2.9	R12E2.9 || inx-15 || (1)	1	0.91	0.11	0.66	0.51
GENE9614X	K07B1.6	K07B1.6 || tos-1 || (8)	1	0.72	0.04	0.48	0.38
GENE7679X	F48F7.5	F48F7.5 || F48F7.5 || (1)	1	1.08	0.08	0.72	0.62
GENE10318X	M05B5.2	M05B5.2 || M05B5.2 || (1)	1	0.87	0.07	0.61	0.49
GENE11335X	T01D3.3	T01D3.3 || T01D3.3 || (2)	1	1.57	0.12	1.1	0.88
GENE2567X	C33A12.4	C33A12.4 || C33A12.4 || (1)	1	1.86	0.17	1.29	1.17
GENE9649X	K07D4.7	K07D4.7 || ephx-1 || (1)	1	0.81	0.09	0.57	0.52
GENE5565X	F22B5.3	F22B5.3 || cut-3 || (1)	1	3	0.2	2.29	2
GENE11714X	T05H10.3	T05H10.3 || T05H10.3 || (1)	1	2.34	0.15	1.72	1.53
GENE16153X	Y5F2A.2	Y5F2A.2 || ttr-17 || (3)	1	0.95	0.06	0.72	0.6
GENE7943X	F53B6.2	F53B6.2 || madd-4 || (5)	1	0.86	0.1	0.67	0.57
GENE2592X	C33D9.1	C33D9.1 || exc-5 || (1)	1	1	0.1	0.79	0.69
GENE16745X	Y75B8A.5	Y75B8A.5 || lron-12 || (1)	1	1.02	0.1	0.79	0.71
GENE13865X	Y102A11A.5	Y102A11A.5 || Y102A11A.5 || (5)	1	2.59	0.28	1.91	1.72
GENE16869X	Y87G2A.4	Y87G2A.4 || aex-6 || (6)	1	0.55	0.07	0.42	0.39
GENE958X	C05E7.1	C05E7.1 || C05E7.1 || (1)	1	2.3	-0.23	2.13	1.56
GENE4333X	F02D8.2	F02D8.2 || grd-12 || (1)	1	2.37	-0.18	2.15	1.61
GENE3270X	C46A5.4	C46A5.4 || C46A5.4 || (1)	1	1.2	-0.1	1.08	0.76
GENE6977X	F41B4.4	F41B4.4 || glr-6 || (2)	1	0.15	-0.02	0.19	0.1
GENE9201X	K01C8.3	K01C8.3 || tdc-1 || (2)	1	0.49	-0.06	0.62	0.37
GENE10014X	K11C4.3	K11C4.3 || unc-70 || (1)	1	0.4	-0.04	0.46	0.28
GENE9207X	K01D12.1	K01D12.1 || K01D12.1 || (1)	1	2.85	-0.2	1.93	1.79
GENE15041X	Y43F8B.10	Y43F8B.10 || Y43F8B.10 || (1)	1	0.78	-0.05		0.49
GENE1862X	C18B12.2	C18B12.2 || seb-3 || (1)	1	1.47	0.1	1.34	0.9
GENE7545X	F47B10.7	F47B10.7 || acbp-3 || (1)	1	0.85	0.05	0.72	0.47
GENE9491X	K05B2.4	K05B2.4 || K05B2.4 || (1)	1	0.89	0.01	0.83	0.52
GENE7364X	F45E10.2	F45E10.2 || F45E10.2 || (1)	1	0.55	0.03	0.56	0.39
GENE8292X	F55D12.2	F55D12.2 || F55D12.2 || (1)	1	0.68	0	0.72	0.48
GENE14990X	Y42H9B.1	Y42H9B.1 || col-115 || (1)	1	0.92	0	0.92	0.59
GENE1957X	C23H3.9	C23H3.9 || C23H3.9 || (2)	1	0.96	0.05	0.88	0.65
GENE10641X	R05D8.11	R05D8.11 || R05D8.11 || (1)	1	2.86	0.01	2.67	2.01
GENE11976X	T08G11.5	T08G11.5 || unc-29 || (1)	1	1.44	0.01	1.36	1.02
GENE11658X	T05D4.4	T05D4.4 || osm-7 || (1)	1	0.77	0	0.71	0.51
GENE17607X	ZK512.11	ZK512.11 || ZK512.11 || (1)	1	1.05	0.03	0.95	0.74
GENE2270X	C27H5.7	C27H5.7 || dyf-13 || (1)	1	1.6	-0.23	1.23	0.9
GENE5317X	F18E9.1	F18E9.1 || F18E9.1 || (1)	1	1.71	-0.21	1.3	0.98
GENE2687X	C34D4.1	C34D4.1 || C34D4.1 || (1)	1	1.46	-0.14	1.15	0.83
GENE10778X	R07E3.3	R07E3.3 || cut-5 || (1)	1	1.37	-0.16	1.08	0.8
GENE12392X	T15H9.3	T15H9.3 || hlh-6 || (1)	1	1.09	-0.12	0.85	0.63
GENE8715X	F58G1.5	F58G1.5 || lips-9 || (1)	1	2.31	-0.3	1.87	1.36
GENE9308X	K02E7.1	K02E7.1 || K02E7.1 || (3)	1	1.83	-0.2	1.42	1.11
GENE661X	C02D5.1	C02D5.1 || acdh-6 || (1)	1	1.66	-0.09	1.28	0.94
GENE9602X	K07A12.6	K07A12.6 || hot-5 || (1)	1	1.28	-0.04	0.97	0.72
GENE13127X	T27A1.6	T27A1.6 || mab-9 || (3)	1	0.78	-0.07	0.58	0.39
GENE7053X	F41G3.3	F41G3.3 || F41G3.3 || (1)	1	1.09	-0.19	0.96	0.61
GENE12319X	T13H5.3	T13H5.3 || cht-2 || (1)	1	1.41	-0.26	1.25	0.72
GENE3385X	C47F8.7	C47F8.7 || C47F8.7 || (1)	1	1.5	-0.18	1.32	0.87
GENE17770X	ZK682.5	ZK682.5 || lron-2 || (1)	1	1.25	-0.18	1.18	0.73
GENE10891X	R09B5.9	R09B5.9 || cnc-4 || (1)	1	1.13	-0.06	0.9	0.54
GENE1721X	C16C8.2	C16C8.2 || C16C8.2 || (1)	1	0.97	-0.06	0.88	0.52
GENE15082X	Y44E3A.1	Y44E3A.1 || Y44E3A.1 || (3)	1	0.58	-0.06	0.49	0.31
GENE17264X	ZK1055.5	ZK1055.5 || ZK1055.5 || (1)	1	1.17	-0.08	0.98	0.61
GENE4131X	DY3.5	DY3.5 || pqn-26 || (1)	1	2.38	0.44	2.54	1.86
GENE4741X	F10F2.9	F10F2.9 || pqn-29 || (1)	1	1.7	0.34	1.79	1.45
GENE659X	C02D4.1	C02D4.1 || jud-4 || (5)	1	0.75	0.17	0.93	0.64
GENE15746X	Y53H1B.2	Y53H1B.2 || Y53H1B.2 || (1)	1	0.5	0.12	0.57	0.4
GENE6457X	F35C5.10	F35C5.10 || nspb-11 || (1)	1	1.52	0.46	1.77	1.35
GENE4834X	F11F1.6	F11F1.6 || mig-18 || (1)	1	1.2	0.38	1.26	0.98
GENE4967X	F13H10.1	F13H10.1 || F13H10.1 || (1)	1	0.54	0.14	0.58	0.44
GENE11161X	R13F6.4	R13F6.4 || ten-1 || (3)	1	0.1	0.03	0.11	0.08
GENE591X	C01G12.2	C01G12.2 || nspb-7 || (1)	1	1.25	0.35	1.36	1.11
GENE12859X	T23F1.6	T23F1.6 || pqn-71 || (1)	1	3.02	0.84	3.19	2.82
GENE14884X	Y40B1B.7	Y40B1B.7 || Y40B1B.7 || (1)	1	0.26	0.07	0.27	0.24
GENE17384X	ZK1307.2	ZK1307.2 || ZK1307.2 || (4)	1	0.69	0.24	0.79	0.67
GENE6124X	F29D11.1	F29D11.1 || lrp-1 || (1)	1	0.61	0.22	0.83	0.62
GENE3118X	C43E11.5	C43E11.5 || C43E11.5 || (1)	1	1.1	0.3	1.43	1.09
GENE11252X	R52.9	R52.9 || math-37 || (2)	1	0.2	0.06	0.26	0.2
GENE4340X	F02E11.7	F02E11.7 || F02E11.7 || (1)	1	0.53	0.16	0.72	0.47
GENE9625X	K07C11.5	K07C11.5 || cri-2 || (1)	1	0.7	0.21	0.92	0.64
GENE959X	C05E7.2	C05E7.2 || C05E7.2 || (1)	1	2.11	0.55	2.63	2.19
GENE2280X	C28A5.3	C28A5.3 || nex-3 || (1)	1	0.71	0.16	0.89	0.78
GENE6075X	F28H1.4	F28H1.4 || F28H1.4 || (2)	1	0.69	0.17	0.92	0.8
GENE12408X	T16G1.1	T16G1.1 || pqn-67 || (3)	1	0.8	0.22	1.08	0.91
GENE6212X	F31E3.1	F31E3.1 || ceh-20 || (1)	1	0.61	0.12	0.77	0.62
GENE281X	B0310.6	B0310.6 || B0310.6 || (1)	1	0.4	0.14	0.49	0.4
GENE14861X	Y39H10A.4	Y39H10A.4 || Y39H10A.4 || (1)	1	0.46	0.17	0.57
GENE15582X	Y51A2D.9	Y51A2D.9 || ttr-24 || (1)	1	0.48	0.18	0.57	0.45
GENE13923X	Y105C5A.6	Y105C5A.6 || pqn-79 || (1)	1	1.77	0.57	2.19	1.71
GENE3569X	C50F2.5	C50F2.5 || C50F2.5 || (4)	1	0.43	0.17	0.6	0.54
GENE16515X	Y71G12B.24	Y71G12B.24 || mppa-1 || (1)	1	0.1	0.04	0.14	0.13
GENE13369X	W01D2.2	W01D2.2 || nhr-61 || (6)	1	0.24	0.09	0.33	0.28
GENE16633X	Y73B6BR.1	Y73B6BR.1 || pqn-89 || (5)	1	0.8	0.29	1.1	0.94
GENE2461X	C31C9.3	C31C9.3 || fbxa-167 || (1)	1	0.72	0.05	0.64	0.7
GENE3776X	C54F6.15	C54F6.15 || C54F6.15 || (5)	1	1.61	0.1	1.32	1.64
GENE8918X	H02K04.1	H02K04.1 || clec-229 || (1)	1	1.08	0.03	0.88	1.07
GENE7857X	F52E1.8	F52E1.8 || pho-6 || (1)	1	0.66	0.02	0.58	0.69
GENE6X	AC3.10	AC3.10 || spe-10 || (1)	1	0.73	0.05	0.68
GENE14224X	Y11D7A.9	Y11D7A.9 || Y11D7A.9 || (1)	1	2.48	0.17	2.31	1.93
GENE1827X	C17H12.10	C17H12.10 || C17H12.10 || (1)	1	0.74	0.06	0.68	0.8
GENE5027X	F14D7.12	F14D7.12 || F14D7.12 || (5)	1	1.25	0.12	1.26	1.45
GENE17848X	ZK813.4	ZK813.4 || ZK813.4 || (1)	1	0.94	0.14	0.94	1.06
GENE2256X	C27F2.2	C27F2.2 || nca-2 || (3)	1	1.11	0.2	1.02	1
GENE4596X	F09E10.7	F09E10.7 || F09E10.7 || (12)	1	0.49	0.07	0.44	0.42
GENE6429X	F35A5.3	F35A5.3 || abu-10 || (1)	1	1.48	0.22	1.37	1.29
GENE2344X	C29F3.5	C29F3.5 || clec-230 || (6)	1	3.27	0.4	3.08	2.99
GENE12326X	T14A8.2	T14A8.2 || T14A8.2 || (1)	1	2.3	0.24	2.2	2.14
GENE9220X	K01D12.9	K01D12.9 || K01D12.9 || (1)	1	4.12	0.46	3.97	3.7
GENE8426X	F56D1.6	F56D1.6 || cex-1 || (1)	1	0.99	0.1	0.95	0.96
GENE6309X	F32D8.15	F32D8.15 || F32D8.15 || (1)	1	1.48	0.17	1.48	1.32
GENE287X	B0334.13	B0334.13 || B0334.13 || (1)	1	2.37	0.34	2.51	2.22
GENE16248X	Y64H9A.2	Y64H9A.2 || Y64H9A.2 || (1)	1	2.25	0.33	2.34	2.01
GENE715X	C03A7.14	C03A7.14 || abu-8 || (5)	1	3.22	0.49	3.05	2.65
GENE7441X	F46B3.7	F46B3.7 || F46B3.7 || (1)	1	1.86	0.23	1.79	1.57
GENE17432X	ZK180.6	ZK180.6 || ZK180.6 || (1)	1	2.02	0.29	2.01	1.73
GENE5814X	F25H8.5	F25H8.5 || dur-1 || (3)	1	1.01	0.24	1.02	0.96
GENE5750X	F25C8.3	F25C8.3 || unc-80 || (1)	1	0.92	0.2	0.91	0.82
GENE11483X	T03F6.4	T03F6.4 || T03F6.4 || (2)	1	1.79	0.34	1.83	1.66
GENE2743X	C34H4.4	C34H4.4 || col-107 || (3)	1	2.67	0.43	2.64	2.5
GENE11110X	R12E2.4	R12E2.4 || inx-17 || (4)	1	0.5	0.08	0.5	0.48
GENE11060X	R11G1.6	R11G1.6 || R11G1.6 || (5)	1	1.01	0.15	1.01	1.01
GENE11774X	T06E4.4	T06E4.4 || col-147 || (1)	1	3.57	0.63	3.64	3.54
GENE3748X	C54D10.10	C54D10.10 || C54D10.10 || (1)	1	0.71	0.11	0.64	0.68
GENE5365X	F19C7.7	F19C7.7 || col-110 || (2)	1	1.52	0.27	1.42	1.5
GENE11628X	T05B4.11	T05B4.11 || phat-5 || (7)	1	2.78	0.52	2.58	2.81
GENE17013X	ZC204.12	ZC204.12 || ZC204.12 || (4)	1	1.35	0.32	1.23	1.36
GENE613X	C01G6.8	C01G6.8 || cam-1 || (1)	1	0.44	0.08	0.41	0.32
GENE11090X	R12B2.8	R12B2.8 || R12B2.8 || (5)	1	1.23	0.23	1.15	0.92
GENE856X	C04G6.10	C04G6.10 || C04G6.10 || (1)	1	1.56	0.34	1.35	1.15
GENE3496X	C49H3.1	C49H3.1 || gcy-8 || (1)	1	0.79	0.17	0.69	0.59
GENE710X	C03A3.3	C03A3.3 || C03A3.3 || (1)	1	1.08	0.25		0.68
GENE17347X	ZK1248.1	ZK1248.1 || nep-25 || (1)	1	0.66	0.15	0.81
GENE17279X	ZK1067.7	ZK1067.7 || abu-14 || (3)	1	0.66	0.17	0.63	0.5
GENE5295X	F18C5.1	F18C5.1 || sra-27 || (1)	1	1.11	0.3	1.02	0.99
GENE2323X	C29A12.4	C29A12.4 || nrx-1 || (13)	1	0.5	0.15	0.43	0.39
GENE15569X	Y51A2D.11	Y51A2D.11 || ttr-26 || (1)	1	0.93	0.25	0.82	0.75
GENE17192X	ZC506.4	ZC506.4 || mgl-1 || (1)	1	1.53	0.46	1.34	1.28
GENE7302X	F44F4.1	F44F4.1 || lurp-1 || (1)	1	1.08	0.23	0.89	0.93
GENE2981X	C39E9.8	C39E9.8 || C39E9.8 || (2)	1	0.41	0.08	0.35	0.36
GENE17614X	ZK512.9	ZK512.9 || grl-11 || (1)	1	1.93	0.38	1.6	1.69
GENE11778X	T06E4.9	T06E4.9 || T06E4.9 || (6)	1	1.25	0.29	0.97	0.98
GENE11907X	T07H3.3	T07H3.3 || math-38 || (1)	1	1.76	0.35	1.44	1.37
GENE658X	C02C6.3	C02C6.3 || lron-3 || (6)	1	0.68	0.08	0.63	0.5
GENE7462X	F46C5.2	F46C5.2 || F46C5.2 || (1)	1	1.02	0.12	0.98	0.77
GENE2399X	C30E1.5	C30E1.5 || fbxb-114 || (1)	1	2.21	0.22		1.69
GENE17235X	ZK1010.7	ZK1010.7 || col-97 || (6)	1	2.86	0.3	2.51	2.2
GENE7899X	F52H3.7	F52H3.7 || lec-2 || (4)	1	1.03	0.12	0.84	0.79
GENE8555X	F57C12.5	F57C12.5 || mrp-1 || (3)	1	0.89	0.13	0.7	0.71
GENE2343X	C29F3.2	C29F3.2 || wrt-8 || (1)	1	3.79	0.47	3.27	3.01
GENE16055X	Y57G11C.24	Y57G11C.24 || eps-8 || (5)	1	0.9	0.08	0.77	0.72
GENE16116X	Y59A8B.20	Y59A8B.20 || lon-8 || (5)	1	1.85	0.13	1.56	1.53
GENE11113X	R12E2.7	R12E2.7 || R12E2.7 || (1)	1	3.26	0.39	2.68	2.33
GENE11300X	T01B7.8	T01B7.8 || T01B7.8 || (1)	1	2.52	0.41	2.08	1.72
GENE13240X	T28B4.4	T28B4.4 || T28B4.4 || (1)	1	1.58	0.22	1.16	1.17
GENE15224X	Y46H3D.8	Y46H3D.8 || Y46H3D.8 || (1)	1	1.23	0.21	0.88	0.91
GENE15907X	Y55B1BR.5	Y55B1BR.5 || Y55B1BR.5 || (5)	1	1.19	0.21	0.87	0.92
GENE2650X	C34B2.11	C34B2.11 || C34B2.11 || (3)	1	0.57	0.04	0.65	0.46
GENE2106X	C25F9.10	C25F9.10 || C25F9.10 || (3)	1	0.44	0.02	0.48	0.4
GENE4986X	F13H8.5	F13H8.5 || F13H8.5 || (1)	1	1.37	0.07	1.58	1.25
GENE114X	B0207.2	B0207.2 || B0207.2 || (3)	1	0.48	0.04	0.54	0.42
GENE11777X	T06E4.8	T06E4.8 || T06E4.8 || (5)	1	0.93	0.1	1.05	0.8
GENE7529X	F46H5.5	F46H5.5 || F46H5.5 || (1)	1	1	0.08	1.06	0.84
GENE11175X	R13H4.8	R13H4.8 || R13H4.8 || (1)	1	3.27	0.28	3.35	2.65
GENE1622X	C15C6.1	C15C6.1 || C15C6.1 || (1)	1	1.71	0.03	1.75	1.37
GENE17875X	ZK84.1	ZK84.1 || ZK84.1 || (1)	1	1.46	0.03	1.53	1.16
GENE16851X	Y82E9BR.23	Y82E9BR.23 || Y82E9BR.23 || (1)	1	1.11	-0.01	1.24	0.92
GENE2621X	C33G3.3	C33G3.3 || lgc-21 || (3)	1	2.16	-0.02	2.13	1.79
GENE3321X	C46H11.9	C46H11.9 || phat-2 || (1)	1	2.26	-0.01	2.27	1.91
GENE8699X	F58F6.1	F58F6.1 || col-104 || (1)	1	3.39	0.02	3.35	2.84
GENE9729X	K08C9.4	K08C9.4 || col-65 || (3)	1	1.54	0.03	1.54	1.28
GENE8987X	H10E21.4	H10E21.4 || H10E21.4 || (1)	1	2.97	-0.08	3	2.6
GENE1981X	C24A3.2	C24A3.2 || C24A3.2 || (3)	1	0.54	0	0.57	0.48
GENE14875X	Y40B10A.9	Y40B10A.9 || Y40B10A.9 || (1)	1	0.54	-0.01	0.56	0.49
GENE15262X	Y47D7A.13	Y47D7A.13 || Y47D7A.13 || (1)	1	3	-0.04	3.12	2.74
GENE3087X	C42D4.3	C42D4.3 || C42D4.3 || (1)	1	1.75	0	1.61	1.52
GENE8834X	F59C6.5	F59C6.5 || F59C6.5 || (1)	1	0.21	0	0.19	0.18
GENE4565X	F09C12.1	F09C12.1 || ggr-3 || (1)	1	0.49	0.01	0.48	0.43
GENE11652X	T05C3.4	T05C3.4 || grl-18 || (1)	1	0.97	0.01	0.92	0.85
GENE12063X	T10A3.1	T10A3.1 || unc-10 || (4)	1	1.02	0	0.97	0.87
GENE35X	AH9.6	AH9.6 || AH9.6 || (2)	1	1.03	0	0.99	0.95
GENE10130X	M01A8.2	M01A8.2 || clip-1 || (3)	1	0.34	-0.01	0.33	0.31
GENE16054X	Y57G11C.22	Y57G11C.22 || Y57G11C.22 || (1)	1	0.46	0	0.46	0.42
GENE14222X	Y11D7A.5	Y11D7A.5 || Y11D7A.5 || (2)	1	2.04	0.08	1.9	1.86
GENE2211X	C27A2.5	C27A2.5 || C27A2.5 || (1)	1	2.2	0.11	1.98	1.85
GENE8439X	F56D3.1	F56D3.1 || F56D3.1 || (1)	1	2.16	0.1	1.98	1.81
GENE11106X	R12E2.14	R12E2.14 || R12E2.14 || (1)	1	2.71	0.12	2.55	2.28
GENE1874X	C18C4.5	C18C4.5 || C18C4.5 || (1)	1	0.42	0.03	0.41	0.33
GENE17131X	ZC416.8	ZC416.8 || cha-1 || (2)	1	0.82	0.07	0.78	0.66
GENE16916X	Y95B8A.1	Y95B8A.1 || nas-30 || (1)	1	1.84	0.07	1.73	1.47
GENE224X	B0280.7	B0280.7 || B0280.7 || (1)	1	1.16	0.21	1.35	1.15
GENE8609X	F57H12.6	F57H12.6 || F57H12.6 || (1)	1	1.8	0.27	2.03	1.79
GENE9403X	K03H1.3	K03H1.3 || ttr-3 || (5)	1	0.64	0.08	0.77	0.65
GENE11748X	T06C12.10	T06C12.10 || cgt-1 || (1)	1	0.55	0.07	0.65	0.57
GENE12937X	T24C12.4	T24C12.4 || T24C12.4 || (1)	1	1.84	0.22	2.21	1.94
GENE6758X	F38B2.2	F38B2.2 || F38B2.2 || (3)	1	0.45	0.07	0.53	0.47
GENE17616X	ZK520.3	ZK520.3 || dyf-2 || (2)	1	0.58	0.1	0.7	0.62
GENE1396X	C10F3.7	C10F3.7 || C10F3.7 || (1)	1	3.52	0.32	3.83	3.34
GENE13754X	W08E12.6	W08E12.6 || W08E12.6 || (1)	1	1.84	0.14	2.01	1.75
GENE3812X	C55A1.6	C55A1.6 || C55A1.6 || (6)	1	0.67	0.06	0.7	0.62
GENE16308X	Y67A10A.1	Y67A10A.1 || oac-56 || (1)	1	1.7	0.18	1.8	1.56
GENE12459X	T18H9.1	T18H9.1 || grd-6 || (1)	1	2.39	0.19	2.71	2.37
GENE11049X	R11E3.5	R11E3.5 || nhr-104 || (2)	1	0.3	0.03	0.34	0.28
GENE4534X	F08G5.4	F08G5.4 || col-130 || (1)	1	3.25	0.1	3.59	3.21
GENE17482X	ZK285.2	ZK285.2 || ZK285.2 || (1)	1	2.38	0.09	2.6	2.44
GENE11470X	T03F1.11	T03F1.11 || T03F1.11 || (1)	1	1.99	0.15	2.23	2.16
GENE720X	C03A7.7	C03A7.7 || abu-6 || (2)	1	0.76	0.01	0.98	0.79
GENE9074X	H23L24.3	H23L24.3 || ttll-11 || (1)	1	0.75	0.01	0.96	0.72
GENE9966X	K10D11.6	K10D11.6 || K10D11.6 || (1)	1	0.54	0.02	0.66	0.52
GENE17193X	ZC513.1	ZC513.1 || ZC513.1 || (1)	1	2.29	0.09	2.86	2.45
GENE17233X	ZK1010.4	ZK1010.4 || ZK1010.4 || (1)	1	1.44	0.08	1.82	1.6
GENE4051X	D2024.4	D2024.4 || D2024.4 || (3)	1	1.21	-0.27	1.21	1.8
GENE5262X	F17E9.1	F17E9.1 || col-116 || (1)	1	0.15	-0.02	0.16	0.22
GENE6857X	F39H12.3	F39H12.3 || F39H12.3 || (1)	1	0.17	-0.03	0.2	0.27
GENE10708X	R06C7.10	R06C7.10 || myo-1 || (1)	1	0.81	-0.12	0.92	1.23
GENE3944X	D1022.8	D1022.8 || cah-2 || (1)	1	1.12	-0.12	1.07	1.75
GENE7354X	F45D3.2	F45D3.2 || F45D3.2 || (1)	1	0.94	-0.11	0.84	1.39
GENE16218X	Y62E10A.9	Y62E10A.9 || rab-19 || (8)	1	0.11	-0.01	0.1	0.15
GENE557X	C01C4.3	C01C4.3 || C01C4.3 || (3)	1	0.43	-0.01	0.41	0.56
GENE9796X	K08F4.4	K08F4.4 || glt-3 || (1)	1	0.39	0	0.37	0.49
GENE3485X	C49G7.11	C49G7.11 || djr-1.2 || (1)	1	0.44	-0.03	0.44	0.58
GENE7680X	F48F7.6	F48F7.6 || F48F7.6 || (1)	1	0.28	-0.02	0.28	0.35
GENE9390X	K03E6.3	K03E6.3 || ncs-3 || (1)	1	0.42	-0.02	0.44	0.54
GENE3932X	D1014.1	D1014.1 || sul-2 || (1)	1	0.66	-0.1	0.6	0.85
GENE7696X	F49A5.9	F49A5.9 || clec-32 || (1)	1	0.38	-0.07	0.35	0.49
GENE7746X	F49E12.8	F49E12.8 || F49E12.8 || (1)	1	0.59	-0.09	0.58	0.76
GENE6218X	F31E8.2	F31E8.2 || snt-1 || (5)	1	0.95	-0.13	0.79	1.06
GENE8302X	F55F3.1	F55F3.1 || aakb-1 || (3)	1	0.16	-0.01	0.14	0.18
GENE6686X	F37B1.4	F37B1.4 || gst-15 || (1)	1	1	-0.09	0.87	1.17
GENE17683X	ZK622.4	ZK622.4 || ZK622.4 || (4)	1	0.52	-0.04	0.46	0.63
GENE12434X	T16H12.9	T16H12.9 || T16H12.9 || (3)	1	0.48	-0.05	0.38	0.57
GENE1875X	C18C4.9	C18C4.9 || glb-6 || (3)	1	0.93	-0.11	0.73	0.91
GENE3277X	C46C11.3	C46C11.3 || C46C11.3 || (1)	1	1.19	-0.16	0.94	1.16
GENE1133X	C07E3.10	C07E3.10 || C07E3.10 || (1)	1	1.84	-0.18	1.59	1.83
GENE7650X	F48C5.2	F48C5.2 || F48C5.2 || (1)	1	1.16	-0.1	0.93	1.1
GENE9548X	K06A9.1	K06A9.1 || K06A9.1 || (1)	1	1.04	-0.16	0.95	1.11
GENE11144X	R13A5.9	R13A5.9 || R13A5.9 || (1)	1	0.84	-0.14	0.71	0.85
GENE4364X	F07A11.4	F07A11.4 || F07A11.4 || (1)	1	0.46	-0.05	0.43	0.46
GENE6902X	F40F12.4	F40F12.4 || mam-7 || (1)	1	1.57	-0.2	1.33	1.4
GENE9072X	H22K11.3	H22K11.3 || H22K11.3 || (1)	1	1.21	-0.13	1.09	1.12
GENE11541X	T04C12.3	T04C12.3 || T04C12.3 || (6)	1	0.42	-0.05	0.37	0.4
GENE4445X	F08A8.1	F08A8.1 || acox-1 || (1)	1	0.24	-0.08	0.27	0.28
GENE9760X	K08E3.1	K08E3.1 || tyr-2 || (1)	1	0.9	-0.28	1.04	1.01
GENE4076X	D2062.12	D2062.12 || lgc-28 || (2)	1	0.4	-0.11	0.43	0.42
GENE10096X	K12F2.1	K12F2.1 || myo-3 || (1)	1	1.12	-0.27	1.27	1.18
GENE11915X	T07H6.4	T07H6.4 || T07H6.4 || (3)	1	0.53	-0.14	0.59	0.55
GENE10740X	R07B1.8	R07B1.8 || R07B1.8 || (1)	1	0.83	-0.17	0.89	0.86
GENE4787X	F11A5.5	F11A5.5 || F11A5.5 || (1)	1	0.88	-0.22	0.89	0.95
GENE15614X	Y51H4A.7	Y51H4A.7 || Y51H4A.7 || (1)	1	0.46	-0.11	0.45	0.47
GENE10390X	M176.5	M176.5 || M176.5 || (1)	1	1.01	-0.19	1.02	1.06
GENE10007X	K10H10.4	K10H10.4 || K10H10.4 || (1)	1	2.4	-0.42	2.33	2.28
GENE16700X	Y75B12B.11	Y75B12B.11 || Y75B12B.11 || (5)	1	2.06	-0.31	2	2.05
GENE2888X	C37C3.11	C37C3.11 || C37C3.11 || (1)	1	0.83	-0.28	0.76	0.81
GENE8644X	F58B4.2	F58B4.2 || F58B4.2 || (1)	1	1.2	-0.45	1.08	1.19
GENE9342X	K02G10.5	K02G10.5 || K02G10.5 || (1)	1	0.85	-0.29	0.75	0.74
GENE7269X	F44D12.1	F44D12.1 || magu-4 || (1)	1	0.77	-0.15	0.59	0.63
GENE6976X	F41B4.3	F41B4.3 || F41B4.3 || (1)	1	0.76	-0.19	0.62	0.65
GENE5300X	F18C5.5	F18C5.5 || F18C5.5 || (1)	1	2.85	-0.61	2.42	2.45
GENE13213X	T28A11.11	T28A11.11 || gst-23 || (4)	1	0.67	-0.15	0.57	0.6
GENE13040X	T25F10.5	T25F10.5 || bbs-8 || (1)	1	1.23	-0.32	1.07	1.05
GENE12639X	T21B10.6	T21B10.6 || cutl-15 || (1)	1	0.98	-0.2	0.94	0.88
GENE8742X	F58H1.2	F58H1.2 || F58H1.2 || (2)	1	1.42	-0.34	1.37	1.25
GENE16412X	Y6B3B.10	Y6B3B.10 || lagr-1 || (1)	1	1.52	-0.39	1.46	1.35
GENE14170X	Y116F11A.6	Y116F11A.6 || Y116F11A.6 || (1)	1	1.26	-0.34	1.19	1.16
GENE3614X	C50H2.3	C50H2.3 || mec-9 || (2)	1	0.75	-0.23	0.64	0.89
GENE6032X	F28C6.9	F28C6.9 || F28C6.9 || (1)	1	0.87	-0.28	0.79	1.02
GENE15474X	Y49E10.24	Y49E10.24 || arrd-16 || (3)	1	0.6	-0.23	0.54	0.71
GENE10051X	K11G9.1	K11G9.1 || K11G9.1 || (1)	1	0.53	-0.13	0.44	0.61
GENE7028X	F41E7.3	F41E7.3 || npr-6 || (1)	1	0.7	-0.15	0.62	0.76
GENE14742X	Y39A3CL.2	Y39A3CL.2 || rimb-1 || (1)	1	0.58	-0.15	0.49	0.63
GENE6454X	F35C12.2	F35C12.2 || ncx-4 || (3)	1	0.28	-0.07	0.27	0.35
GENE5393X	F20A1.4	F20A1.4 || F20A1.4 || (1)	1	0.74	-0.21	0.72	0.85
GENE6549X	F35H12.1	F35H12.1 || F35H12.1 || (1)	1	1.41	-0.4	1.53	1.78
GENE6541X	F35H10.10	F35H10.10 || F35H10.10 || (1)	1	0.51	-0.18	0.54	0.67
GENE10519X	R02E4.2	R02E4.2 || R02E4.2 || (2)	1	0.42	-0.14	0.44	0.54
GENE5950X	F27C1.11	F27C1.11 || F27C1.11 || (4)	1	0.68	-0.16	0.69	0.79
GENE17497X	ZK328.7	ZK328.7 || ZK328.7 || (2)	1	1.08	-0.2	1.12	1.28
GENE17480X	ZK270.1	ZK270.1 || ptr-23 || (1)	1	0.55	-0.07	0.53	0.64
GENE6995X	F41C3.8	F41C3.8 || F41C3.8 || (1)	1	0.61	-0.04	0.69	0.64
GENE6444X	F35B3.4	F35B3.4 || F35B3.4 || (1)	1	1.94	-0.12	2.18	2.18
GENE7396X	F45G2.2	F45G2.2 || myo-6 || (1)	1	1.34	-0.08	1.46	1.49
GENE3185X	C44C10.9	C44C10.9 || C44C10.9 || (2)	1	0.97	-0.11	1.09	1.07
GENE11854X	T07D1.2	T07D1.2 || T07D1.2 || (3)	1	0.35	-0.04	0.4	0.39
GENE1639X	C15C8.8	C15C8.8 || C15C8.8 || (5)	1	0.73	-0.05	0.74	0.75
GENE4900X	F13B12.3	F13B12.3 || F13B12.3 || (2)	1	1.36	-0.11	1.38	1.46
GENE11632X	T05B4.8	T05B4.8 || T05B4.8 || (1)	1	1.5	-0.01	1.58	1.61
GENE15078X	Y44A6D.2	Y44A6D.2 || Y44A6D.2 || (1)	1	1.48	-0.03	1.44	1.48
GENE3792X	C54G4.7	C54G4.7 || C54G4.7 || (4)	1	0.19	0	0.18	0.2
GENE14217X	Y11D7A.14	Y11D7A.14 || hum-9 || (1)	1	1.26	-0.02	1.22	1.37
GENE4939X	F13E6.6	F13E6.6 || rhgf-1 || (1)	1	1.05	-0.13	1.08	1.01
GENE3269X	C46A5.3	C46A5.3 || col-14 || (1)	1	2.38	-0.2	2.47	2.3
GENE17858X	ZK822.3	ZK822.3 || nhx-9 || (3)	1	0.83	-0.07	0.85	0.81
GENE12854X	T23E7.5	T23E7.5 || T23E7.5 || (2)	1	1.55	-0.16	1.58	1.55
GENE54X	B0024.2	B0024.2 || col-150 || (1)	1	2.22	0.03	2.46	2.62
GENE7266X	F44C8.7	F44C8.7 || nstp-8 || (1)	1	0.57	0.01	0.62	0.66
GENE12646X	T21B4.2	T21B4.2 || col-85 || (1)	1	2.01	-0.01	2.33	2.48
GENE13628X	W05E7.3	W05E7.3 || grd-13 || (1)	1	1	0.03	1.05	1.22
GENE6923X	F40F8.8	F40F8.8 || arrd-6 || (1)	1	1.27	-0.1	1.51	1.58
GENE10606X	R05A10.2	R05A10.2 || R05A10.2 || (1)	1	0.69	-0.03	0.82	0.88
GENE8158X	F54E4.4	F54E4.4 || F54E4.4 || (1)	1	0.42	-0.05	0.49	0.54
GENE13614X	W05B2.1	W05B2.1 || col-94 || (2)	1	1.52	-0.15	1.78	1.99
GENE12181X	T11F9.10	T11F9.10 || T11F9.10 || (1)	1	0.49	-0.06	0.55	0.61
GENE10003X	K10H10.10	K10H10.10 || K10H10.10 || (1)	1	1.35	-0.02	1.71	1.92
GENE11118X	R12H7.1	R12H7.1 || unc-9 || (1)	1	0.98	-0.04	1.15	1.32
GENE1060X	C06E8.5	C06E8.5 || C06E8.5 || (1)	1	2.12	0.13	2.67	2.58
GENE9946X	K10C2.5	K10C2.5 || grl-6 || (1)	1	0.82	0.01	1	0.97
GENE5713X	F23H11.6	F23H11.6 || F23H11.6 || (1)	1	0.86	0	1.18	1.08
GENE8782X	F59A6.10	F59A6.10 || F59A6.10 || (8)	1	1	-0.01	1.32	1.24
GENE12654X	T21B6.3	T21B6.3 || T21B6.3 || (1)	1	1.38	-0.1	1.76	1.64
GENE16964X	ZC101.2	ZC101.2 || unc-52 || (3)	1	0.77	-0.04	1	0.96
GENE16618X	Y73B6BL.34	Y73B6BL.34 || bli-6 || (1)	1	1.61	-0.04	2.07	2.1
GENE9725X	K08C7.6	K08C7.6 || K08C7.6 || (1)	1	0.37	-0.03	0.51	0.41
GENE7329X	F45B8.3	F45B8.3 || F45B8.3 || (1)	1	1.4	-0.2	1.91	1.73
GENE10342X	M110.9	M110.9 || M110.9 || (1)	1	1.25	-0.17	1.74	1.56
GENE15123X	Y45F3A.1	Y45F3A.1 || Y45F3A.1 || (1)	1	0.18	-0.03	0.23	0.21
GENE3099X	C43C3.1	C43C3.1 || ifp-1 || (2)	1	1.34	-0.09	2.24	2.23
GENE4561X	F09B9.2	F09B9.2 || unc-115 || (4)	1	0.38	-0.06	0.64	0.6
GENE9446X	K04E7.2	K04E7.2 || pept-1 || (1)	1	0.37	-0.07	0.64	0.64
GENE10446X	M88.4	M88.4 || M88.4 || (1)	1	0.45	-0.07	0.64	0.65
GENE13516X	W03F8.1	W03F8.1 || tni-4 || (2)	1	0.27	-0.02	0.38	0.39
GENE907X	C05D10.1	C05D10.1 || attf-4 || (1)	1	0.29	-0.01	0.41	0.45
GENE13303X	T28H11.5	T28H11.5 || ssq-2 || (2)	1	0.2	-0.01	0.25	0.3
GENE13873X	Y102A5B.3	Y102A5B.3 || clec-37 || (1)	1	1.13	-0.04	1.5	1.81
GENE4881X	F12F6.9	F12F6.9 || col-128 || (1)	1	0.55	-0.16	0.77	0.89
GENE6602X	F36D4.4	F36D4.4 || F36D4.4 || (1)	1	0.53	-0.18	0.73	0.83
GENE7660X	F48E3.7	F48E3.7 || lgc-11 || (1)	1	1.07	-0.24	1.34	1.59
GENE17926X	ZK896.8	ZK896.8 || gcy-18 || (1)	1	0.54	-0.13	0.7	0.86
GENE8726X	F58G4.1	F58G4.1 || myo-5 || (1)	1	0.99	-0.32	1.37	1.47
GENE10498X	R02D1.2	R02D1.2 || R02D1.2 || (2)	1	0.82	-0.26	1.05	1.1
GENE9654X	K07E12.1	K07E12.1 || dig-1 || (1)	1	0.69	-0.21	0.97	0.97
GENE15365X	Y48B6A.9	Y48B6A.9 || hot-7 || (2)	1	0.87	-0.22	1.14	1.18
GENE4639X	F09F7.8	F09F7.8 || nspb-12 || (1)	1	1.57	-0.34	1.94	2.1
GENE8937X	H04M03.2	H04M03.2 || nspb-6 || (1)	1	1.89	-0.36	2.26	2.56
GENE10569X	R03H4.7	R03H4.7 || srsx-20 || (4)	1	0.45	-0.08	0.54	0.59
GENE10045X	K11G12.2	K11G12.2 || acr-2 || (3)	1	0.95	-0.15	1.04	1.23
GENE16749X	Y75B8A.9	Y75B8A.9 || gly-11 || (4)	1	0.17	-0.03	0.2	0.2
GENE872X	C05A9.2	C05A9.2 || C05A9.2 || (1)	1	0.58	0.14	0.87	0.66
GENE7358X	F45E1.1	F45E1.1 || F45E1.1 || (1)	1	0.91	0.23	1.46	1
GENE17003X	ZC190.4	ZC190.4 || ZC190.4 || (1)	1	0.8	0.12	1.14	0.79
GENE475X	B0513.9	B0513.9 || vamp-8 || (3)	1	0.38	0.19	0.59	0.45
GENE11572X	T04F8.7	T04F8.7 || T04F8.7 || (3)	1	0.51	0.24	0.82	0.57
GENE7017X	F41E6.14	F41E6.14 || oac-29 || (1)	1	0.46	0.2	0.82	0.57
GENE7597X	F47E1.4	F47E1.4 || F47E1.4 || (1)	1	0.47	0.26	0.83	0.52
GENE1594X	C14F11.5	C14F11.5 || hsp-43 || (18)	1	0.16	0.06	0.31	0.16
GENE11937X	T08B1.3	T08B1.3 || alh-5 || (1)	1	0.28	0.1	0.52	0.29
GENE10728X	R07A4.2	R07A4.2 || R07A4.2 || (1)	1	0.55	0.21	0.95	0.58
GENE11770X	T06E4.10	T06E4.10 || T06E4.10 || (1)	1	0.6	0.23	0.89	0.53
GENE8978X	H09G03.2	H09G03.2 || frm-8 || (1)	1	0.55	0.17	0.8	0.49
GENE17227X	ZC84.7	ZC84.7 || ZC84.7 || (1)	1	0.29	0.09	0.42	0.26
GENE4015X	D1086.6	D1086.6 || D1086.6 || (2)	1	0.43	0.06	0.56	0.3
GENE4025X	D2007.2	D2007.2 || D2007.2 || (1)	1	0.23	0.03	0.35	0.21
GENE5104X	F15A8.4	F15A8.4 || F15A8.4 || (1)	1	0.49	0.07	0.71	0.42
GENE7101X	F42C5.3	F42C5.3 || F42C5.3 || (1)	1	0.61	0.07	0.8	0.49
GENE1127X	C07D10.4	C07D10.4 || nas-7 || (3)	1	0.79	0.03	1.03	0.69
GENE655X	C02C2.5	C02C2.5 || C02C2.5 || (1)	1	0.82	0.03	1.09	0.77
GENE17876X	ZK84.2	ZK84.2 || ZK84.2 || (1)	1	0.14	0.01	0.19	0.13
GENE2540X	C32E8.7	C32E8.7 || ric-19 || (1)	1	0.54	0	0.69	0.45
GENE13024X	T25D10.4	T25D10.4 || T25D10.4 || (1)	1	0.48	0.02	0.59	0.4
GENE2135X	C25H3.15	C25H3.15 || C25H3.15 || (2)	1	1.33	-0.14	1.91	1.1
GENE11616X	T05A8.3	T05A8.3 || T05A8.3 || (2)	1	0.7	-0.08	1.12	0.58
GENE12750X	T22C8.7	T22C8.7 || cutl-12 || (3)	1	0.68	0	1.02	0.57
GENE13730X	W07G1.5	W07G1.5 || W07G1.5 || (2)	1	0.81	-0.01	1.18	0.74
GENE8203X	F54H5.2	F54H5.2 || F54H5.2 || (1)	1	0.49	-0.01	0.84	0.51
GENE13863X	Y102A11A.2	Y102A11A.2 || Y102A11A.2 || (1)	1	0.5	-0.02	0.86	0.5
GENE12156X	T10H9.2	T10H9.2 || scd-2 || (1)	1	0.32	-0.03	0.59	0.36
GENE9510X	K05F1.1	K05F1.1 || K05F1.1 || (1)	1	0.91	-0.11	1.48	1.02
GENE13419X	W02B8.5	W02B8.5 || hot-3 || (2)	1	0.44	-0.03	0.72	0.49
GENE9083X	H24G06.1	H24G06.1 || H24G06.1 || (3)	1	0.89	-0.01	1.01	0.43
GENE5883X	F26E4.2	F26E4.2 || F26E4.2 || (1)	1	0.34	0.01	0.38	0.21
GENE12105X	T10C6.5	T10C6.5 || T10C6.5 || (2)	1	0.14	0.01	0.16	0.09
GENE14971X	Y41G9A.3	Y41G9A.3 || aakg-3 || (1)	1	0.36	0.02	0.39	0.2
GENE9133X	H35N03.1	H35N03.1 || exp-1 || (1)	1	0.64	0.02	0.81	0.41
GENE15546X	Y50E8A.1	Y50E8A.1 || Y50E8A.1 || (1)	1	0.61	0	0.84	0.43
GENE9803X	K08F8.3	K08F8.3 || fut-1 || (1)	1	0.21	0.03	0.37	0.23
GENE3518X	C50B6.9	C50B6.9 || C50B6.9 || (1)	1	0.37	0.05	0.71	0.42
GENE17645X	ZK563.1	ZK563.1 || slcf-2 || (1)	1	0.34	0.02	0.64	0.38
GENE7521X	F46G11.1	F46G11.1 || F46G11.1 || (1)	1	0.24	0.06	0.55	0.3
GENE11693X	T05F1.9	T05F1.9 || T05F1.9 || (1)	1	0.83	0.18	1.71	0.86
GENE11916X	T07H6.5	T07H6.5 || lev-9 || (1)	1	0.66	0.09	1.33	0.71
GENE10882X	R09B5.11	R09B5.11 || R09B5.11 || (1)	1	0.3	0.01	0.62	0.3
GENE9864X	K09C8.6	K09C8.6 || nlp-19 || (1)	1	0.23	0.04	0.61	0.25
GENE17531X	ZK377.1	ZK377.1 || wrt-6 || (3)	1	1.03	0.1	2.17	0.87
GENE15113X	Y45F10D.13	Y45F10D.13 || sorb-1 || (5)	1	0.23	0.05	0.37	0.17
GENE17576X	ZK455.5	ZK455.5 || ZK455.5 || (1)	1	0.28	0.06	0.45	0.19
GENE17920X	ZK892.7	ZK892.7 || sdz-38 || (1)	1	0.41	0.09	0.67	0.36
GENE2066X	C25A11.4	C25A11.4 || ajm-1 || (3)	1	0.5	-0.16	0.45	0.18
GENE2236X	C27C12.7	C27C12.7 || dpf-2 || (1)	1	0.47	-0.14	0.42	0.15
GENE8467X	F56F11.5	F56F11.5 || trpl-1 || (3)	1	0.99	-0.28	0.83	0.3
GENE13492X	W03C9.6	W03C9.6 || W03C9.6 || (1)	1	0.61	-0.17	0.49	0.21
GENE3292X	C46E10.5	C46E10.5 || fbxc-53 || (1)	1	0.61	-0.11	0.54	0.24
GENE6044X	F28D1.9	F28D1.9 || acs-20 || (2)	1	0.53	-0.09	0.48	0.23
GENE12286X	T13C5.3	T13C5.3 || T13C5.3 || (1)	1	1.42	-0.28	1.39	0.54
GENE8133X	F54D5.3	F54D5.3 || F54D5.3 || (1)	1	0.18	-0.02	0.17	0.07
GENE1334X	C09G5.8	C09G5.8 || mks-5 || (1)	1	1.03	-0.26	1.17	0.62
GENE2589X	C33D3.1	C33D3.1 || elt-2 || (1)	1	0.18	-0.04	0.19	0.12
GENE13089X	T26E4.10	T26E4.10 || T26E4.10 || (1)	1	0.57	-0.15	0.57	0.36
GENE5607X	F22E12.2	F22E12.2 || chw-1 || (1)	1	0.87	-0.21	0.82	0.48
GENE10272X	M03F8.1	M03F8.1 || M03F8.1 || (1)	1	0.95	-0.18	0.96	0.54
GENE14316X	Y18H1A.14	Y18H1A.14 || Y18H1A.14 || (2)	1	1.36	-0.33	1.41	0.77
GENE6554X	F35H12.6	F35H12.6 || F35H12.6 || (1)	1	0.81	-0.24	0.77	0.48
GENE7034X	F41E7.9	F41E7.9 || F41E7.9 || (1)	1	1.74	-0.6	1.66	1.05
GENE9782X	K08E7.6	K08E7.6 || K08E7.6 || (1)	1	1.71	-0.58	1.73	1.06
GENE8642X	F58B3.9	F58B3.9 || ttr-50 || (1)	1	0.63	-0.21	0.61	0.34
GENE8407X	F56C3.8	F56C3.8 || F56C3.8 || (1)	1	0.85	-0.29	0.83	0.37
GENE6180X	F31B12.1	F31B12.1 || plc-1 || (5)	1	0.39	-0.11	0.37	0.18
GENE12519X	T19D12.7	T19D12.7 || oig-8 || (1)	1	0.46	-0.12	0.43	0.23
GENE4586X	F09C8.2	F09C8.2 || F09C8.2 || (2)	1	0.15	-0.03	0.17	0.06
GENE5031X	F14D7.6	F14D7.6 || F14D7.6 || (1)	1	0.61	-0.18	0.73	0.31
GENE16732X	Y75B8A.27	Y75B8A.27 || pqn-92 || (1)	1	0.36	-0.1	0.42	0.17
GENE5924X	F26G1.6	F26G1.6 || nep-12 || (1)	1	1.17	-0.49	1.31	0.61
GENE5531X	F21H11.3	F21H11.3 || tbx-2 || (1)	1	0.44	-0.2	0.59	0.2
GENE17661X	ZK596.3	ZK596.3 || ZK596.3 || (1)	1	0.66	-0.34	0.81	0.29
GENE13250X	T28C12.6	T28C12.6 || T28C12.6 || (1)	1	0.94	-0.44	1.29	0.56
GENE865X	C04H5.2	C04H5.2 || clec-147 || (1)	1	0.42	-0.08	0.28	0.09
GENE12322X	T13H5.6	T13H5.6 || T13H5.6 || (1)	1	0.85	-0.2	0.59	0.2
GENE1582X	C14C6.12	C14C6.12 || C14C6.12 || (2)	1	0.38	-0.13	0.25	0.08
GENE10425X	M60.6	M60.6 || M60.6 || (2)	1	0.39	-0.14	0.26	0.09
GENE9117X	H29C22.1	H29C22.1 || H29C22.1 || (2)	1	0.79	-0.27	0.49	0.12
GENE3946X	D1025.10	D1025.10 || D1025.10 || (2)	1	0.13	-0.04	0.09	0.05
GENE105X	B0205.4	B0205.4 || B0205.4 || (2)	1	1.53	-0.46	1	0.55
GENE8823X	F59C12.3	F59C12.3 || F59C12.3 || (1)	1	0.27	-0.08	0.17	0.09
GENE8818X	F59B2.8	F59B2.8 || F59B2.8 || (1)	1	1.2	-0.31	0.82	0.43
GENE6333X	F32H2.11	F32H2.11 || F32H2.11 || (1)	1	1.22	-0.41	0.87	0.42
GENE2931X	C38C6.6	C38C6.6 || tag-297 || (1)	1	2.34	-0.69	1.58	1.08
GENE6468X	F35C8.3	F35C8.3 || jkk-1 || (1)	1	0.29	-0.08	0.2	0.13
GENE2214X	C27A2.8	C27A2.8 || C27A2.8 || (4)	1	1.02	-0.32	0.61	0.4
GENE3233X	C45B2.7	C45B2.7 || ptr-4 || (6)	1	2.06	-0.66	1.29	0.85
GENE13153X	T27B7.7	T27B7.7 || fbxa-137 || (1)	1	1.54	-0.48	1.01	0.65
GENE1440X	C11H1.7	C11H1.7 || C11H1.7 || (1)	1	0.67	-0.24	0.47	0.3
GENE16682X	Y73F8A.5	Y73F8A.5 || Y73F8A.5 || (1)	1	0.6	-0.21	0.41	0.28
GENE13662X	W06B11.4	W06B11.4 || hog-1 || (1)	1	1.35	-0.48	0.94	0.56
GENE9856X	K09C4.8	K09C4.8 || sul-1 || (1)	1	0.31	-0.09	0.24	0.14
GENE13147X	T27B7.1	T27B7.1 || nhr-59 || (1)	1	0.75	-0.21	0.56	0.33
GENE6537X	F35G2.4	F35G2.4 || phy-2 || (1)	1	0.84	-0.35	0.58	0.29
GENE4965X	F13G3.8	F13G3.8 || eat-5 || (1)	1	0.56	-0.22	0.34	0.21
GENE4732X	F10E9.6	F10E9.6 || mig-10 || (2)	1	0.56	-0.22	0.36	0.21
GENE11026X	R11A8.3	R11A8.3 || ugt-59 || (5)	1	0.63	-0.25	0.4	0.24
GENE11332X	T01D1.8	T01D1.8 || T01D1.8 || (6)	1	0.86	-0.31	0.53	0.26
GENE11921X	T07H8.6	T07H8.6 || ptr-15 || (1)	1	1.19	-0.38	0.7	0.42
GENE13083X	T26E3.2	T26E3.2 || ndx-1 || (1)	1	0.73	-0.24	0.43	0.23
GENE2387X	C30A5.7	C30A5.7 || unc-86 || (1)	1	1.33	-0.56	0.96	0.57
GENE9942X	K10B4.6	K10B4.6 || cwn-1 || (1)	1	0.6	-0.28	0.43	0.26
GENE11275X	SSSD1.1	SSSD1.1 || igcm-2 || (1)	1	1.18	-0.52	0.93	0.47
GENE11730X	T05H4.7	T05H4.7 || T05H4.7 || (3)	1	1.07	-0.41	0.87	0.54
GENE12009X	T09A5.3	T09A5.3 || acr-7 || (1)	1	0.76	-0.31	0.65	0.37
GENE426X	B0478.1	B0478.1 || jnk-1 || (2)	1	1.48	-0.28	0.98	0.66
GENE9185X	K01A2.5	K01A2.5 || K01A2.5 || (1)	1	0.88	-0.17	0.62	0.4
GENE13376X	W01F3.3	W01F3.3 || mlt-11 || (2)	1	1.35	-0.24	0.93	0.56
GENE11281X	T01B11.1	T01B11.1 || T01B11.1 || (1)	1	0.37	-0.04	0.25	0.14
GENE2597X	C33D9.5	C33D9.5 || C33D9.5 || (1)	1	0.94	-0.14	0.56	0.3
GENE2077X	C25B8.8	C25B8.8 || C25B8.8 || (2)	1	0.85	-0.16	0.48	0.26
GENE8524X	F57B1.6	F57B1.6 || F57B1.6 || (1)	1	1.68	-0.3	0.94	0.57
GENE8077X	F54C1.5	F54C1.5 || dyf-1 || (1)	1	1.4	-0.29	0.88	0.52
GENE6544X	F35H10.3	F35H10.3 || F35H10.3 || (1)	1	0.77	-0.18	0.5	0.29
GENE17699X	ZK637.1	ZK637.1 || svop-1 || (1)	1	0.93	-0.22	0.6	0.37
GENE8011X	F53F8.1	F53F8.1 || klf-2 || (1)	1	1.45	-0.29	0.91	0.48
GENE11700X	T05G5.1	T05G5.1 || T05G5.1 || (1)	1	0.68	-0.12	0.45	0.21
GENE17155X	ZC455.10	ZC455.10 || fkb-4 || (1)	1	1.3	-0.21	0.84	0.47
GENE3096X	C42D8.5	C42D8.5 || acn-1 || (1)	1	1.35	-0.56	0.73	0.45
GENE3160X	C44B7.4	C44B7.4 || clhm-1 || (1)	1	1.22	-0.56	0.67	0.37
GENE8688X	F58E6.10	F58E6.10 || unc-42 || (1)	1	0.64	-0.28	0.39	0.21
GENE10917X	R09F10.4	R09F10.4 || inx-5 || (2)	1	0.46	-0.22	0.28	0.13
GENE10404X	M195.3	M195.3 || amt-3 || (1)	1	0.3	-0.12	0.17	0.07
GENE7191X	F43D9.1	F43D9.1 || F43D9.1 || (1)	1	1.73	-0.5	0.69	0.58
GENE7469X	F46C8.2	F46C8.2 || col-174 || (1)	1	1.67	-0.49	0.68	0.48
GENE3451X	C49C3.12	C49C3.12 || clec-197 || (1)	1	0.81	-0.2	0.35	0.24
GENE13363X	W01C9.1	W01C9.1 || W01C9.1 || (1)	1	2.15	-0.52	0.85	0.64
GENE5236X	F17B5.6	F17B5.6 || F17B5.6 || (1)	1	2.75	-0.86	1.39	0.86
GENE12334X	T14B4.6	T14B4.6 || dpy-2 || (1)	1	2.2	-0.63	1.06	0.74
GENE2673X	C34C12.6	C34C12.6 || C34C12.6 || (1)	1	0.98	-0.31	0.44	0.22
GENE16065X	Y57G11C.37	Y57G11C.37 || anoh-2 || (1)	1	0.69	-0.24	0.28	0.17
GENE2488X	C31H5.5	C31H5.5 || C31H5.5 || (1)	1	0.54	-0.16	0.29	0.14
GENE9179X	K01A2.1	K01A2.1 || sgcb-1 || (2)	1	0.3	-0.09	0.17	0.06
GENE2164X	C26C6.8	C26C6.8 || C26C6.8 || (3)	1	0.66	-0.14	0.33	0.17
GENE7023X	F41E6.7	F41E6.7 || F41E6.7 || (1)	1	0.33	-0.06	0.16	0.09
GENE15992X	Y57A10A.23	Y57A10A.23 || Y57A10A.23 || (1)	1	1.04	-0.2	0.5	0.27
GENE2894X	C37C3.6	C37C3.6 || mig-6 || (2)	1	0.54	-0.14	0.26	0.1
GENE7168X	F43C1.1	F43C1.1 || F43C1.1 || (1)	1	0.99	-0.22	0.49	0.22
GENE17226X	ZC84.6	ZC84.6 || ZC84.6 || (1)	1	1.65	-0.4	0.8	0.37
GENE11944X	T08B2.2	T08B2.2 || col-56 || (3)	1	1.77	-0.46	0.82	0.45
GENE13006X	T25B9.3	T25B9.3 || T25B9.3 || (1)	1	0.88	-0.22	0.38	0.18
GENE1425X	C11D9.1	C11D9.1 || tiam-1 || (2)	1	0.65	-0.09	0.41	0.48
GENE2802X	C35E7.11	C35E7.11 || C35E7.11 || (1)	1	1.54	-0.24	1.02	1.14
GENE405X	B0454.6	B0454.6 || B0454.6 || (1)	1	0.48	-0.06	0.34	0.39
GENE10815X	R07H5.4	R07H5.4 || sdz-27 || (1)	1	0.41	-0.04	0.29	0.32
GENE13840X	W10C8.4	W10C8.4 || W10C8.4 || (2)	1	1.05	-0.09	0.75	0.8
GENE1794X	C17F4.11	C17F4.11 || C17F4.11 || (3)	1	0.66	-0.02	0.46	0.5
GENE8157X	F54E4.3	F54E4.3 || F54E4.3 || (5)	1	1.27	-0.05	0.86	0.99
GENE17486X	ZK287.4	ZK287.4 || ZK287.4 || (1)	1	1.84	-0.03	1.27	1.48
GENE158X	B0228.5	B0228.5 || trx-1 || (4)	1	0.59	-0.04	0.34	0.43
GENE12327X	T14B1.1	T14B1.1 || T14B1.1 || (4)	1	1.28	-0.12	0.76	0.96
GENE9048X	H19M22.2	H19M22.2 || let-805 || (12)	1	0.97	-0.06	0.57	0.76
GENE16516X	Y71G12B.25	Y71G12B.25 || Y71G12B.25 || (4)	1	1.07	-0.06	0.63	0.85
GENE5667X	F23B2.4	F23B2.4 || daf-10 || (1)	1	1.74	-0.39	0.96	1.48
GENE7464X	F46C5.4	F46C5.4 || F46C5.4 || (1)	1	0.6	-0.11	0.33	0.49
GENE6656X	F36H2.5	F36H2.5 || F36H2.5 || (1)	1	1.55	-0.23	1.02	1.33
GENE11079X	R11H6.4	R11H6.4 || R11H6.4 || (1)	1	0.26	-0.05	0.16	0.22
GENE9830X	K08H2.8	K08H2.8 || nhr-32 || (1)	1	0.57	-0.07	0.33	0.49
GENE4817X	F11D5.1	F11D5.1 || F11D5.1 || (3)	1	0.89	-0.13	0.45	0.4
GENE2856X	C36E6.5	C36E6.5 || mlc-2 || (1)	1	0.33	-0.05	0.18	0.12
GENE1246X	C08G5.7	C08G5.7 || C08G5.7 || (8)	1	0.69	-0.09	0.38	0.26
GENE7107X	F42C5.9	F42C5.9 || F42C5.9 || (2)	1	0.76	-0.1	0.42	0.27
GENE9718X	K08B5.1	K08B5.1 || K08B5.1 || (1)	1	0.66	-0.09	0.38
GENE13802X	W09D10.5	W09D10.5 || W09D10.5 || (1)	1	0.23	-0.03	0.13	0.18
GENE4942X	F13E9.11	F13E9.11 || F13E9.11 || (1)	1	1.78	-0.22	0.95	0.7
GENE9455X	K04F10.2	K04F10.2 || K04F10.2 || (1)	1	1.17	-0.14	0.6	0.45
GENE1026X	C06C3.8	C06C3.8 || C06C3.8 || (1)	1	0.63	-0.07	0.33	0.28
GENE4971X	F13H10.5	F13H10.5 || F13H10.5 || (2)	1	2.36	-0.25	1.26	1
GENE8055X	F54B11.10	F54B11.10 || F54B11.10 || (1)	1	1.73	-0.18	0.9	0.72
GENE7795X	F52B10.2	F52B10.2 || hst-3.2 || (2)	1	1.17	-0.13	0.59	0.48
GENE16060X	Y57G11C.32	Y57G11C.32 || Y57G11C.32 || (1)	1	1.22	-0.16	0.62	0.5
GENE14820X	Y39E4B.8	Y39E4B.8 || zig-8 || (1)	1	1.53	-0.14	0.82	0.61
GENE5500X	F21D9.4	F21D9.4 || F21D9.4 || (3)	1	1.73	-0.1	0.82	0.73
GENE7791X	F52A8.4	F52A8.4 || glb-18 || (1)	1	0.86	-0.05	0.45	0.35
GENE4595X	F09E10.6	F09E10.6 || F09E10.6 || (1)	1	1.41	-0.1	0.7	0.55
GENE13571X	W04C9.3	W04C9.3 || cutl-13 || (3)	1	1.54	-0.09	0.78	0.6
GENE5302X	F18C5.9	F18C5.9 || F18C5.9 || (1)	1	2.03	-0.13	1.13	1
GENE6295X	F32D1.11	F32D1.11 || F32D1.11 || (3)	1	0.59	-0.03	0.34	0.29
GENE10058X	K11H12.11	K11H12.11 || K11H12.11 || (2)	1	2.15	-0.16	1.23	1.03
GENE11501X	T03G6.1	T03G6.1 || T03G6.1 || (1)	1	3	-0.26	1.65	1.46
GENE3381X	C47E8.9	C47E8.9 || C47E8.9 || (3)	1	1.56	-0.23	0.92	0.8
GENE3991X	D1069.2	D1069.2 || cpn-2 || (1)	1	1.72	-0.24	0.97	0.83
GENE4484X	F08D12.7	F08D12.7 || F08D12.7 || (1)	1	0.51	-0.08	0.33	0.24
GENE2103X	C25F6.7	C25F6.7 || C25F6.7 || (5)	1	1.96	-0.23	1.27	0.9
GENE15697X	Y53F4B.25	Y53F4B.25 || Y53F4B.25 || (1)	1	1.4	-0.17	0.93	0.67
GENE4992X	F14B4.1	F14B4.1 || F14B4.1 || (1)	1	1.39	-0.14	0.86	0.58
GENE9293X	K02E10.8	K02E10.8 || syg-1 || (2)	1	0.54	-0.05	0.31	0.23
GENE8131X	F54D5.15	F54D5.15 || F54D5.15 || (1)	1	1.14	-0.11	0.66	0.52
GENE6926X	F40F9.10	F40F9.10 || F40F9.10 || (1)	1	1.89	-0.18	1.14	0.88
GENE17677X	ZK616.9	ZK616.9 || spp-7 || (1)	1	2.41	-0.21	1.44	1.11
GENE14221X	Y11D7A.4	Y11D7A.4 || rab-28 || (1)	1	1.89	-0.22	1.09	0.85
GENE2190X	C26F1.5	C26F1.5 || grl-10 || (1)	1	1.46	-0.22	0.88	0.66
GENE13598X	W04G3.8	W04G3.8 || lpr-3 || (1)	1	1.82	-0.27	1.11	0.83
GENE15165X	Y46E12A.3	Y46E12A.3 || Y46E12A.3 || (1)	1	1.56	-0.21	0.94	0.7
GENE16541X	Y71H2AM.15	Y71H2AM.15 || Y71H2AM.15 || (1)	1	2.04	-0.29	1.21	0.92
GENE6482X	F35D2.3	F35D2.3 || F35D2.3 || (1)	1	0.85	-0.05	0.5	0.33
GENE13767X	W08F4.6	W08F4.6 || mlt-8 || (1)	1	1.77	-0.09	1.06	0.78
GENE548X	C01B7.6	C01B7.6 || rpm-1 || (1)	1	0.98	0.03	0.54	0.58
GENE2772X	C35C5.5	C35C5.5 || lev-8 || (1)	1	1.44	0.03	0.77	0.79
GENE10114X	K12H6.12	K12H6.12 || K12H6.12 || (1)	1	0.68	0.02	0.33	0.35
GENE11351X	T01G5.1	T01G5.1 || T01G5.1 || (1)	1	0.76	0.04	0.38	0.41
GENE5842X	F26A3.6	F26A3.6 || del-3 || (1)	1	1.77	-0.15	0.84	0.9
GENE6242X	F31F6.8	F31F6.8 || sssh-1 || (3)	1	1.58	-0.12	0.81	0.84
GENE10019X	K11D12.11	K11D12.11 || K11D12.11 || (1)	1	0.32	-0.02	0.17	0.18
GENE2598X	C33D9.6	C33D9.6 || C33D9.6 || (5)	1	0.98	-0.05	0.54	0.59
GENE5994X	F28A12.2	F28A12.2 || grl-12 || (1)	1	1.67	-0.06	0.83	0.95
GENE17263X	ZK1055.4	ZK1055.4 || ZK1055.4 || (1)	1	2.36	-0.12	1.18	1.35
GENE6108X	F29C12.1	F29C12.1 || pqn-32 || (1)	1	2.59	-0.04	1.38	1.31
GENE6239X	F31F6.4	F31F6.4 || flp-8 || (8)	1	0.87	0	0.47	0.46
GENE5513X	F21F3.5	F21F3.5 || unc-38 || (1)	1	1.2	-0.07	0.62	0.57
GENE13594X	W04G3.3	W04G3.3 || lpr-4 || (1)	1	2.84	-0.12	1.46	1.4
GENE11261X	R57.2	R57.2 || R57.2 || (1)	1	1.71	-0.03	0.87	0.78
GENE4431X	F07G6.8	F07G6.8 || F07G6.8 || (6)	1	1.06	-0.03	0.51	0.51
GENE10918X	R09F10.5	R09F10.5 || R09F10.5 || (1)	1	1.22	-0.04	0.57	0.61
GENE13664X	W06B3.2	W06B3.2 || sma-5 || (3)	1	0.89	-0.02	0.42	0.44
GENE14365X	Y22D7AR.13	Y22D7AR.13 || ser-4 || (3)	1	0.73	-0.03	0.33	0.36
GENE13322X	VM106R.1	VM106R.1 || VM106R.1 || (1)	1	0.95	-0.01	0.43	0.51
GENE436X	B0495.10	B0495.10 || cpna-5 || (3)	1	1.53	-0.04	0.91	0.75
GENE3522X	C50B8.4	C50B8.4 || C50B8.4 || (1)	1	1.53	-0.02	0.9	0.73
GENE12335X	T14B4.7	T14B4.7 || dpy-10 || (4)	1	1.2	-0.06	0.72	0.58
GENE3537X	C50D2.1	C50D2.1 || C50D2.1 || (1)	1	2.2	-0.09	1.31	1.15
GENE7525X	F46G11.6	F46G11.6 || F46G11.6 || (1)	1	1.69	-0.1	1.01	0.94
GENE15063X	Y43F8C.4	Y43F8C.4 || dyf-19 || (1)	1	2.01	-0.08	1.25	1.11
GENE2750X	C35A5.11	C35A5.11 || C35A5.11 || (4)	1	3.33	-0.05	2.06	1.77
GENE16726X	Y75B8A.20	Y75B8A.20 || grl-15 || (1)	1	2.7	-0.06	1.69	1.38
GENE1704X	C16C2.1	C16C2.1 || ceh-5 || (1)	1	0.91	0.01	0.56	0.44
GENE12492X	T19C3.2	T19C3.2 || T19C3.2 || (2)	1	0.99	0.02	0.58	0.5
GENE8618X	F58A4.11	F58A4.11 || gei-13 || (1)	1	0.8	0.01	0.54	0.42
GENE12711X	T22A3.2	T22A3.2 || hsp-12.1 || (1)	1	2.43	0.01	1.58	1.23
GENE4460X	F08B4.2	F08B4.2 || cdh-5 || (4)	1	1.24	-0.07	0.79	0.62
GENE6765X	F38B6.6	F38B6.6 || F38B6.6 || (1)	1	1.37	-0.07	0.9	0.69
GENE8193X	F54G8.4	F54G8.4 || nhl-1 || (1)	1	1.09	-0.07	0.74	0.55
GENE14527X	Y37D8A.16	Y37D8A.16 || Y37D8A.16 || (4)	1	1.31	-0.04	0.89	0.65
GENE614X	C01G6.9	C01G6.9 || C01G6.9 || (1)	1	2.7	-0.03	1.83	1.68
GENE1579X	C14C11.8	C14C11.8 || pqn-13 || (1)	1	2.38	-0.05	1.7	1.53
GENE7052X	F41G3.21	F41G3.21 || F41G3.21 || (3)	1	1.58	-0.01	1.08	0.93
GENE5926X	F26G1.9	F26G1.9 || F26G1.9 || (5)	1	1.47	0.03	1	0.93
GENE4641X	F09F9.2	F09F9.2 || F09F9.2 || (1)	1	3.31	-0.14	2.19	1.93
GENE4696X	F10D11.6	F10D11.6 || F10D11.6 || (1)	1	1.33	-0.04	0.89	0.77
GENE3137X	C43H6.6	C43H6.6 || C43H6.6 || (5)	1	1.75	-0.09	1.18	1.06
GENE7499X	F46F3.3	F46F3.3 || F46F3.3 || (8)	1	1.89	-0.1	1.29	1.1
GENE13301X	T28H11.2	T28H11.2 || srm-1 || (1)	1	1.56	-0.08	1.07	0.93
GENE96X	B0198.1	B0198.1 || tsp-20 || (1)	1	0.79	-0.04	0.56	0.43
GENE11553X	T04C9.4	T04C9.4 || mlp-1 || (1)	1	0.55	-0.01	0.39	0.3
GENE3483X	C49F8.3	C49F8.3 || C49F8.3 || (1)	1	2.54	-0.15	1.82	1.54
GENE10491X	R01H2.8	R01H2.8 || R01H2.8 || (5)	1	1.22	-0.08	0.88	0.73
GENE7727X	F49E10.1	F49E10.1 || tbc-16 || (1)	1	1.42	-0.06	1.03	0.86
GENE8690X	F58E6.13	F58E6.13 || F58E6.13 || (2)	1	2.96	-0.18	2.12	1.71
GENE17762X	ZK675.4	ZK675.4 || ZK675.4 || (1)	1	3.02	-0.16	2.12	1.74
GENE5395X	F20A1.7	F20A1.7 || twk-11 || (2)	1	1.76	-0.11	1.29	1
GENE13939X	Y105C5B.29	Y105C5B.29 || hlh-32 || (1)	1	1.84	-0.14	1.35	1.06
GENE11092X	R12C12.10	R12C12.10 || R12C12.10 || (5)	1	1.53	-0.04	1.11	0.9
GENE3936X	D1014.5	D1014.5 || D1014.5 || (1)	1	2.44	-0.1	1.64	1.59
GENE2382X	C30A5.10	C30A5.10 || C30A5.10 || (2)	1	0.7	-0.04	0.48	0.47
GENE12839X	T23D8.2	T23D8.2 || tsp-7 || (1)	1	1.5	-0.09	1	0.98
GENE6867X	F40A3.4	F40A3.4 || F40A3.4 || (3)	1	0.72	-0.08	0.51	0.52
GENE8605X	F57H12.2	F57H12.2 || unc-24 || (1)	1	1.6	-0.15	1.09	1.06
GENE11416X	T02E9.2	T02E9.2 || grl-7 || (2)	1	2.57	-0.27	1.77	1.72
GENE16718X	Y75B8A.12	Y75B8A.12 || osm-12 || (3)	1	1.26	-0.1	0.88	0.88
GENE13485X	W03B1.7	W03B1.7 || oac-51 || (2)	1	2.31	-0.25	1.5	1.45
GENE2433X	C30H6.2	C30H6.2 || tag-141 || (1)	1	0.46	-0.04	0.33	0.28
GENE14392X	Y23H5B.8	Y23H5B.8 || Y23H5B.8 || (1)	1	1.64	-0.14	1.16	1.01
GENE11539X	T04C12.1	T04C12.1 || T04C12.1 || (6)	1	2.34	-0.17	1.65	1.5
GENE11967X	T08E11.4	T08E11.4 || math-41 || (1)	1	1	-0.08	0.7	0.66
GENE13520X	W03F8.6	W03F8.6 || W03F8.6 || (4)	1	1.27	-0.07	0.9	0.8
GENE17412X	ZK154.1	ZK154.1 || ZK154.1 || (1)	1	2.4	-0.22	1.8	1.55
GENE98X	B0198.3	B0198.3 || B0198.3 || (1)	1	0.97	-0.1	0.62	0.56
GENE4492X	F08F1.6	F08F1.6 || spp-13 || (1)	1	2.31	-0.26	1.48	1.36
GENE17872X	ZK836.1	ZK836.1 || lon-3 || (1)	1	2.7	-0.33	1.75	1.52
GENE4830X	F11E6.9	F11E6.9 || F11E6.9 || (6)	1	1.98	-0.21	1.3	1.07
GENE4723X	F10E7.9	F10E7.9 || F10E7.9 || (2)	1	1.1	-0.11	0.74	0.6
GENE17854X	ZK816.4	ZK816.4 || ZK816.4 || (1)	1	3.06	-0.28	2.08	1.66
GENE2011X	C24F3.3	C24F3.3 || nas-12 || (6)	1	1.15	-0.16	0.68	0.63
GENE8805X	F59B10.2	F59B10.2 || F59B10.2 || (1)	1	2.26	-0.31	1.42	1.21
GENE2928X	C38C6.3	C38C6.3 || C38C6.3 || (1)	1	2.74	-0.28	1.65	1.42
GENE13771X	W08G11.1	W08G11.1 || W08G11.1 || (1)	1	2.57	-0.3	1.53	1.33
GENE17149X	ZC449.2	ZC449.2 || ZC449.2 || (1)	1	2.64	-0.23	1.6	1.34
GENE15269X	Y47D7A.5	Y47D7A.5 || grl-5 || (1)	1	3.38	-0.36	2.12	1.73
GENE7050X	F41G3.2	F41G3.2 || F41G3.2 || (1)	1	1.89	-0.14	0.97	1.11
GENE1930X	C18H7.2	C18H7.2 || inx-18 || (1)	1	1.19	-0.1		0.71
GENE12868X	T23F2.2	T23F2.2 || T23F2.2 || (3)	1	0.65	-0.05	0.48	0.39
GENE10354X	M142.2	M142.2 || cut-6 || (4)	1	1.89	-0.19	1.09	1.06
GENE17142X	ZC443.2	ZC443.2 || ZC443.2 || (1)	1	1.8	-0.22	1.07	1.11
GENE3931X	D1009.5	D1009.5 || dylt-2 || (1)	1	1.24	0.01	0.79	0.75
GENE349X	B0393.5	B0393.5 || B0393.5 || (1)	1	2.04	-0.04	1.2	1.18
GENE12325X	T14A8.1	T14A8.1 || ric-3 || (1)	1	1.98	-0.03	1.15	1.15
GENE5987X	F28A10.4	F28A10.4 || F28A10.4 || (1)	1	0.43	-0.01	0.27	0.26
GENE6202X	F31D4.5	F31D4.5 || F31D4.5 || (1)	1	2.8	-0.11	1.73	1.7
GENE8580X	F57F5.2	F57F5.2 || gcy-33 || (1)	1	1.59	-0.03	0.95	0.98
GENE8747X	F58H1.7	F58H1.7 || F58H1.7 || (6)	1	0.81	-0.01	0.5	0.52
GENE13080X	T26C5.5	T26C5.5 || T26C5.5 || (6)	1	0.61	0.01	0.37	0.34
GENE9163X	JC8.12	JC8.12 || bus-12 || (1)	1	2.29	-0.12	1.34	1.5
GENE7677X	F48F7.3	F48F7.3 || F48F7.3 || (1)	1	0.84	-0.02	0.48	0.56
GENE12518X	T19D12.6	T19D12.6 || T19D12.6 || (4)	1	0.42	-0.01	0.24	0.28
GENE11457X	T03D8.5	T03D8.5 || gcy-22 || (1)	1	1.29	-0.05	0.72	0.86
GENE5958X	F27C8.1	F27C8.1 || aat-1 || (1)	1	1	-0.07	0.63	0.67
GENE13175X	T27E4.5	T27E4.5 || T27E4.5 || (4)	1	1.04	-0.07	0.68	0.73
GENE12995X	T25B2.3	T25B2.3 || T25B2.3 || (1)	1	2.69	-0.11	1.69	1.92
GENE2385X	C30A5.4	C30A5.4 || C30A5.4 || (2)	1	0.98	-0.2	0.36	0.52
GENE7330X	F45B8.4	F45B8.4 || pag-3 || (1)	1	1.23	-0.25	0.46	0.68
GENE6068X	F28G4.2	F28G4.2 || F28G4.2 || (1)	1	1.39	-0.31	0.6	0.72
GENE13560X	W04A8.4	W04A8.4 || W04A8.4 || (2)	1	0.75	-0.17	0.34	0.39
GENE4284X	F01E11.4	F01E11.4 || tsp-16 || (1)	1	0.88	-0.14	0.36	0.44
GENE13521X	W03F8.9	W03F8.9 || gpa-18 || (2)	1	0.83	-0.11	0.35	0.46
GENE2381X	C29H12.6	C29H12.6 || C29H12.6 || (1)	1	1.2	-0.25	0.64	0.75
GENE16080X	Y57G11C.5	Y57G11C.5 || Y57G11C.5 || (1)	1	1.01	-0.18	0.49	0.63
GENE960X	C05E7.3	C05E7.3 || C05E7.3 || (1)	1	1.07	-0.23	0.58	0.62
GENE17578X	ZK455.8	ZK455.8 || oct-2 || (2)	1	0.37	-0.07	0.2	0.22
GENE5809X	F25H5.7	F25H5.7 || F25H5.7 || (2)	1	0.6	-0.13	0.31	0.34
GENE14002X	Y106G6G.6	Y106G6G.6 || Y106G6G.6 || (2)	1	1.35	-0.31	0.7	0.74
GENE1262X	C09B8.3	C09B8.3 || C09B8.3 || (1)	1	2.14	-0.35	1.1	1.21
GENE8171X	F54F2.1	F54F2.1 || pat-2 || (1)	1	1.06	-0.18	0.56	0.61
GENE16031X	Y57G11A.1	Y57G11A.1 || tag-273 || (3)	1	1.23	-0.21	0.67	0.7
GENE17049X	ZC250.3	ZC250.3 || nstp-3 || (1)	1	2.48	-0.37	1.36	1.38
GENE9515X	K05F1.6	K05F1.6 || K05F1.6 || (1)	1	0.44	-0.07	0.21	0.22
GENE10415X	M28.7	M28.7 || nphp-1 || (1)	1	2	-0.28	1.02	1.02
GENE12525X	T19D7.3	T19D7.3 || lpr-7 || (2)	1	1.71	-0.24	0.83	0.89
GENE12405X	T16A9.4	T16A9.4 || nep-21 || (1)	1	0.61	-0.07	0.3	0.32
GENE5566X	F22B5.4	F22B5.4 || F22B5.4 || (1)	1	1.38	-0.28	0.78	0.7
GENE8111X	F54D10.3	F54D10.3 || F54D10.3 || (1)	1	0.69	-0.13	0.34	0.33
GENE9978X	K10D3.4	K10D3.4 || K10D3.4 || (1)	1	1.88	-0.45	0.95	0.92
GENE12603X	T20F5.4	T20F5.4 || T20F5.4 || (1)	1	2.28	-0.52	1.22	1.15
GENE2147X	C26B2.4	C26B2.4 || nhr-258 || (1)	1	0.98	-0.2	0.51	0.38
GENE2977X	C39E9.3	C39E9.3 || col-131 || (1)	1	1.81	-0.39	0.97	0.76
GENE3220X	C44H9.7	C44H9.7 || C44H9.7 || (3)	1	1.61	-0.4	0.84	0.61
GENE10283X	M04B2.7	M04B2.7 || M04B2.7 || (1)	1	0.83	-0.2	0.46
GENE15183X	Y46G5A.21	Y46G5A.21 || acl-7 || (1)	1	0.67	-0.17	0.37	0.28
GENE14691X	Y38H6C.16	Y38H6C.16 || Y38H6C.16 || (1)	1	0.85	-0.22	0.47	0.34
GENE11557X	T04D1.4	T04D1.4 || chd-7 || (1)	1	0.28	-0.06	0.17	0.13
GENE9157X	H42K12.3	H42K12.3 || H42K12.3 || (1)	1	1.77	-0.31	0.94	0.79
GENE10741X	R07B1.9	R07B1.9 || R07B1.9 || (1)	1	0.73	-0.13	0.4	0.35
GENE4273X	F01D5.10	F01D5.10 || F01D5.10 || (1)	1	1.56	-0.29	0.91	0.73
GENE16264X	Y65B4BR.2	Y65B4BR.2 || lpr-1 || (1)	1	1.63	-0.32	0.9	0.72
GENE17850X	ZK813.6	ZK813.6 || ZK813.6 || (2)	1	2.21	-0.42	1.27	0.98
GENE6153X	F30A10.8	F30A10.8 || stn-1 || (2)	1	0.7	-0.2	0.4	0.36
GENE13593X	W04G3.2	W04G3.2 || lpr-5 || (1)	1	2.52	-0.71	1.49	1.29
GENE9025X	H14E04.1	H14E04.1 || H14E04.1 || (1)	1	1.3	-0.34	0.77	0.6
GENE9997X	K10G6.4	K10G6.4 || K10G6.4 || (1)	1	1.56	-0.44	0.97	0.72
GENE11270X	R90.1	R90.1 || R90.1 || (2)	1	1.14	-0.34	0.71	0.52
GENE12145X	T10H10.1	T10H10.1 || hum-6 || (1)	1	0.83	-0.24	0.47	0.36
GENE5856X	F26D10.11	F26D10.11 || F26D10.11 || (1)	1	0.79	-0.28	0.44	0.39
GENE3561X	C50E3.6	C50E3.6 || C50E3.6 || (2)	1	1.18	-0.38	0.63	0.59
GENE10295X	M04C9.5	M04C9.5 || dyf-5 || (1)	1	0.47	-0.14	0.25	0.23
GENE9394X	K03E6.7	K03E6.7 || K03E6.7 || (1)	1	0.67	-0.2	0.34	0.34
GENE13590X	W04G3.1	W04G3.1 || lpr-6 || (1)	1	2.25	-0.71	1.12	0.93
GENE15769X	Y54E10BL.2	Y54E10BL.2 || col-48 || (1)	1	1.62	-0.55	0.89	0.69
GENE10004X	K10H10.12	K10H10.12 || K10H10.12 || (10)	1	0.7	-0.18	0.34	0.3
GENE11554X	T04C9.6	T04C9.6 || frm-2 || (1)	1	0.71	-0.18	0.31	0.3
GENE4285X	F01E11.5	F01E11.5 || tyra-2 || (1)	1	0.42	-0.13	0.2	0.29
GENE6209X	F31D5.4	F31D5.4 || mth-2 || (1)	1	0.53	-0.15	0.24	0.34
GENE2599X	C33D9.9	C33D9.9 || C33D9.9 || (1)	1	0.65	-0.27	0.35	0.42
GENE14323X	Y18H1A.8	Y18H1A.8 || Y18H1A.8 || (1)	1	1.11	-0.41	0.55	0.73
GENE1964X	C23H4.8	C23H4.8 || C23H4.8 || (2)	1	0.84	-0.18	0.47	0.61
GENE313X	B0348.5	B0348.5 || B0348.5 || (1)	1	0.92	-0.24	0.49
GENE7625X	F47H4.2	F47H4.2 || F47H4.2 || (1)	1	0.67	-0.17	0.36	0.51
GENE4902X	F13B12.5	F13B12.5 || ins-1 || (4)	1	0.77	-0.2	0.44	0.5
GENE3572X	C50F2.8	C50F2.8 || magu-3 || (1)	1	1.46	-0.38	0.82	0.89
GENE10370X	M153.5	M153.5 || M153.5 || (1)	1	1.12	-0.31	0.66	0.69
GENE355X	B0395.2	B0395.2 || mboa-1 || (1)	1	2.05	-0.67	1.41	1.36
GENE3740X	C54D1.1	C54D1.1 || pgp-10 || (1)	1	0.66	-0.23	0.49	0.46
GENE14355X	Y22D7AL.16	Y22D7AL.16 || Y22D7AL.16 || (6)	1	0.44	-0.16	0.33	0.31
GENE4277X	F01D5.6	F01D5.6 || F01D5.6 || (1)	1	1.86	-0.69	1.14	1.17
GENE1458X	C12D5.8	C12D5.8 || nhr-94 || (6)	1	0.36	-0.14	0.23	0.24
GENE14037X	Y110A2AL.4	Y110A2AL.4 || Y110A2AL.4 || (3)	1	1.09	-0.42	0.71	0.74
GENE8093X	F54C9.1	F54C9.1 || iff-2 || (7)	1	0.43	-0.16	0.29	0.27
GENE15812X	Y54F10AM.6	Y54F10AM.6 || Y54F10AM.6 || (2)	1	1.19	-0.4	0.76	0.72
GENE6458X	F35C5.11	F35C5.11 || F35C5.11 || (3)	1	0.88	-0.3	0.5	0.73
GENE6539X	F35G8.1	F35G8.1 || npr-7 || (1)	1	0.66	-0.22	0.37	0.51
GENE2217X	C27A7.4	C27A7.4 || che-11 || (1)	1	1.92	-0.65	1.14	1.35
GENE1199X	C08D8.2	C08D8.2 || tmd-2 || (2)	1	0.67	-0.24	0.37	0.49
GENE13744X	W08D2.3	W08D2.3 || dct-15 || (1)	1	0.63	-0.24	0.37	0.46
GENE10603X	R04F11.4	R04F11.4 || twk-13 || (3)	1	0.57	-0.18	0.34	0.43
GENE7919X	F53A9.4	F53A9.4 || jbts-14 || (1)	1	1.81	-0.64	1.08	1.35
GENE14373X	Y22F5A.3	Y22F5A.3 || ric-4 || (4)	1	0.86	-0.3	0.52	0.67
GENE9820X	K08H10.10	K08H10.10 || K08H10.10 || (3)	1	0.64	-0.27	0.42	0.5
GENE14889X	Y40C7B.3	Y40C7B.3 || Y40C7B.3 || (1)	1	0.99	-0.42	0.6	0.72
GENE5722X	F23H12.5	F23H12.5 || F23H12.5 || (1)	1	1.31	-0.47	0.86	0.97
GENE12384X	T15D6.12	T15D6.12 || T15D6.12 || (1)	1	2.6	-0.96	1.81	1.98
GENE1036X	C06E1.4	C06E1.4 || glr-1 || (1)	1	1.52	-0.45	1.16	1.13
GENE1931X	C18H7.3	C18H7.3 || col-102 || (1)	1	1.05	-0.3	0.79	0.74
GENE10586X	R04B5.6	R04B5.6 || R04B5.6 || (1)	1	1.89	-0.46	1.46	1.46
GENE11912X	T07H6.1	T07H6.1 || T07H6.1 || (1)	1	1.52	-0.36	1.25	1.15
GENE3892X	CD4.1	CD4.1 || CD4.1 || (3)	1	0.36	-0.11	0.24	0.26
GENE5475X	F21C10.7	F21C10.7 || F21C10.7 || (1)	1	0.75	-0.21	0.51	0.53
GENE5639X	F22F7.6	F22F7.6 || F22F7.6 || (1)	1	2.72	-0.7	1.71	1.95
GENE8041X	F53H4.5	F53H4.5 || gmeb-2 || (1)	1	1.16	-0.32	0.74	0.84
GENE6431X	F35A5.5	F35A5.5 || F35A5.5 || (8)	1	1.92	-0.42	1.33	1.37
GENE11734X	T06A1.4	T06A1.4 || glb-25 || (6)	1	0.84	-0.18	0.55	0.61
GENE2100X	C25F6.2	C25F6.2 || dlg-1 || (3)	1	0.49	-0.11	0.32	0.4
GENE2633X	C33G8.9	C33G8.9 || nhr-140 || (1)	1	0.37	-0.09	0.25	0.3
GENE7538X	F47A4.3	F47A4.3 || rrc-1 || (1)	1	0.85	-0.2	0.56	0.68
GENE3840X	C55C2.5	C55C2.5 || aat-5 || (4)	1	0.54	-0.14	0.36	0.44
GENE13194X	T27E9.9	T27E9.9 || acc-4 || (1)	1	0.75	-0.19	0.49	0.62
GENE10806X	R07G3.6	R07G3.6 || osm-8 || (1)	1	2.33	-0.47	1.61	1.83
GENE5604X	F22E10.3	F22E10.3 || pgp-14 || (3)	1	0.5	-0.14	0.37	0.42
GENE11800X	T06G6.3	T06G6.3 || T06G6.3 || (1)	1	1.13	-0.33	0.89	0.98
GENE9967X	K10D11.7	K10D11.7 || K10D11.7 || (5)	1	1.17	-0.3	0.81	0.93
GENE17047X	ZC250.1	ZC250.1 || cyn-17 || (2)	1	2.35	-0.63	1.72	1.85
GENE13546X	W03G9.7	W03G9.7 || W03G9.7 || (1)	1	1.12	-0.29	0.83	1.05
GENE450X	B0507.1	B0507.1 || B0507.1 || (1)	1	0.95	-0.52	0.69	0.63
GENE4935X	F13E6.2	F13E6.2 || F13E6.2 || (1)	1	1.1	-0.62	0.75	0.73
GENE7309X	F44F4.5	F44F4.5 || sra-10 || (1)	1	1.24	-0.68	0.91	0.97
GENE6318X	F32E10.3	F32E10.3 || clec-180 || (1)	1	0.96	-0.47	0.7	0.72
GENE5146X	F15E6.2	F15E6.2 || lgc-22 || (1)	1	0.63	-0.32	0.47	0.43
GENE4217X	E04D5.2	E04D5.2 || E04D5.2 || (1)	1	0.53	-0.26	0.37	0.37
GENE17121X	ZC412.3	ZC412.3 || ZC412.3 || (4)	1	0.47	-0.24	0.34	0.33
GENE4269X	F01D4.6	F01D4.6 || mec-3 || (4)	1	0.72	-0.43	0.61	0.57
GENE11403X	T02C5.5	T02C5.5 || unc-2 || (3)	1	0.3	-0.19	0.28	0.24
GENE2271X	C27H5.8	C27H5.8 || glc-4 || (1)	1	0.98	-0.45	0.78	0.55
GENE3286X	C46E1.2	C46E1.2 || gcy-36 || (1)	1	1.27	-0.56	0.97	0.73
GENE6764X	F38B6.5	F38B6.5 || col-172 || (3)	1	0.83	-0.43	0.6	0.51
GENE1021X	C06C3.10	C06C3.10 || C06C3.10 || (7)	1	1.2	-0.58	0.92	0.75
GENE14101X	Y113G7A.5	Y113G7A.5 || lgc-55 || (1)	1	1.35	-0.64	1	0.8
GENE14661X	Y38F1A.3	Y38F1A.3 || ptr-18 || (1)	1	1.73	-0.81	1.28	1.03
GENE15284X	Y47G6A.17	Y47G6A.17 || Y47G6A.17 || (2)	1	0.71	-0.32	0.51	0.43
GENE10873X	R09A8.4	R09A8.4 || col-182 || (1)	1	1.1	-0.55	0.85	0.6
GENE11502X	T03G6.2	T03G6.2 || nhr-40 || (4)	1	0.22	-0.12	0.17	0.13
GENE1115X	C07A9.5	C07A9.5 || C07A9.5 || (3)	1	0.8	-0.37	0.85	0.69
GENE1807X	C17G1.7	C17G1.7 || cysl-1 || (1)	1	0.66	-0.29	0.64	0.57
GENE13035X	T25E4.1	T25E4.1 || T25E4.1 || (2)	1	1.5	-0.65	1.45	1.2
GENE6826X	F39B2.9	F39B2.9 || F39B2.9 || (5)	1	0.53	-0.23	0.53	0.37
GENE10941X	R106.7	R106.7 || R106.7 || (2)	1	0.59	-0.24	0.59	0.41
GENE9876X	K09E2.4	K09E2.4 || rig-1 || (3)	1	0.44	-0.22	0.46	0.34
GENE13687X	W06F12.2	W06F12.2 || W06F12.2 || (3)	1	0.95	-0.43	1.02	0.73
GENE4917X	F13C5.6	F13C5.6 || unc-96 || (1)	1	0.49	-0.26	0.4	0.36
GENE8196X	F54H12.2	F54H12.2 || F54H12.2 || (1)	1	0.85	-0.44	0.73	0.61
GENE8905X	H01G02.2	H01G02.2 || dyf-18 || (1)	1	1.81	-0.82	1.5	1.27
GENE6276X	F32B4.8	F32B4.8 || F32B4.8 || (1)	1	1.5	-0.72	1.36	1.07
GENE9152X	H40L08.3	H40L08.3 || H40L08.3 || (2)	1	0.36	-0.18	0.32	0.28
GENE14534X	Y37D8A.23	Y37D8A.23 || unc-25 || (3)	1	0.58	-0.28	0.51	0.44
GENE6890X	F40E10.5	F40E10.5 || F40E10.5 || (1)	1	0.74	-0.31	0.62	0.47
GENE11638X	T05C1.3	T05C1.3 || T05C1.3 || (1)	1	1.78	-0.73	1.46	1.17
GENE2661X	C34B4.3	C34B4.3 || C34B4.3 || (2)	1	0.61	-0.22	0.57	0.4
GENE13589X	W04E12.9	W04E12.9 || W04E12.9 || (1)	1	0.85	-0.33	0.76	0.54
GENE3887X	C56G7.1	C56G7.1 || mlc-4 || (3)	1	0.15	-0.07	0.14	0.1
GENE12703X	T21H3.2	T21H3.2 || ptr-16 || (1)	1	1.79	-0.8	1.65	1.14
GENE14902X	Y40H7A.4	Y40H7A.4 || Y40H7A.4 || (6)	1	0.77	-0.34	0.68	0.5
GENE17713X	ZK643.1	ZK643.1 || arrd-15 || (1)	1	0.72	-0.32	0.63	0.47
GENE14477X	Y34B4A.10	Y34B4A.10 || Y34B4A.10 || (1)	1	0.71	-0.31	0.68	0.42
GENE16540X	Y71H2AM.14	Y71H2AM.14 || Y71H2AM.14 || (1)	1	0.93	-0.36	0.83	0.52
GENE6484X	F35D2.5	F35D2.5 || syd-1 || (6)	1	1.43	-0.45	1.12	0.98
GENE8381X	F56B3.10	F56B3.10 || gst-40 || (1)	1	1.06	-0.34	0.81	0.71
GENE12713X	T22A3.4	T22A3.4 || set-18 || (1)	1	1.28	-0.4	1	0.82
GENE3753X	C54D10.5	C54D10.5 || C54D10.5 || (1)	1	1.09	-0.36	0.93	0.75
GENE10834X	R08C7.4	R08C7.4 || R08C7.4 || (1)	1	2	-0.7	1.7	1.38
GENE705X	C02H7.1	C02H7.1 || dyf-11 || (1)	1	1.21	-0.36	0.97	0.88
GENE9483X	K04H4.2	K04H4.2 || K04H4.2 || (13)	1	1.06	-0.32	0.88	0.81
GENE6667X	F36H9.2	F36H9.2 || F36H9.2 || (1)	1	1.61	-0.5	1.35	1.14
GENE16222X	Y62F5A.9	Y62F5A.9 || Y62F5A.9 || (1)	1	1.25	-0.39	1.04	0.89
GENE15576X	Y51A2D.19	Y51A2D.19 || slo-1 || (2)	1	1.52	-0.48	1.25	1.09
GENE8314X	F55G1.1	F55G1.1 || F55G1.1 || (1)	1	1.41	-0.47	1.27	1.08
GENE15048X	Y43F8B.3	Y43F8B.3 || Y43F8B.3 || (4)	1	0.84	-0.28	0.74	0.62
GENE8004X	F53F4.2	F53F4.2 || F53F4.2 || (1)	1	0.45	-0.16	0.38	0.36
GENE4555X	F09B12.1	F09B12.1 || mlt-9 || (4)	1	1.55	-0.61	1.26	1.14
GENE7465X	F46C5.6	F46C5.6 || F46C5.6 || (1)	1	0.8	-0.32	0.67	0.59
GENE16984X	ZC15.10	ZC15.10 || ZC15.10 || (3)	1	1.18	-0.44	0.98	0.85
GENE10312X	M04G12.3	M04G12.3 || gcy-34 || (1)	1	1.34	-0.48	1.12	1.02
GENE10781X	R07E3.6	R07E3.6 || R07E3.6 || (1)	1	1.82	-0.68	1.55	1.37
GENE11838X	T07C12.8	T07C12.8 || mam-5 || (1)	1	2.1	-0.77	1.79	1.57
GENE14968X	Y41G9A.1	Y41G9A.1 || osm-5 || (1)	1	1.17	-0.43	0.93	0.88
GENE6130X	F29F11.5	F29F11.5 || ceh-22 || (3)	1	0.88	-0.36	0.64	0.64
GENE8914X	H02I12.3	H02I12.3 || tag-89 || (3)	1	0.25	-0.1	0.18	0.19
GENE5292X	F18C12.1	F18C12.1 || che-3 || (3)	1	1.15	-0.5	0.88	0.83
GENE11500X	T03G11.9	T03G11.9 || T03G11.9 || (2)	1	1.01	-0.46	0.77	0.76
GENE10669X	R05H10.1	R05H10.1 || R05H10.1 || (1)	1	0.75	-0.35	0.6	0.6
GENE12332X	T14B4.4	T14B4.4 || tsp-10 || (1)	1	0.81	-0.39	0.61	0.69
GENE9722X	K08C7.3	K08C7.3 || epi-1 || (6)	1	1.12	-0.5	0.98	0.91
GENE8645X	F58B4.3	F58B4.3 || F58B4.3 || (1)	1	0.69	-0.3	0.59	0.6
GENE16319X	Y67A10A.9	Y67A10A.9 || Y67A10A.9 || (1)	1	0.8	-0.35	0.72	0.7
GENE1838X	C17H12.9	C17H12.9 || ceh-48 || (1)	1	0.91	-0.32	0.71	0.81
GENE7694X	F49A5.7	F49A5.7 || clec-33 || (2)	1	0.8	-0.28	0.56	0.69
GENE13970X	Y105E8A.6	Y105E8A.6 || unc-95 || (1)	1	0.88	-0.34	0.66	0.7
GENE14692X	Y38H6C.17	Y38H6C.17 || Y38H6C.17 || (1)	1	0.49	-0.21	0.39	0.42
[truncated: 15,982 more rows]

## Sheet: SAM
Significant Pos
Row	Gene ID	Gene Name	Score(d)	Numerator(r)	Denominator(s+s0)	q-value(%)	Description
882	rnh-1.3	C04F12.9	32.5751542248489	4.0275	0.123637173663103	0	rnh-1.3 is one of four C. elegans genes that can encode an RNase H ribonuclease; rnh-1.3 transcripts are expressed from the L3 larval stage through adulthood.
6982	F36A2.14	F36A2.14	10.4208856519357	2.0675	0.198399643663296	0	None
3972	C54C8.12	C54C8.12	10.3022137425734	2.8	0.271786246137481	0	None
18659	ZK402.3	ZK402.3	9.70333346410379	1.9575	0.20173479631938	0	None
5593	F17E5.2	F17E5.2	9.27264879493307	2.55583333333333	0.275631417716364	0	F17E5.2 is an ortholog of members of the human SLC (Solute carriers) family including SLC25A23; F17E5.2 is predicted to have calcium ion binding activity, based on protein domain information.
14023	hsp-16.49	T27E4.9	8.98146356201376	1	0.111340428327228	0	hsp-16.49 encodes a 16-kD heat shock protein (HSP) that is a member of the hsp16/hsp20/alphaB-crystallin (HSP16) family of heat shock proteins, and that is identical to the protein encoded by hsp-16.48; HSP-16.49 is likely to function as a passive ligand temporarily preventing unfolded proteins from aggregating.
2075	C23G10.11	C23G10.11	8.94214102835993	2.0425	0.228412859238322	0	C23G10.11 is expressed in the hypodermal cell.
534	best-1	B0564.3	8.43796839624527	1.9125	0.226654084275905	0	best-1 is an ortholog of human BEST2 (bestrophin 2), BEST4 (bestrophin 4) and BEST1 (bestrophin 1); best-1 is involved in reproduction.
2076	C23G10.12	C23G10.12	8.38047764131766	1.6875	0.201360837916951	0	C. elegans ncRNA gene
3786	clec-215	C50E3.14	8.3496815234047	1.7175	0.205696468204893	0	None
3435	C45B2.3	C45B2.3	8.22368442590014	1.21	0.147135996146588	0	None
2011	C18D11.6	C18D11.6	8.17813426329146	2.895	0.353992720930806	0	None
14422	W04B5.1	W04B5.1	8.09551891042916	2.15	0.265579022640567	0	None
13957	T26H5.9	T26H5.9	8.06730264555842	1.21	0.149988174878524	0	None
18636	ZK380.5	ZK380.5	7.85853557521212	2.155	0.274224119668992	0	None
478	B0507.8	B0507.8	7.82618546385479	1.385	0.176969994692385	0	None
3539	C47A10.12	C47A10.12	7.74070395814061	1.7325	0.223816853010894	0	C47A10.12 is an ortholog of human VMO1 (vitelline membrane outer layer 1 (chicken)).
6222	F26C11.3	F26C11.3	7.55167602187115	1.19	0.157580912707791	0	F26C11.3 is involved in apoptotic process and oogenesis; F26C11.3 is expressed in the coelomocyte and the intestine.
16175	hsp-16.41	Y46H3A.2	7.48261836116494	1.2575	0.168056145496671	0	hsp-16.41 encodes a 16-kD heat shock protein (HSP) that is a member of the hsp16/hsp20/alphaB-crystallin (HSP16) family of heat shock proteins; an hsp-16.41 reporter fusion, expressed broadly but strongest in intestine and pharynx, is induced in response to heat shock or other environmental stresses; expression is detectable in somatic tissues in post-gastrulation embryos, all larval stages, and …
9544	H09F14.1	H09F14.1	7.40275875100106	1.3275	0.179325038766188	0	H09F14.1 is involved in lipid storage; H09F14.1 is predicted to have G-protein coupled receptor activity, based on protein domain information.
16437	tat-1	Y49E10.11	7.31851337619719	0.98	0.133906976680177	0	tat-1 encodes one of six C. elegans subfamily IV P-type ATPase that, by sequence similarity, is proposed to function as an aminophospholipid translocase (flippase); TAT-1 activity is required for regulating phosphatidylserine asymmetry on the plasma membrane and thus, for regulation of phagocytic engulfment of cells; in addition, TAT-1 activity is required for phosphatidylserine transport across …
10495	K09C8.7	K09C8.7	7.20466544890502	0.7975	0.110692162690386	0	None
16131	cnc-6	Y46E12A.1	7.1745544873249	1.77	0.246705213979072	0	cnc-6 encodes one of eleven C. elegans caenacin peptides; cnc-6 expression is strongly induced after infection by the fungus Drechmeria coniospora, suggesting that it functions as a secreted antimicrobial peptide in the innate immune response.
1280	fbxa-164	C08E3.7	7.17422131140283	0.985	0.137297130551914	0	This gene encodes a protein containing an F-box, a motif predicted to mediate protein-protein interactions either with homologs of yeast Skp-1p or with other proteins; this gene's encoded protein also contains an FTH/DUF38 motif, which may also mediate protein-protein interaction.
5425	far-3	F15B9.1	7.16367807551103	2.185	0.305010914361074	0	far-3 is predicted to have lipid binding activity, based on protein domain information; far-3 is expressed in the hypodermis, intestine, vulva, and in the male.
8897	F56A4.3	F56A4.3	7.01086309200624	1.4075	0.200759875286229	0	F56A4.3 is an ortholog of human GSTP1 (glutathione S-transferase pi 1); F56A4.3 is involved in determination of adult lifespan, lipid storage and multicellular organismal homeostasis.
2856	C34C6.7	C34C6.7	6.94644472271693	1.5925	0.229253965671396	0	None
16549	ttr-25	Y51A2D.10	6.6893782168057	0.8975	0.134167925764044	0	None
16904	linc-143	Y55D5A.11	6.59248389264144	1.1525	0.174820298201476	0	C. elegans lincRNA gene
9726	H40L08.2	H40L08.2	6.57473513985788	1.2025	0.182897101468029	0	non-coding Transcript Isoform
11482	kin-2	R07E4.6	6.53694622836378	0.86	0.131559901207151	0	kin-2 encodes a predicted regulatory subunit of a cAMP-dependent protein kinase that may act downstream of, or in parallel to, ric-8.
5537	clec-42	F16H6.1	6.49626873961966	1.7	0.261688681324401	0	clec-42 is expressed in the nervous system.
16285	clp-3	Y47H10A.1	6.49107806627109	1.6	0.24649218260275	0	clp-3 encodes an atypical calpain, which is a calcium regulated thiol protease; clp-3 is orthologous to the human calpains, that include CAPN1, CAPN11 and CAPN12; reducing the function of clp-3 via RNAi did not yield any obvious phenotypes, possibly due to functional redundancy among clp genes in C. elegans.
12857	cyp-13A4	T10B9.1	6.45648876466018	1.03	0.159529434270488	0	cyp-13A4 encodes one of ~80 C. elegans cytochrome P450s: membrane-associated, heme-containing NADPH-dependent monooxygenases that catalyze the oxidative metabolism of a variety of exogenous compounds and endogenous substrates; loss of cyp-13A4 activity in large-scale RNAi screens in wild-type and various mutant backgrounds results in uncoordinated locomotion, reduced and/or slow growth, alteratio…
10623	K10D6.6	K10D6.6	6.40756299776614	1.1725	0.182986886029645	0	Predicted C. elegans non_coding RNA
15295	lys-3	Y22F5A.6	6.35294245822941	1.755	0.276249944264272	0	lys-3 encodes one of a family of ten C. elegans lysozyme genes that are homologous to lysozymes in the amoeboid protozoan Entamoeba histolytica; lys-3 expression is upregulated in response to stress; lys-3 activity is required for the stress response to copper ion, and in response to copper ion stress, lys-3 expression is upregulated in a kgb-1-dependent manner.
5105	F11C7.6	F11C7.6	6.32808838521041	1.3325	0.21056911959609	0	F11C7.6 is an ortholog of human ISM2 (isthmin 2).
18291	ZC581.7	ZC581.7	6.29945901091975	1.36	0.215891554757721	0	ZC581.7 is an ortholog of human FES (FES proto-oncogene, tyrosine kinase) and FER (fer (fps/fes related) tyrosine kinase); ZC581.7 is predicted to have protein tyrosine kinase activity, based on protein domain information.
7749	F44E5.4	F44E5.4	6.25649357044693	2.29	0.366019716030239	0	F44E5.4 encodes a member of the Hsp70 family of heat shock proteins; as loss of F44E5.4 activity via large-scale RNAi screens results in no obvious defects, the precise role of F44E5.4 in C. elegans development and/or behavior is not yet known.
16176	hsp-16.2	Y46H3A.3	6.21882894997131	1.09	0.175274156721263	0	hsp-16.2 encodes a 16-kD heat shock protein (HSP) that is a member of the hsp16/hsp20/alphaB-crystallin (HSP16) family of heat shock proteins; hsp-16.2 expression, strongest in intestine and pharynx, is induced in response to heat shock or other environmental stresses; HSP-16.2 has been shown to interact with intracellular human beta amyloid peptide, a primary component of the extracellular plaqu…
7229	hsp-12.6	F38E11.2	6.17080119804635	1.3125	0.21269523322442	0	hsp-12.6 encodes a small heat-shock protein with very short N- and C-terminal domains flanking its central region of similarity to alpha-crystallins; HSP-12.6 is required in vivo for normal lifespan; HSP-12.6 is predominantly and ubiquitously expressed in L1 larvae without any obvious induction by stressors; but, in adult hermaphrodites, at least one HSP-12 is also expressed in spermatids (and pe…
10218	try-5	K07B1.1	6.11429840121817	0.63	0.103037169378989	0	try-5 is predicted to have serine-type endopeptidase activity, based on protein domain information; try-5 is expressed in the vas deferens, head, tail, seminal vesicle, in the male, and the male gonadal cell.
2964	clec-5	C35D10.14	6.08744353219542	1.0125	0.166325978162272	0	clec-5 is an ortholog of human CLEC3B (C-type lectin domain family 3, member B) and CLEC3A (C-type lectin domain family 3, member A); clec-5 is expressed in the anal depressor muscle, head, intestine, and the rectal gland cell.
14620	W08A12.4	W08A12.4	6.08475187336338	1.2975	0.213237947414083	0	W08A12.4 is an ortholog of human ALS2CR12 (amyotrophic lateral sclerosis 2 (juvenile) chromosome region, candidate 12).
330	B0348.2	B0348.2	6.08282577512207	2.2475	0.369482882313015	0	B0348.2 is an ortholog of human LITAF (lipopolysaccharide-induced TNF factor).
16052	nlp-17	Y45F10A.5	6.06778537337861	0.895	0.147500273151826	0	nlp-17 is involved in body morphogenesis.
12687	spp-2	T08A9.12	5.94825383126226	0.65	0.109275767046758	0	spp-2 encodes an antimicrobial peptide that belongs to the SPP-protein family, called caenopores, with structural similarity to saposin-like proteins (SAPLIPs), the amoebapores and the mammalian NK-lysin and granulysin; caenopores are part of the worm's innate immune system and interact with and eliminate bacteria via membrane pore-forming activity; C. elegans has at least 33 putative SPP protein…
18905	srw-101	ZK697.13	5.94497427807763	1.32	0.22203628447436	0	srw-101 is an ortholog of human GPR142 (G protein-coupled receptor 142) and GPR139 (G protein-coupled receptor 139).
3550	C47A4.4	C47A4.4	5.92022637060819	1.295	0.218741635696434	0	None
5124	F11E6.11	F11E6.11	5.90479220530508	1.6125	0.273083276080617	0	None
16451	Y49E10.27	Y49E10.27	5.87152058482978	1.03611111111111	0.176463847165606	0	Y49E10.27 is predicted to have histone acetyltransferase activity, transcription cofactor activity, and zinc ion binding activity, based on protein domain information.
10989	gbh-2	M05D6.7	5.85113991232105	0.9475	0.161934257973357	0	gbh-2 encodes an ortholog of human gamma butyrobetaine hydroxilase 2 involved in carnitine biosynthesis; RNA interference of gbh-2 results in malformation of the gonad and accumulation of fat in the pseudocoelomic cavity and in intestinal cells; the GBH-2-GFP fusion protein is predominantly expressed in intestinal cells from early embryogenesis.
3976	nlp-39	C54C8.9	5.83758277071302	2.35	0.402563885139219	0	nlp-39 is involved in embryo development.
819	clec-10	C03H5.1	5.78477314794021	1.7275	0.298628823606525	0	clec-10 is an ortholog of human CLEC3B (C-type lectin domain family 3, member B) and CLEC3A (C-type lectin domain family 3, member A).
16740	Y54B9A.1	Y54B9A.1	5.73256429443877	1.805	0.314867816092539	0	None
6473	F28H7.4	F28H7.4	5.69078238082747	0.8275	0.145410585860371	0	F28H7.4 is an ortholog of human SELT.
1269	C08E3.1	C08E3.1	5.68792031757589	2.08	0.365687260697503	0	None
13691	T23F4.3	T23F4.3	5.65413887709402	0.95525	0.168947035218731	0	dlhd-1 is predicted to have hydrolase activity, based on protein domain information.
15714	asp-17	Y39B6A.24	5.64213928508345	0.7775	0.137802340692924	0	asp-17 is an ortholog of human NAPSA (napsin A aspartic peptidase), REN (renin) and CTSD (cathepsin D); asp-17 is predicted to have aspartic-type endopeptidase activity, based on protein domain information.
2317	C26D10.7	C26D10.7	5.59700286855427	0.83	0.148293652780348	0.111139909802499	C26D10.7 encodes a close paralog of EFF-1 (with 89% identity at the amino acid level) and a much more distant paralog of AFF-1 (with 27% identity) ; however, C26D10.7 has no known function, in mass RNAi assays or otherwise.
19068	lact-2	ZK945.1	5.55917379274348	0.8425	0.151551297262866	0.111139909802499	lact-2 encodes a beta-lactamase domain-containing protein that contains a predicted transmembrane domain in its N terminus.
2615	C31B8.4	C31B8.4	5.54879205261992	1.3475	0.242845647705209	0.111139909802499	C31B8.4 is an ortholog of human ALS2CR12 (amyotrophic lateral sclerosis 2 (juvenile) chromosome region, candidate 12).
2030	cal-2	C18E9.1	5.54671760811292	1.515	0.273134510721094	0.111139909802499	cal-2 encodes a calmodulin homolog required for embryonic development or viability; CAL-2 is closely similar to its paralogs CAL-1, CAL-3, CAL-4 and CMD-1.
18453	ins-8	ZK1251.11	5.52213942718002	2.345	0.424654254193201	0.111139909802499	ins-8 encodes an insulin-like peptide.
5367	F14F8.8	F14F8.8	5.42426049475197	3.565	0.657232447344514	0.111139909802499	None
14525	W06A11.4	W06A11.4	5.39910130967431	0.945	0.175029129071298	0.111139909802499	None
5596	lys-10	F17E9.11	5.37767100104618	1.965	0.365399817061647	0.111139909802499	None
13206	T16G1.4	T16G1.4	5.36043189501966	1.5375	0.28682390339265	0.111139909802499	None
17876	linc-40	Y82E9BL.20	5.31545001414328	0.64	0.120403728432606	0.111139909802499	C. elegans lincRNA gene
6259	F26E4.5	F26E4.5	5.29276271500171	1.28	0.241839672194635	0.111139909802499	F26E4.5 encodes an SH2 domain-containing tyrosine kinase related to the vertebrate FER non-receptor protein tyrosine kinase; loss of F26E4.5 activity in an RNAi-hypersensitive strain results in axon guidance defects indicating that F26E4.5 likely plays a role in regulation of axon navigation.
1199	C07E3.3	C07E3.3	5.28722873016455	0.9175	0.173531361479693	0.111139909802499	None
7042	F36F2.7	F36F2.7	5.28642808587909	0.6575	0.124375095871689	0.111139909802499	None
8358	F52E1.14	F52E1.14	5.26182335908216	1.005	0.190998429900791	0.111139909802499	None
13189	dnj-20	T15H9.7	5.24614572150373	0.7775	0.148204041838384	0.111139909802499	dnj-20 is an ortholog of human DNAJB11 (DnaJ (Hsp40)B11); dnj-20 is predicted to have unfolded protein binding activity, based on protein domain information; dnj-20 is expressed in the hypodermis and the intestine.
8458	fipr-26	F53B6.8	5.24309515533458	0.7725	0.147336635539414	0.111139909802499	None
18443	lec-5	ZK1248.16	5.23279507851278	0.8325	0.1590927960123	0.111139909802499	lec-5 is an ortholog of members of the human Lectins, galactoside-binding family including LGALS9; lec-5 is predicted to have carbohydrate binding activity, based on protein domain information; lec-5 is localized to the membrane raft.
72	B0034.4	B0034.4	5.20525525289306	0.655	0.125834367034345	0.111139909802499	Uncharacterized protein B0034.4
9886	K02E2.6	K02E2.6	5.18600489692838	0.76	0.146548261157667	0.111139909802499	K02E2.6 encodes a 123-residue protein resembling retroviral aspartyl proteases; K02E2.6 mRNAs are expressed somatically, and are normally lowered by DCR-1 and the DCR-1 interactors DRH-3, RRF-3, ERI-1, ERI-3, and ERI-5 (via degradation of K02E2.6 transcripts into small RNAs); K02E2.6 has no obvious function in mass RNAi assays.
17329	Y67A10A.13	Y67A10A.13	5.18568038450273	1.0746875	0.207241368598743	0.111139909802499	None
15362	col-162	Y2H9A.3	5.17755556357796	1.215	0.234666723530123	0.111139909802499	col-162 is an ortholog of human SFTPD (surfactant protein D); col-162 is a structural constituent of cuticle, based on protein domain information.
2593	C30H6.12	C30H6.12	5.17628704933977	1.2425	0.240036919930567	0.111139909802499	None
13393	T20D4.12	T20D4.12	5.17305932531923	0.7475	0.14449863281896	0.111139909802499	None
3111	C38C3.10	C38C3.10	5.1573567776953	0.845555555555556	0.163951340192798	0.111139909802499	None
14285	ant-1.2	W02D3.6	5.1274804512191	2.192	0.427500410943319	0.111139909802499	ant-1.2 encodes an ortholog of the human adenine nucleotide translocase ANT genes, the other ANT genes in C. elegans include ant-1.1, ant-1.3 and ant-1.4; by homology, ANT-1.2 is predicted to mediate the exchange of ATP generated in the mitochondria for cytosolic ADP; ANT-1.2 GFP fusion protein is expressed in the seam cells in the larval stage, and in intestine, pharynx and head neurons througho…
9624	H19N07.3	H19N07.3	5.11785542892553	0.9875	0.192951913885407	0.111139909802499	None
16490	Y4C6B.3	Y4C6B.3	5.11367347922529	0.615	0.12026579375834	0.111139909802499	Y4C6B.3 is an ortholog of members of the human SLC (Solute carriers) family including SLC37A1.
6465	F28H6.6	F28H6.6	5.11050802414734	0.595	0.116426781288397	0.111139909802499	None
9648	pme-4	H23L24.5	5.11022978415923	1.3475	0.263686772789944	0.111139909802499	parg-2 (formerly known as pme-4) encodes a poly(ADP-ribose) glycohydrolase (PARG) orthologous to human PARG (OMIM:603501) and paralogous to PARG-1; PARG-2 exhibits poly(ADP-ribose) glycohydrolase activity in vitro, and is required in vivo for normal resistance to ionizing radiation; PARG-2 is primarily expressed in the cytoplasm of nerve cells in the head and tail, and also in embryos; neuronal e…
15790	nekl-1	Y39G10AR.3	5.03758270970228	1.3425	0.266496865136204	0.226009346779578	nekl-1 is an ortholog of human NEK9 (NIMA-related kinase 9); nekl-1 is predicted to have ATP binding activity and protein kinase activity, based on protein domain information.
6350	F27D9.2	F27D9.2	5.03413852851515	0.705	0.140043821997871	0.226009346779578	F27D9.2 is an ortholog of human MFSD8 (major facilitator superfamily domain containing 8).
828	C04A11.5	C04A11.5	5.02512024775559	0.6175	0.12288263157002	0.226009346779578	None
14269	W02B8.2	W02B8.2	5.01794296110323	0.735	0.146474363239554	0.226009346779578	W02B8.2 is an ortholog of human CIT (citron rho-interacting serine/threonine kinase); W02B8.2 is involved in embryo development.
18084	ZC204.14	ZC204.14	5.01638391472474	0.8725	0.173930068916561	0.226009346779578	None
14804	Y105C5A.12	Y105C5A.12	5.01459956284336	1.2175	0.242791071299351	0.226009346779578	None
5815	F21A3.5	F21A3.5	5.01348065697223	0.6475	0.129151789804858	0.226009346779578	prde-1 is an ortholog of human CSNK1E (casein kinase 1, epsilon) and CSNK1D (casein kinase 1, delta); prde-1 is involved in piRNA biosynthetic process and reproduction; prde-1 is expressed in the germ line; prde-1 is localized to the autosome.
10202	K07A1.6	K07A1.6	5.01184320101075	0.73	0.14565499572149	0.226009346779578	K07A1.6 encodes a putative secreted TIL-domain protease inhibitor paralogous to SWM-1, ISL-1, and the products of 11 other C. elegans genes; K07A1.6 and its relatives are collectively similar to other TIL-domain protease inhibitors from nematodes, insects, and vertebrates; K07A1.6 has no obvious function in mass RNAi assays.
486	fbxa-125	B0511.3	5.01083072328715	0.6675	0.133211444740666	0.226009346779578	This gene encodes a protein containing an F-box, a motif predicted to mediate protein-protein interactions either with homologs of yeast Skp-1p or with other proteins; this gene's encoded protein also contains an FTH/DUF38 motif, which may also mediate protein-protein interaction.
8172	arrd-27	F48F7.8	4.99519754016731	1.52	0.304292270281085	0.226009346779578	arrd-27 is an ortholog of human ARRDC2 (arrestin domain containing 2), TXNIP (thioredoxin interacting protein), ARRDC1 (arrestin domain containing 1), ARRDC4 (arrestin domain containing 4), ARRDC5 (arrestin domain containing 5) and ARRDC3 (arrestin domain containing 3).
2376	C27B7.9	C27B7.9	4.99470457709541	0.6	0.120127224891631	0.226009346779578	None
18334	ZK105.1	ZK105.1	4.92181473245706	1.2125	0.246352222891311	0.226009346779578	None
11827	R12E2.8	R12E2.8	4.91385805579968	0.8025	0.163313630733153	0.226009346779578	None
10488	K09C6.9	K09C6.9	4.86886191970391	1.2325	0.25313923876382	0.226009346779578	None
8548	F53H2.1	F53H2.1	4.85936034283921	2.065	0.424953050259588	0.226009346779578	None
11456	R07C12.1	R07C12.1	4.85813720955411	2.515	0.517688136731492	0.226009346779578	None
575	C01B7.5	C01B7.5	4.8572451735926	1.51805555555556	0.312534266091564	0.226009346779578	C01B7.5 encodes a PDZ domain-containing protein conserved amongst nematodes.
9798	K01F9.2	K01F9.2	4.84291713467306	0.9675	0.199776286295123	0.226009346779578	None
9724	H39E23.3	H39E23.3	4.83433699778974	2.3425	0.48455455237626	0.226009346779578	H39E23.3 is an ortholog of human CLIC6 (chloride intracellular channel 6); H39E23.3 is involved in negative regulation of vulval development.
4902	F09E8.1	F09E8.1	4.81332133537452	0.865	0.179709589227476	0.226009346779578	None
59	crm-1	B0024.14	4.81153308884435	0.62	0.128857058353705	0.226009346779578	crm-1 encodes a predicted transmembrane protein with multiple extracellular cysteine-rich (CR) domains that is the C. elegans ortholog of vertebrate CRIM1 (Cysteine-RIch Motor neuron 1); genetic analyses indicate that CRM-1 functions non-autonomously to positively regulate DBL-1/BMP-mediated signaling in the pathway that controls body size determination; in addition, loss of crm-1 activity via RN…
5960	pgp-12	F22E10.1	4.80532022190031	1.0625	0.221109093865929	0.226009346779578	pgp-12 encodes a transmembrane protein that is a member of the P-glycoprotein subclass of ATP-binding cassette (ABC) transporters; pgp-12 promoter fusion constructs reveal expression in the excretory cell, consistent with a role for pgp-12 in metabolite transporter activity; pgp-12 expression is regulated by the DCP-66 transcription factor which binds the pgp-12 Ex-1 promoter element in yeast one…
14702	W09G12.7	W09G12.7	4.7960565765687	1.73	0.360713009194256	0.226009346779578	None
5462	F15E6.10	F15E6.10	4.79162450740704	1.7475	0.364698860960132	0.226009346779578	None
858	C04E6.13	C04E6.13	4.78434163405816	0.8025	0.167734677282923	0.226009346779578	None
1533	hsp-70	C12C8.1	4.77685842070316	2.03	0.424965494309371	0.226009346779578	hsp-70 encodes a heat-shock protein that is a member of the hsp70 family of molecular chaperones.
703	C02E7.6	C02E7.6	4.7553243154562	2.2775	0.478936839827613	0.226009346779578	None
10339	fmo-2	K08C7.5	4.74976802982717	1.5375	0.323700018684059	0.226009346779578	fmo-2 encodes a flavin-containing monoxygenase homologous to human FMO1, FMO2, and FMO3 (OMIM:602079, mutated in trimethylaminuria).
16815	Y54F10BM.3	Y54F10BM.3	4.73540280684626	0.8575	0.181082800128483	0.226009346779578	Y54F10BM.3 is an ortholog of human PTPN9 (protein tyrosine phosphatase, non-receptor type 9); Y54F10BM.3 is predicted to have protein tyrosine phosphatase activity, based on protein domain information.
17725	pqn-91	Y73F8A.9	4.71702438705301	1.4275	0.302627224891631	0.226009346779578	The protein product of this gene is predicted to contain a glutamine/asparagine (Q/N)-rich ('prion') domain, by the algorithm of Michelitsch and Weissman (as of the WS77 release of WormBase, i.e., in wormpep77).
14183	fat-6	VZK822L.1	4.65554045507711	0.705	0.15143247208413	0.226009346779578	fat-6 encodes an Acyl-CoA desaturase (also known as delta-9 fatty acid desaturase); when expressed heterologously in S. cerevisiae, FAT-6 rescues the fatty acid auxotrophy of the ole1 delta-9 desaturase mutant; FAT-6 readily desaturates stearic acid (18:0), or similar fatty acids (17:0 or 18:1 delta-11 trans), but shows less activity on palmitic acid (16:0), and no activity on other medium chain …
341	psd-1	B0361.5	4.6497396550304	0.65	0.139792772977469	0.226009346779578	psd-1 is an ortholog of human PISD (phosphatidylserine decarboxylase); psd-1 is predicted to have phosphatidylserine decarboxylase activity, based on protein domain information.
482	B0511.11	B0511.11	4.61239434283646	0.82	0.177781850173663	0.226009346779578	None
11132	MTCE.35	MTCE.35	4.61080897872863	1.105	0.239654257007344	0.226009346779578	The nduo-5 gene resides on the mitochondrial chromosome, and encodes the protein NADH-ubiquinone oxidoreductase chain 5; this is the C. elegans homolog of the core MT-ND5 of mitochondrial NADH:ubiquinone oxidoreductase (Complex I).
758	C03B1.10	C03B1.10	4.60234089112539	0.9925	0.215651126997963	0.226009346779578	Uncharacterized protein C03B1.10
4016	C54F6.5	C54F6.5	4.59225885761429	0.9525	0.20741426594903	0.226009346779578	None
18483	his-11	ZK131.5	4.56084029471372	1.04	0.228028155514549	0.226009346779578	his-11 encodes an H2B histone; by homology, HIS-11 is predicted to function as a nucleosome component required for packaging of DNA into chromatin; his-11 is a replication-dependent histone locus that resides in the HIS3 cluster on chromosome II.
5399	cng-1	F14H8.6	4.54938751943313	0.845	0.185739288286721	0.226009346779578	cng-1 is an ortholog of members of the human CNG (Cyclic nucleotide gated channels) family including CNGA1; cng-1 is predicted to have ion channel activity, based on protein domain information; cng-1 is expressed in certain interneurons, all amphid neurons, and the head neurons; cng-1 is localized to the neuronal cell body.
12130	T02C5.1	T02C5.1	4.54901964071338	0.51	0.112112068155419	0.226009346779578	The T02C5.1 gene encodes a protein that may be involved in apoptosis; it has some similarity to the tumor necrosis factor (TNF) receptor of vertebrates.
17957	Y94H6A.10	Y94H6A.10	4.54434677972633	1.0475	0.230506176305296	0.226009346779578	None
9621	H19M22.4	H19M22.4	4.536066536427	1.225	0.270057767046097	0.226009346779578	probable non-coding RNA
15182	Y17G7B.3	Y17G7B.3	4.52014824263606	0.575	0.12720821732711	0.226009346779578	Y17G7B.3 is orthologous to the human gene HYDROXYACYLGLUTATHIONE HYDROLASE (HAGH; OMIM:138760), which when mutated leads to disease.
8362	hsp-17	F52E1.7	4.49524274396324	0.6675	0.148490312541275	0.390130931407823	hsp-17 encodes a heat shock protein that is a member of the hsp16/hsp20/alpha-crystallin family of heat shock proteins; by homology, HSP-17 is predicted to function as a molecular chaperone that protects cells from heat-induced protein aggregation and denaturation.
12859	cyp-13A5	T10B9.2	4.48886557181913	0.925	0.206065426821222	0.390130931407823	cyp-13A5 encodes one of ~80 C. elegans cytochrome P450s: membrane-associated, heme-containing NADPH-dependent monooxygenases that catalyze the oxidative metabolism of a variety of exogenous compounds and endogenous substrates; loss of cyp-13A5 activity in large-scale RNAi screens results in uncoordinated locomotion, decreased and/or slow growth, and cadmium hypersensitivity.
8629	fbxa-24	F54D10.2	4.47144618149433	1.96	0.438336931821234	0.390130931407823	None
8980	dct-8	F56D6.10	4.46902158757232	1.7475	0.391025186555271	0.390130931407823	None
3069	C37A5.3	C37A5.3	4.462915718937	1.28	0.286808015344927	0.390130931407823	None
11701	R10E8.8	R10E8.8	4.45699148281926	1.0925	0.245120504315826	0.390130931407823	None
16818	fbxa-48	Y54F10BM.7	4.42435410634918	0.7825	0.176861973791174	0.390130931407823	None
16251	spg-7	Y47G6A.10	4.40996567625154	0.74	0.167801759543172	0.390130931407823	spg-7 encodes a metalloprotease orthologous to human paraplegin, a nuclear-encoded mitochondrial metalloprotease mutations in which are associated with hereditary spastic paraplegia (spinal cord dysfunction); based upon studies of Saccharomyces cerevisiae SPG7, C. elegans SPG-7 is predicted to function as part of a mt-AAA metalloprotease that regulates proteolytic degradation of mitochondrial pro…
17455	Y70C5A.3	Y70C5A.3	4.4006909611788	1.93555555555556	0.439829920489824	0.390130931407823	None
1135	C06G3.5	C06G3.5	4.38165847772296	0.7075	0.161468540644379	0.390130931407823	C06G3.5 is orthologous to human ADENOSINE DEAMINASE (ADA; OMIM:102700), which when mutated leads to severe combined immunodeficiency; in C. elegans, C06G3.5 is an essential gene; C06G3.5 is broadly expressed; about 2% to 6% of C06G3.5a transcripts are RNA edited to change A to G resulting in a change to residue 59 from a D to a G.
7161	F37H8.2	F37H8.2	4.37891905008832	0.65875	0.150436669978339	0.390130931407823	None
2243	ddr-1	C25F6.4	4.36458163138603	0.8325	0.190739931179986	0.390130931407823	The C25F6.4 gene encodes a protein tyrosine kinase homolog that is also homologous to human RS1.
14815	Y105C5A.30	Y105C5A.30	4.35943921247641	0.585	0.134191571779639	0.390130931407823	Y105C5A.30 is involved in determination of adult lifespan.
14934	Y110A2AL.2	Y110A2AL.2	4.35688982444641	1.0775	0.247309443987813	0.390130931407823	Y110A2AL.2 is expressed in the g2R and the g2L.
8989	F56D6.8	F56D6.8	4.35509807832146	1.945	0.446603030522252	0.390130931407823	None
591	C01F1.5	C01F1.5	4.34387250485065	1.075	0.24747503496007	0.390130931407823	C01F1.5 is predicted to have metallopeptidase activity, based on protein domain information.
1424	C09G9.5	C09G9.5	4.33963968945539	0.775	0.178586254956402	0.390130931407823	None
18454	ins-7	ZK1251.2	4.33506227457095	1.0425	0.24048097442918	0.390130931407823	ins-7 encodes an insulin/IGF-1-like peptide; INS-7 is one of 40 insulin-like peptides in C. elegans; INS-7 likely functions as an agonist for the DAF-2 insulin/IGF-1 receptor, as loss of ins-7 activity via RNAi results in: 1) a significantly increased lifespan that is not further extended in long-lived daf-2 mutant animals, and 2) an increased frequency of dauer formation in animals containing an…
18062	grl-21	ZC168.5	4.32929953562165	2.2375	0.516827256139189	0.390130931407823	grl-21 encodes a hedgehog-like protein, with an N-terminal signal sequence, a central proline-rich low-complexity region, and a C-terminal Ground-like (Grl) domain; GRL-21 is expressed in arcade cells and hypodermis; the Grl domain is predicted to form a cysteine-crosslinked protein involved in intercellular signalling, and it has subtle similarity to the N-terminal Hedge domain of HEDGEHOG prote…
9598	H14E04.3	H14E04.3	4.32927521086014	0.87	0.200957425348606	0.390130931407823	None
18761	lgg-2	ZK593.6	4.31922091150899	0.665	0.15396295156565	0.390130931407823	lgg-2 encodes an ortholog of the autophagic budding yeast protein Atg8p; LGG-2 is also homologous the light chain 3 (LC3) subunit of the microtubule-associated proteins 1A and 1B (MAP1A and MAP1B); LGG-2 is predicted to associate with MAP1A and MAP1B and with microtubules and to perhaps play a role in regulating the microtubule-binding activity of MAP1A and MAP1B; LGG-2 has no obvious function in…
4502	E04F6.8	E04F6.8	4.31873596826557	0.8575	0.198553467102638	0.390130931407823	None
5469	dct-7	F15E6.8	4.31498305670819	1.65	0.382388523504134	0.390130931407823	None
13752	T24B8.4	T24B8.4	4.30226746900043	0.885	0.20570548120887	0.390130931407823	T24B8.4 is an ortholog of human WIPF3 (WAS/WASL interacting protein 3) and WIPF2 (WAS/WASL interacting protein 2); T24B8.4 is predicted to have actin binding activity, based on protein domain information.
3852	srsx-28	C51E3.3	4.2919625841242	0.4925	0.114749369396121	0.390130931407823	srsx-28 is an ortholog of members of the human Olfactory receptors,2 family including OR2L2, Olfactory receptors,5 family including OR5B21, Olfactory receptors,8 family including OR8H1 and Olfactory receptors,13 family including OR13C2.
2838	lurp-4	C34B4.7	4.28989986242874	0.6225	0.145108282235653	0.390130931407823	non-coding Transcript Isoform
13391	T20D4.10	T20D4.10	4.28825879601711	0.61	0.142248877462004	0.390130931407823	None
13687	T23F2.4	T23F2.4	4.27949622127287	0.6925	0.161818112271642	0.390130931407823	UPF0057 membrane protein T23F2.4
11508	R07H5.16	R07H5.16	4.2753644518347	0.555	0.1298134945576	0.390130931407823	None
6086	F23H12.7	F23H12.7	4.27333943089199	0.8475	0.198322649933543	0.390130931407823	None
5459	irld-30	F15E11.4	4.23912573223024	1.31	0.309025983834359	0.390130931407823	None
8393	F52G3.6	F52G3.6	4.23207951488939	1.0175	0.240425539364327	0.390130931407823	C. elegans ncRNA gene
3686	nep-3	C49D10.10	4.22249248227986	0.5975	0.141504100364292	0.390130931407823	C49D10.10 encodes a neprilysin; neprilysins are thermolysin-like zinc metallopeptidases, found on the outer surface of animal cells, that negatively regulate small signalling peptides (e.g., enkephalin, tachykinin, insulin, and natriuretic peptides) by cleaving them; C49D10.10 has no clear orthologs in other organisms.
12425	T05E7.4	T05E7.4	4.22149988113794	1.235	0.292550049691603	0.390130931407823	None
2319	C26E1.2	C26E1.2	4.21283997443213	0.585	0.138861196615676	0.390130931407823	None
1914	C17F4.3	C17F4.3	4.20656397268065	1.7125	0.407101855842858	0.390130931407823	None
7558	F42C5.4	F42C5.4	4.19889458816588	0.6475	0.154207252981513	0.390130931407823	F42C5.4 is predicted to have zinc ion binding activity, based on protein domain information.
5325	F14D2.19	F14D2.19	4.19211456130111	0.8275	0.197394414656256	0.390130931407823	None
15057	uaf-2	Y116A8C.35	4.19126188036108	2.345	0.559497370228266	0.390130931407823	uaf-2 encodes an essential U2AF35 homolog clustered in an operon with cyp-13 (RRM/cyclophilin); UAF-2's sequence is somewhat atypical for U2AF proteins (it lacks an identifiable N-terminal RNA-binding RS domain, while having an glycine-rich C-terminal region).
14022	hsp-16.1	T27E4.8	4.17880810175305	0.705	0.16870839311914	0.390130931407823	hsp-16.1 encodes a 16-kD heat shock protein (HSP) that is a member of the hsp16/hsp20/alphaB-crystallin (HSP16) family of heat shock proteins, and that is identical to the protein encoded by hsp-16.11; an hsp-16.1 reporter fusion, expressed broadly but most strongly in muscle and hypodermis, is induced solely in response to heat shock or other environmental stresses; expression is detectable in s…
3348	C44B11.6	C44B11.6	4.17726388536364	0.585	0.140043821997871	0.390130931407823	None
16121	clec-71	Y46C8AL.4	4.16263340699226	1.255	0.301491838770114	0.390130931407823	None
18257	lgc-37	ZC482.5	4.14823461370135	0.595	0.143434510197363	0.390130931407823	ZC482.5 is orthologous to the human gene GAMMA-AMINOBUTYRIC ACID A RECEPTOR GAMMA 2 (GABRG2; OMIM:137164), which when mutated leads to disease.
14921	Y108G3AL.10	Y108G3AL.10	4.14635548365757	0.8175	0.197161098034669	0.390130931407823	ncRNA
1270	fbxa-158	C08E3.10	4.14458903204764	1.1975	0.288930938807309	0.390130931407823	This gene encodes a protein containing an F-box, a motif predicted to mediate protein-protein interactions either with homologs of yeast Skp-1p or with other proteins; this gene's encoded protein also contains an FTH/DUF38 motif, which may also mediate protein-protein interaction.
1062	C06B3.16	C06B3.16	4.12207077847104	0.8175	0.198322649933543	0.390130931407823	None
7769	ptr-8	F44F4.4	4.12198152752081	0.9325	0.226226147248374	0.390130931407823	ptr-8 encodes a nematode-specific member of the sterol sensing domain (SSD) proteins, distantly paralogous to Drosophila PATCHED (PTC) and human PTCH (OMIM:601309, mutated in basal cell nevus syndrome); PTR-8 is weakly required for normal molting from L4 to adult stages; PTR-8 is also required for normal growth to full size and locomotion; PTR-8 is expressed in hypodermis.
9570	mpst-2	H12D21.4	4.11749683810053	1.4075	0.341833899415769	0.390130931407823	mpst-2 is an ortholog of human TST (thiosulfate sulfurtransferase (rhodanese)) and MPST (mercaptopyruvate sulfurtransferase).
5790	F20E11.17	F20E11.17	4.11133822982843	0.915625	0.222707291109496	0.390130931407823	None
3987	C54D10.14	C54D10.14	4.10136514294964	0.87	0.212124492620599	0.390130931407823	C54D10.14 is an ortholog of human ALS2CR12 (amyotrophic lateral sclerosis 2 (juvenile) chromosome region, candidate 12).
17037	Y57G11B.5	Y57G11B.5	4.07732564178459	0.94	0.230543273357135	0.390130931407823	None
6545	F30B5.4	F30B5.4	4.06997783183607	0.4775	0.117322506345099	0.390130931407823	F30B5.4 is an ortholog of human OSGIN1 (oxidative stress induced growth inhibitor 1) and OSGIN2 (oxidative stress induced growth inhibitor family member 2); F30B5.4 is involved in reproduction.
13031	T12D8.5	T12D8.5	4.05827291114406	1.19	0.29322818500753	0.390130931407823	non-coding Transcript Isoform
12415	T05E11.9	T05E11.9	4.0552629439396	0.9925	0.244743685852293	0.390130931407823	Possible non-coding RNA gene
8356	F52E1.12	F52E1.12	4.05479035789014	0.7509375	0.18519761411062	0.390130931407823	F52E1.12 is involved in body morphogenesis, collagen and cuticulin-based cuticle development and locomotion.
1809	eat-16	C16C2.2	4.04641638401082	0.7	0.172992577522672	0.390130931407823	The eat-16 gene encodes an RGS protein that affects movement, pharyngeal pumping, egg laying, and synaptic transmission; it genetically interacts with the egl-30 and goa-1 signaling pathways, and is expressed in excitable cells and in the spermatheca.
17036	Y57G11B.2	Y57G11B.2	4.04350209111264	0.4225	0.104488631507976	0.390130931407823	None
2413	C27H5.2	C27H5.2	4.03184065948987	0.4825	0.119672388060358	0.390130931407823	None
9758	far-7	K01A2.2	4.0304458087836	0.795	0.197248651319774	0.390130931407823	far-7 is predicted to have lipid binding activity, based on protein domain information; far-7 is expressed in the hypodermis, excretory cell, and in the male.
8136	F48C1.9	F48C1.9	4.0218360328705	2.32	0.576850965837149	0.390130931407823	None
14099	grsp-2	T28C6.1	4.01671156610796	0.7425	0.184852705448167	0.390130931407823	grsp-2 encodes a glycine-rich protein, predicted to be secreted; grsp-2 transcript levels are up-regulated in response to infection with the fungus Drechmeria coniospora.
17651	Y73B6BL.35	Y73B6BL.35	4.01466702321146	1.0175	0.253445676594636	0.390130931407823	None
6471	F28H7.2	F28H7.2	4.00963769405358	0.74	0.184555328053067	0.390130931407823	F28H7.2 is an ortholog of human HSD17B14 (hydroxysteroid (17-beta) dehydrogenase 14); F28H7.2 is predicted to have oxidoreductase activity, based on protein domain information.
5464	F15E6.3	F15E6.3	4.00634625788625	1.02	0.254596066925616	0.390130931407823	F15E6.3 is involved in reproduction.
2453	C28G1.2	C28G1.2	3.98794987881992	0.64	0.160483461288983	0.390130931407823	C28G1.2 is an ortholog of human HMSD (histocompatibility (minor) serpin domain containing) and members of the SERPIN (Serpin peptidase inhibitors) family including SERPINA10.
14063	T28A11.16	T28A11.16	3.98726734215001	0.6075	0.152359986895793	0.390130931407823	None
3559	prx-11	C47B2.8	3.98142624612305	0.87	0.218514659375436	0.390130931407823	prx-11 encodes the C. elegans ortholog of vertebrate peroxisomal membrane protein 11C; by homology, PRX-11 is predicted to be an integral peroxisomal membrane protein that functions in peroxisome organization; loss of prx-11 activity results in an extended lifespan and increased sensitivity to the Pseudomonas aeruginosa pathogen.
10899	M03A1.8	M03A1.8	3.96966439237963	0.87	0.219162103897271	0.390130931407823	M03A1.8 is an ortholog of human FRRS1 (ferric-chelate reductase 1).
4262	D1086.2	D1086.2	3.96620509469295	0.49	0.123543787651237	0.390130931407823	None
1152	glb-3	C06H2.5	3.9622128152699	0.5375	0.135656519490457	0.390130931407823	glb-3 encodes a globin with no obvious function in mass RNAi assays.
15161	Y17D7B.7	Y17D7B.7	3.95778316048258	0.5725	0.144651684234817	0.390130931407823	None
11764	R11F4.2	R11F4.2	3.95627976087593	0.7175	0.181357245535423	0.390130931407823	R11F4.2 is predicted to have G-protein coupled receptor activity, based on protein domain information.
1866	C17B7.9	C17B7.9	3.94439630529756	0.6825	0.173030280725941	0.390130931407823	None
16366	clec-146	Y48E1B.9	3.94274831148612	0.785	0.199099698480148	0.390130931407823	clec-146 is an ortholog of human CLECL1 (C-type lectin-like 1) and members of the CD (CD molecules) family including CD69, CLEC (C-type lectin domain) family including CLEC5A and KLR (Killer cell lectin-like receptors) family including KLRF1.
5777	F20D12.7	F20D12.7	3.93555023390488	0.74075	0.188220186752647	0.390130931407823	F20D12.7 is involved in striated muscle myosin thick filament assembly.
327	B0344.1	B0344.1	3.92738992833342	0.993611111111111	0.252995279114735	0.390130931407823	None
17570	pho-9	Y71H2AM.16	3.92418648693647	0.5475	0.139519363267423	0.390130931407823	pho-9 is an ortholog of human ACPP (acid phosphatase, prostate), ACP2 (acid phosphatase 2, lysosomal) and ACPT (acid phosphatase, testicular); pho-9 is predicted to have acid phosphatase activity, based on protein domain information.
8784	F55C12.1	F55C12.1	3.91929838160322	0.495	0.126298115581982	0.390130931407823	rfip-1 encodes the C. elegans ortholog of the RAB-11 effector NUF (nuclear fallout in Drosophila), also known in humans as RAB11FIP3 and RAB11FIP4; loss of rfip-1 activity results in scattering of recycling endosomes and late endosomes, indicating a role for RFIP-1 in recycling endosome positioning and apicobasal cell polarity.
16678	Y53F4B.19	Y53F4B.19	3.90977739347078	0.4575	0.117014334566467	0.390130931407823	Major sperm protein
704	C02E7.7	C02E7.7	3.90626141024598	3.0625	0.783997709924681	0.390130931407823	None
11504	oig-4	R07G3.9	3.90444971473083	0.5325	0.136382855179558	0.390130931407823	oig-4 encodes a protein containing a single immunoglobulin domain; OIG-4 is expressed by body wall muscle cells and secreted into the extracellular space where it interacts with, stabilizes, and properly localizes a complex containing levamisole-sensitive acetylcholine receptors (L-AChRs) and the LEV-9 and LEV-10 extracellular and transmembrane, respectively, scaffolding proteins; OIG-4 requires …
8431	F53A9.8	F53A9.8	3.89570439858253	1.015	0.260543382185083	0.390130931407823	F53A9.8 is involved in defense response to Gram-positive bacterium; F53A9.8 is expressed in the intestine.
1571	C13A2.3	C13A2.3	3.89445085222863	0.641944444444444	0.164835677429871	0.390130931407823	None
4844	F09B12.5	F09B12.5	3.8911294193467	0.6725	0.172828998351052	0.390130931407823	None
7452	F41D3.12	F41D3.12	3.89037980467901	0.9025	0.231982491507526	0.390130931407823	None
17104	Y58A7A.4	Y58A7A.4	3.88864333871573	0.89	0.228871594146747	0.390130931407823	Y58A7A.4 is expressed in the intestine and the head neurons.
17159	Y59H11AR.6	Y59H11AR.6	3.8844772878812	0.7775	0.200155630314958	0.390130931407823	None
8496	F53F1.6	F53F1.6	3.87559039261538	0.7225	0.186423209577737	0.390130931407823	None
4846	oac-14	F09B9.1	3.87021988792836	0.6325	0.16342740679227	0.390130931407823	oac-14 is predicted to have transferase activity, transferring acyl groups other than amino-acyl groups, based on protein domain information.
13676	pqn-71	T23F1.6	3.86833882232429	2.4675	0.637870701956093	0.390130931407823	The protein product of this gene is predicted to contain a glutamine/asparagine (Q/N)-rich ('prion') domain, by the algorithm of Michelitsch and Weissman (as of the WS77 release of WormBase, i.e., in wormpep77).
4130	C56G2.9	C56G2.9	3.86427387600097	0.495	0.128096510724613	0.390130931407823	C56G2.9 is expressed in the nervous system and the intestine.
1876	C17C3.3	C17C3.3	3.85821893228546	0.7975	0.206701593143547	0.390130931407823	C17C3.3 is an ortholog of human ACOT8 (acyl-CoA thioesterase 8); C17C3.3 is predicted to have acyl-CoA hydrolase activity, based on protein domain information.
7318	F40C5.1	F40C5.1	3.85398809277055	0.68	0.176440607399792	0.390130931407823	F40C5.1 is predicted to have sulfotransferase activity, based on protein domain information.
4742	F08B12.4	F08B12.4	3.84109476454012	1.2175	0.316966926002349	0.390130931407823	F08B12.4 is localized to the nucleus.
2656	linc-95	C32A3.8	3.83965908155365	1.3375	0.348338217428097	0.390130931407823	C. elegans lincRNA gene
9352	F59A7.7	F59A7.7	3.83556142653654	0.595	0.155127224891631	0.390130931407823	None
15565	Y38C1AB.3	Y38C1AB.3	3.8330073374077	0.9325	0.243281558816597	0.390130931407823	None
10828	hmit-1.3	M01F1.5	3.82624906179644	0.485	0.126755993184691	0.390130931407823	hmit-1.3 encodes one of three C. elegans proton (H+)-dependent myo-inositol transporters; loss of hmit-1.3 activity via large-scale RNAi result in no obvious abnormalities but by homology, HMIT-1.3 is predicted to function as a plasma membrane protein required for the regulated uptake of myo-inositol and thus potentially for regulation of cell signaling and intracellular osmolarity.
14034	cdk-5	T27E9.3	3.82529032941316	0.665	0.173843013924127	0.390130931407823	cdk-5 encodes a proline-directed protein serine/threonine kinase homologous to cyclin dependent kinase 5 (CDK5); in ventral cord interneurons, CDK-5 activity regulates the subcellular localization of LIN-10 which, in turn, regulates the synaptic localization of the GLR-1 glutamate receptor; cdk-5 also regulates the polarized distribution of neuropeptide-containing dense core vesicles in cholinerg…
2491	C29F3.3	C29F3.3	3.82030830418941	1.994	0.521947403515404	0.390130931407823	None
5511	F16C3.3	F16C3.3	3.81646738651877	0.6295	0.164943110014155	0.390130931407823	None
4925	F09F7.6	F09F7.6	3.81236711842041	0.4675	0.122627224891631	0.390130931407823	None
328	wrt-9	B0344.2	3.81184847603846	0.756388888888889	0.198430995786847	0.390130931407823	wrt-9 encodes a hedgehog-like protein, with an N-terminal signal sequence, a Wart domain, and a C-terminal region of proline-rich, low-complexity sequence; the Wart domain is predicted to form a cysteine-crosslinked protein involved in intercellular signalling, and it has subtle similarity to the N-terminal Hedge domain of HEDGEHOG proteins; WRT-9 has no obvious function in RNAi assays.
13009	fbxa-67	T12B5.11	3.80924009715533	1.4625	0.383934843354235	0.390130931407823	This gene encodes a protein containing an F-box, a motif predicted to mediate protein-protein interactions either with homologs of yeast Skp-1p or with other proteins; this gene's encoded protein also contains an FTH/DUF38 motif, which may also mediate protein-protein interaction.
18363	ZK1067.4	ZK1067.4	3.79883016293492	0.7475	0.196771102665588	0.390130931407823	ZK1067.4 is a predicted transmembrane protein, with three putative transmembrane domains, that is orthologous to the human genes TMEM151A and TMEM151B; in both C. elegans and mammals these genes are expressed in the nervous system; genes of the ZK1067.4/TMEM151 family are highly conserved, with homologs in nematodes, arthropods (but not Drosophila melanogaster), lophotrochozoans, deuterostomes (e…
13541	T22B7.3	T22B7.3	3.79428889223237	0.775	0.204254346996764	0.390130931407823	T22B7.3 is an ortholog of human DDAH2 (dimethylarginine dimethylaminohydrolase 2) and DDAH1 (dimethylarginine dimethylaminohydrolase 1).
10521	cpg-7	K09E4.6	3.79152483159105	1.4975	0.394959829228285	0.390130931407823	cpg-7 encodes a small (116-residue), putatively secreted protein with 11 potential chondroitin attachment sites, 6 of them verified by mass spectrometry.
6046	fipr-3	F23D12.6	3.79116464435866	0.78	0.205741526198462	0.390130931407823	None
9607	clec-13	H16D19.1	3.7864565383526	1.3175	0.347950646377474	0.390130931407823	None
15430	Y34F4.3	Y34F4.3	3.78541831833391	0.87	0.229829288822937	0.390130931407823	Y34F4.3 is an ortholog of human TUT1 (terminal uridylyl transferase 1, U6 snRNA-specific) and PAPD4 (PAP associated domain containing 4).
13001	T12A7.6	T12A7.6	3.78066840827029	0.9075	0.240036919930567	0.390130931407823	None
16702	Y53F4B.45	Y53F4B.45	3.77825278869192	1.3925	0.368556599539255	0.390130931407823	Possible non-coding RNA gene
18906	ZK697.14	ZK697.14	3.77731937615684	0.595	0.15751911362215	0.390130931407823	ZK697.14 is an ortholog of human RDH8 (retinol dehydrogenase 8 (all-trans)) and DHRS1 (dehydrogenase/reductase (SDR family) member 1); ZK697.14 is predicted to have oxidoreductase activity, based on protein domain information.
4946	F09G8.7	F09G8.7	3.77651463830939	0.8875	0.235005046980912	0.390130931407823	Uncharacterized protein F09G8.7
753	srx-39	C03A7.6	3.77483022448741	0.625	0.165570360210006	0.390130931407823	7TM GPCR, serpentine receptor class x (Srx)
5405	F15A2.7	F15A2.7	3.76473559166871	0.5825	0.154725341479243	0.390130931407823	None
5086	F11A5.9	F11A5.9	3.74427193108869	0.5925	0.158241711848029	0.390130931407823	F11A5.9 is an ortholog of members of the human SLC (Solute carriers) family including SLC37A1.
8085	oac-30	F47F6.3	3.74056776223098	1.625	0.434426029226858	0.390130931407823	oac-30 is predicted to have transferase activity, transferring acyl groups other than amino-acyl groups, based on protein domain information.
11212	sprr-1	R03A10.6	3.73557899589845	1.05149305555556	0.281480610290952	0.390130931407823	sprr-1 is an ortholog of human GPR142 (G protein-coupled receptor 142) and GPR139 (G protein-coupled receptor 139); sprr-1 is predicted to have G-protein coupled receptor activity, based on protein domain information.
10021	spp-20	K04A8.8	3.73070208143612	1.5175	0.40675989850571	0.390130931407823	spp-20 encodes a protein containing two saposin B-like domains; by homology SPP-20 may function in lipid degradation and membrane digestion.
14355	W03D8.1	W03D8.1	3.72777659775102	0.875	0.234724366403258	0.390130931407823	None
12642	T07F10.1	T07F10.1	3.7267257640681	0.56	0.150265953400527	0.390130931407823	T07F10.1 is an ortholog of human ANPEP (alanyl (membrane) aminopeptidase) and ERAP1 (endoplasmic reticulum aminopeptidase 1) and members of the Aminopeptidases family including LNPEP; T07F10.1 is predicted to have metallopeptidase activity and zinc ion binding activity, based on protein domain information; T07F10.1 is expressed in the pharynx, nervous system, intestine, and the excretory cell.
9769	K01A6.7	K01A6.7	3.7226181826063	1.7825	0.478829660352658	0.390130931407823	None
16686	Y53F4B.26	Y53F4B.26	3.7199490997741	0.595	0.159948425110476	0.390130931407823	None
14102	col-117	T28C6.4	3.71985706070381	1.6075	0.43214026070557	0.390130931407823	col-117 is an ortholog of members of the human COL (Collagens) family including COL4A2; col-117 is involved in body morphogenesis, lipid storage, locomotion, nematode larval development and receptor-mediated endocytosis; col-117 is a structural constituent of cuticle, based on protein domain information.
12767	cex-2	T09A5.1	3.71758827466401	0.6575	0.176861973791174	0.390130931407823	cex-2 is an ortholog of members of the human EF-hand domain containing family including RCN2; cex-2 is predicted to have calcium ion binding activity, based on protein domain information; cex-2 is expressed in the pharynx, hypodermis, nervous system, head, tail, intestine, and the body wall musculature.
4466	clec-17	E03H4.10	3.71582340054775	2.4825	0.668088800892435	0.390130931407823	clec-17 is an ortholog of human CLEC3B (C-type lectin domain family 3, member B) and CLEC3A (C-type lectin domain family 3, member A).
10685	unc-43	K11E8.1	3.71241569338168	0.6325	0.170374239373999	0.390130931407823	unc-43 encodes the C. elegans ortholog of type II calcium/calmodulin-dependent protein kinase (CaMKII); unc-43 activity is required for a number of processes, including locomotion, neuronal cell fate specification and regulation of synaptic density, egg laying, defecation, and meiotic maturation; in regulating some of these processes, unc-43 acts in concert with MAPKKK and G protein signaling pat…
18012	str-163	Y9C9A.3	3.70529535162877	0.855	0.230750835995884	0.390130931407823	str-163 is expressed in the nervous system and the intestine; str-163 is localized to the nonmotile primary cilium.
14396	W03G11.2	W03G11.2	3.70376875958284	0.36	0.0971982927034967	0.390130931407823	W03G11.2 is an ortholog of human TMEM30B (transmembrane protein 30B) and TMEM30A (transmembrane protein 30A).
3615	C48B4.13	C48B4.13	3.70043098277803	1.3	0.351310430068891	0.390130931407823	None
7391	F40G12.9	F40G12.9	3.69889559193856	0.405	0.109492141622668	0.390130931407823	None
18600	tep-1	ZK337.1	3.69770373027336	0.77	0.208237343001808	0.390130931407823	tep-1 is an ortholog of human CD109 (CD109 molecule); tep-1 is predicted to have endopeptidase inhibitor activity, based on protein domain information; tep-1 is expressed in the hypodermis, nervous system, reproductive system, and the rectal epithelium.
2273	C25G6.4	C25G6.4	3.68257898205714	1.015	0.275622058602259	0.390130931407823	None
14618	W08A12.2	W08A12.2	3.6790976301175	0.7225	0.196379675843754	0.390130931407823	None
4270	D1086.9	D1086.9	3.67106480514108	1.7175	0.467847910937109	0.390130931407823	D1086.9 is an ortholog of human CLIC6 (chloride intracellular channel 6) and MDN1 (midasin AAA ATPase 1).
3187	C39H7.4	C39H7.4	3.66742558387697	0.685	0.186779522674284	0.390130931407823	C39H7.4 is involved in innate immune response.
3738	col-161	C50B6.4	3.66731152006546	0.95	0.259045351015897	0.390130931407823	col-161 is an ortholog of human SFTPD (surfactant protein D); col-161 is a structural constituent of cuticle, based on protein domain information.
8464	F53B7.7	F53B7.7	3.66651177271745	1.3425	0.36615183128268	0.390130931407823	F53B7.7 is involved in embryo development.
13555	jph-1	T22C1.7	3.66119802832237	0.8325	0.227384586564269	0.390130931407823	jph-1 encodes a junctophilin, a protein that belongs to a transmembrane family of proteins implicated in the formation of the junctional membrane complex that forms between the plasma membrane and the endoplasmic reticulum in excitable cells; this complex facilitates cross-talk between the cell surface and intracellular ionic channels; RNA interference of jph-1 results in a locomotion defect sugg…
9722	par-1	H39E23.1	3.6590833913686	0.3675	0.100434988955675	0.390130931407823	par-1 encodes a serine-threonine kinase; maternally provided PAR-1 is essential for establishing early embryonic polarity; PAR-1 is present in the cytoplasm and in the cell cortex and asymmetrically localized to the posterior cortex of late one-cell stage embryos; PAR-1 is continuously asymmetrically localized to the P lineage (germline blastomeres) at each subsequent division, and evenly distrib…
3763	unc-36	C50C3.9	3.65847224059571	0.68	0.185869935667265	0.390130931407823	unc-36 encodes an alpha2/delta subunit of a voltage-gated calcium channel; unc-36 is required for normal locomotion and proper intracellular trafficking, presynaptic localization and functional maturation of the UNC-2 alpha1 subunit of a C. elegans CaV2 channel in sensory and motor neurons; unc-36 also functions in a calcium-dependent pathway that establishes left-right asymmetry in the nervous s…
17408	Y69E1A.2	Y69E1A.2	3.65115334478571	1.81	0.495733766587727	0.390130931407823	Y69E1A.2 is involved in embryo development.
13022	twk-2	T12C9.3	3.65001508004486	0.6275	0.171917097940398	0.390130931407823	twk-2 encodes one of 44 C. elegans TWK (two-P domain K+) potassium channel subunits that contain two pore-forming domains and four transmembrane domains; the precise role of TWK-2 in C. elegans development and/or behavior is not yet known, but TWK-2 may function redundantly with other TWK channels; TWK-2 is expressed in a subset of neurons.
9740	ttr-45	JC8.14	3.64814863955916	0.63	0.172690332068303	0.390130931407823	None
13740	T24A6.2	T24A6.2	3.62713762263924	0.885	0.243994050425922	0.390130931407823	None
5701	F19C7.2	F19C7.2	3.62239565168874	0.9225	0.254665720893833	0.390130931407823	F19C7.2 is an ortholog of human PRSS16 (protease, serine, 16 (thymus)); F19C7.2 is predicted to have serine-type peptidase activity, based on protein domain information.
7856	his-5	F45F2.3	3.62190144870697	0.545	0.150473448192403	0.390130931407823	his-5 encodes an H4 histone.
13361	T20B3.1	T20B3.1	3.6165233473142	0.7775	0.214985477856076	0.390130931407823	T20B3.1 is an ortholog of human CROT (carnitine O-octanoyltransferase); T20B3.1 is predicted to have transferase activity, transferring acyl groups, based on protein domain information.
15692	pvf-1	Y39A3CL.6	3.612600340797	0.8525	0.235979604600248	0.390130931407823	pvf-1 encodes a protein related to the VEGF family of growth factors; in C. elegans, PVF-1 functions in the male tail to regulate the position of the ray 1 sensillum via inhibition of UNC-40/DCC netrin signaling through the CED-10 GTPase; PVF-1 can bind the human VEGF receptors VEGFR1 (FLT) and VEGFR2 (KDR) and when expressed in chick embryos and human umbilical vein endothelial cells induces ang…
2415	C27H5.4	C27H5.4	3.60282833979195	0.745	0.206781986188945	0.390130931407823	C27H5.4 is an ortholog of human TMEM180 (transmembrane protein 180); C27H5.4 is involved in apoptotic process, embryo development, nematode larval development and oogenesis.
5760	F20C5.7	F20C5.7	3.59729520584604	0.723125	0.201019087570249	0.390130931407823	None
2931	ugt-33	C35A5.2	3.59297002177915	0.785	0.218482201421566	0.449952504031635	ugt-33 is an ortholog of human UGT3A2 (UDP glycosyltransferase 3 family, polypeptide A2) and UGT3A1 (UDP glycosyltransferase 3 family, polypeptide A1); ugt-33 is predicted to have transferase activity, transferring hexosyl groups, based on protein domain information.
5019	F10E9.12	F10E9.12	3.58870864936481	0.785	0.218741635696434	0.449952504031635	None
5421	F15A8.6	F15A8.6	3.58480403137051	0.6475	0.180623541575424	0.449952504031635	F15A8.6 is an ortholog of human CES2 (carboxylesterase 2); F15A8.6 is involved in lipid storage.
12631	npr-20	T07D4.1	3.5788267520708	1.05	0.29339224073712	0.449952504031635	npr-20 is an ortholog of human CMKLR1 (chemerin chemokine-like receptor 1), CX3CR1 (chemokine (C-X3-C motif) receptor 1), XCR1 (chemokine (C motif) receptor 1) and RGR (retinal G protein coupled receptor) and members of the CXCR (Chemokine (C-X-C motif) receptors) family including CXCR4, CCR (Chemokine (C-C motif) receptors) family including CCR9, ACKR (Atypical chemokine receptors) family includ…
138	cyp-34A9	B0213.15	3.57495501481667	0.765	0.213988706663273	0.449952504031635	cyp-34A9 is an ortholog of members of the human CYP2 (Cytochrome P4502) family including CYP2D6; cyp-34A9 is involved in determination of adult lifespan; cyp-34A9 is predicted to have heme binding activity, iron ion binding activity, and oxidoreductase activity, acting on paired donors, with incorporation or reduction of molecular oxygen, based on protein domain information; cyp-34A9 is expressed…
14817	pqn-79	Y105C5A.6	3.57003808072823	1.56	0.436970128812124	0.449952504031635	The protein product of this gene is predicted to contain a glutamine/asparagine (Q/N)-rich ('prion') domain, by the algorithm of Michelitsch and Weissman (as of the WS77 release of WormBase, i.e., in wormpep77).
1115	C06E4.8	C06E4.8	3.56697926262636	0.5925	0.166106937096052	0.449952504031635	None
16369	tbc-15	Y48E1C.3	3.56648936274372	0.7125	0.199776286295123	0.449952504031635	tbc-15 is an ortholog of human TBC1D15 (TBC1 domain 15) and TBC1D17 (TBC1 domain 17).
10000	ttr-2	K03H1.4	3.55939580581716	0.73	0.205090987298168	0.449952504031635	K03H1.4 encodes a protein containing a predicted signal sequence followed by a transthyretin-like domain; the product of K03H1.4 belongs to a family of apparently nematode-specific proteins whose function is not yet known.
14053	T27F6.9	T27F6.9	3.55758606132735	0.6675	0.187627224891631	0.449952504031635	None
13797	T24E12.5	T24E12.5	3.55692786645919	0.7475	0.210153263733209	0.449952504031635	None
17971	Y95B8A.12	Y95B8A.12	3.54587431479309	0.65	0.183311629881594	0.449952504031635	Y95B8A.12 encodes a predicted Rho guanine nucleotide exchange factor.
1187	nuc-1	C07B5.5	3.54524893265202	0.7475	0.210845560974708	0.449952504031635	The nuc-1 gene encodes a DNase II homolog similar to mammalian and Drosophila DNaseII enzymes and is required for DNA degradation during apoptosis as well as for degradation of dietary DNA during normal feeding; during apoptosis, NUC-1 functions in apoptotic cells at an intermediate stage of DNA degradation, after the killing step, but prior to cell-corpse engulfment.
10748	sulp-4	K12G11.1	3.54401251968651	0.4475	0.126269305628634	0.449952504031635	sulp-4 encodes one of eight C. elegans members of the sulfate permease family of anion transporters; by homology, SULP-4 is predicted to function as an anion transporter that regulates cellular pH and volume via transmembrane movement of electrolytes and fluids and when expressed in Xenopus oocytes, SULP-4 exhibits robust transport of sulfate and more modest transport of chloride ions and oxalate…
8229	scl-2	F49E11.10	3.543814445176	1.69	0.476887271087374	0.449952504031635	scl-2 encodes a predicted extracellular protein that is a member of the C. elegans family of SCP/TAPS (sperm coating protein/Tpx-1/Ag5/PR-1/Sc7) domain-containing proteins; an scl-2 deletion mutation, tm2428, is reported to be homozygous viable.
10750	sodh-1	K12G11.3	3.53937545608735	1.295	0.365883760021203	0.449952504031635	sodh-1 is involved in determination of adult lifespan; sodh-1 is predicted to have oxidoreductase activity and zinc ion binding activity, based on protein domain information; sodh-1 is expressed in the muscle cell, hypodermis, nervous system, and the intestine.
12899	col-169	T10E10.5	3.53899622238202	1.7	0.480362196842292	0.449952504031635	col-169 is an ortholog of human MARCO (macrophage receptor with collagenous structure); col-169 is involved in body morphogenesis and locomotion; col-169 is a structural constituent of cuticle, based on protein domain information.
10921	M03E7.1	M03E7.1	3.53873770782065	0.5525	0.156129118803852	0.449952504031635	M03E7.1 is expressed in the nervous system.
5344	lips-10	F14E5.5	3.53828981406803	0.845	0.238815937756237	0.449952504031635	lips-10 is predicted to have hydrolase activity, based on protein domain information.
9340	F59A6.12	F59A6.12	3.5307871174903	0.6275	0.177722411212951	0.449952504031635	None
17984	Y97E10AR.1	Y97E10AR.1	3.52430894647939	1.085	0.307861772755155	0.449952504031635	None
18271	mgl-1	ZC506.4	3.52414170228211	1.1525	0.327029982719958	0.449952504031635	mgl-1 encodes a Group II metabotropic glutamate receptor (OMIM:604099, loss-of-function mutations in mice are associated with defects in long-term depression); by homology, MGL-1 is predicted to function as a pre-synaptic G protein-coupled receptor that, in response to glutamate binding, inhibits adenylyl cyclase activity; loss of mgl-1 activity reduces the excess fat of daf-7 mutants, indicating…
9085	mig-17	F57B7.4	3.51997183242058	0.8525	0.242189438036997	0.449952504031635	mig-17 encodes a secreted metalloprotease that is a member of the ADAM (A Disintegrin And Metalloprotease) protein family; MIG-17 activity is required for proper migration of gonadal leader cells, namely the hermaphrodite distal tip cells (DTCs) and the male linker cell (MLC); a MIG-17::GFP translational fusion protein is first detected in late embryos with expression continuing through adulthood…
16676	Y53F4B.17	Y53F4B.17	3.51657437334622	0.655	0.186260812501096	0.449952504031635	None
18570	ZK262.8	ZK262.8	3.51361992750514	0.5125	0.145860966915651	0.449952504031635	ZK262.8 is involved in hermaphrodite genitalia development, locomotion, oviposition and positive regulation of growth.
13956	T26H5.8	T26H5.8	3.51163109335589	1.34	0.381589057727425	0.449952504031635	T26H5.8 is predicted to have galactoside 2-alpha-L-fucosyltransferase activity, based on protein domain information.
7453	F41D3.13	F41D3.13	3.51067877755157	0.8175	0.232860951342904	0.449952504031635	None
13008	fbxa-60	T12B5.10	3.51019998395185	0.8	0.227907242794567	0.449952504031635	This gene encodes a protein containing an F-box, a motif predicted to mediate protein-protein interactions either with homologs of yeast Skp-1p or with other proteins; this gene's encoded protein also contains an FTH/DUF38 motif, which may also mediate protein-protein interaction.
13693	T23F6.1	T23F6.1	3.49646599024786	0.82	0.234522515673568	0.449952504031635	None
17564	Y71H2AM.10	Y71H2AM.10	3.49163223852335	0.5	0.143199502651933	0.449952504031635	Y71H2AM.10 is an ortholog of human TMEM132A (transmembrane protein 132A), TMEM132B (transmembrane protein 132B) and TMEM132E (transmembrane protein 132E) and members of the PPP1R (Protein phosphatase 1 regulatory subunits) family including TMEM132D; Y71H2AM.10 is involved in reproduction.
13030	arrd-17	T12D8.4	3.49088458704769	0.7925	0.227019822694921	0.449952504031635	arrd-17 is an ortholog of human ARRDC2 (arrestin domain containing 2), TXNIP (thioredoxin interacting protein), ARRDC1 (arrestin domain containing 1), ARRDC4 (arrestin domain containing 4), ARRDC5 (arrestin domain containing 5) and ARRDC3 (arrestin domain containing 3); arrd-17 exhibits protein phosphatase 2B binding activity; arrd-17 is expressed in the nervous system.
2072	C23F12.4	C23F12.4	3.48935119598791	0.48	0.137561389794157	0.449952504031635	None
803	tag-293	C03G6.13	3.48412725010306	1.13	0.324327993464239	0.449952504031635	None
1277	fbxa-161	C08E3.4	3.48321571465301	0.395	0.113400958297913	0.449952504031635	None
16208	Y47D3A.21	Y47D3A.21	3.48072939404467	0.715	0.205416715595106	0.449952504031635	Y47D3A.21 is an ortholog of human DENR (density-regulated protein); Y47D3A.21 is involved in reproduction; Y47D3A.21 is predicted to have translation initiation factor activity, based on protein domain information.
9632	H20J04.4	H20J04.4	3.47967065253046	0.81	0.232780651068502	0.449952504031635	H20J04.4 encodes a DEAD-box helicase; loss of H20J04.4 activity via RNAi indicates that H20J04.4 activity is required for positive regulation of growth rate, reproduction, and vulval morphogenesis.
15518	Y37F4.4	Y37F4.4	3.47728771241838	0.895	0.257384511728409	0.449952504031635	None
18320	ZK1025.2	ZK1025.2	3.47719750919464	0.665	0.191245966972415	0.449952504031635	ZK1025.2 is predicted to have sulfotransferase activity, based on protein domain information.
6842	dhs-20	F35B12.2	3.47438355013399	0.5775	0.166216536449388	0.449952504031635	dhs-20 encodes a short-chain dehydrogenase predicted to be mitochondrial.
19081	gcy-5	ZK970.6	3.46686300332497	0.603055555555556	0.173948481661139	0.449952504031635	gcy-5 encodes a predicted guanylate cyclase with strong similarity to rat atrial natriuretic peptide receptor A; expressed in ASER.
15062	Y116A8C.40	Y116A8C.40	3.46097768310291	0.6425	0.185641185476808	0.449952504031635	None
10535	K09F6.3	K09F6.3	3.45411891037227	0.7075	0.204827922361176	0.449952504031635	K09F6.3 is predicted to have protein tyrosine phosphatase activity, based on protein domain information.
6358	F27E5.1	F27E5.1	3.45075358571507	0.4325	0.125334941848761	0.449952504031635	F27E5.1 is an ortholog of human ASAH1 (N-acylsphingosine amidohydrolase (acid ceramidase) 1).
3803	C50F4.1	C50F4.1	3.43390572124632	0.505	0.14706286106676	0.449952504031635	None
1015	C05E7.2	C05E7.2	3.43287268036105	1.87	0.544733281457826	0.449952504031635	None
12529	col-147	T06E4.4	3.43284889013988	2.845	0.828757714378763	0.449952504031635	col-147 is an ortholog of human SFTPD (surfactant protein D); col-147 is involved in embryo development; col-147 is a structural constituent of cuticle, based on protein domain information.
912	C04G6.5	C04G6.5	3.4292074892096	0.6275	0.182986886029645	0.449952504031635	C04G6.5 is involved in innate immune response.
5476	col-12	F15H10.1	3.42801118073607	1.9	0.554257235413109	0.449952504031635	col-12 encodes a member of the collagen superfamily containing collagen triple helix repeats (20 copies); expressed throughout development but expression peaks after each larval molt when new cuticle is being secreted and deposited, and after the L4 to adult larval molt.
8860	F55G11.4	F55G11.4	3.42623333824525	0.62	0.180956735514556	0.449952504031635	F55G11.4 encodes a protein containing a CUB-like domain conserved amongst nematodes; F55G11.4 expression is increased in response to bacterial infection, suggesting that it plays a role in the defense response.
9011	pept-3	F56F4.5	3.41642139638402	0.925	0.270751143573516	0.449952504031635	pept-3 encodes a H+-coupled oligopeptide transporter; when expressed in Xenopus oocytes and mammalian cells, PEPT-3 can function in H+-coupled dipeptide transport, but in Xenopus oocytes, PEPT-3 appears to function predominantly as a H+ channel; a pept-3::gfp promoter fusion is reportedly expressed in neurons and in the pharynx.
9228	F58E10.7	F58E10.7	3.40823171944003	0.5975	0.175310850078635	0.449952504031635	None
1224	ugt-64	C07G3.9	3.40494689580422	0.415	0.121881489697061	0.449952504031635	ugt-64 is predicted to have transferase activity, transferring hexosyl groups, based on protein domain information.
11726	R119.5	R119.5	3.40394288524606	0.62	0.182141716503913	0.449952504031635	R119.5 is an ortholog of human PCMTD2 (protein-L-isoaspartate (D-aspartate) O-methyltransferase domain containing 2) and PCMTD1 (protein-L-isoaspartate (D-aspartate) O-methyltransferase domain containing 1); R119.5 is involved in embryo development; R119.5 is predicted to have protein-L-isoaspartate (D-aspartate) O-methyltransferase activity, based on protein domain information.
15306	Y23H5B.2	Y23H5B.2	3.40124059028103	0.6771875	0.199100146556832	0.449952504031635	None
6865	nspb-11	F35C5.10	3.39858199234398	1.275	0.37515646315793	0.449952504031635	None
11628	ced-13	R09F10.9	3.39794503834152	0.67325	0.198134458445685	0.449952504031635	ced-13 encodes a 98-residue protein with a single BH3 domain, whose overexpression promotes CED-3/4-dependent apoptosis; CED-13 binds the Bcl-2 ortholog CED-9, and ced-13 is transcriptionally activated by the p53 ortholog CEP-1, and the ced-13 promoter contains several potential p53-binding sites; ced-13 mutations are mostly indistinguishable from wild-type, but may enhance the abnormal response …
1556	fipr-4	C12D8.14	3.3962352174326	2.1	0.618331730741401	0.449952504031635	None
8781	col-155	F55C10.3	3.38751278086064	1.315	0.388190417296642	0.449952504031635	col-155 is an ortholog of human MARCO (macrophage receptor with collagenous structure) and members of the COL (Collagens) family including COL4A2; col-155 is involved in body morphogenesis, embryo development, locomotion and nematode larval development; col-155 is a structural constituent of cuticle, based on protein domain information.
2689	lgg-1	C32D5.9	3.38383497149752	0.4225	0.124858334865256	0.449952504031635	lgg-1 encodes the C. elegans ortholog of Saccharomyces cerevisiae Atg8p and mammalian MAP-LC3; by homology, LGG-1 is predicted to be required for the degradation of cellular components by autophagy; loss of lgg-1 function via RNAi indicates that, like several other C. elegans genes involved in autophagy, lgg-1 is essential for normal dauer morphogenesis and life-span extension; a GFP::LGG-1 repor…
12023	rol-6	T01B7.7	3.3831351106696	1.58	0.467022435792486	0.449952504031635	The rol-6 gene encodes a cuticle collagen related to human collagen alpha 1 (III) chain precursor (OMIM:120180), and is required for normal cuticular morphology; ROL-6 interacts with SQT-1, a closely related cuticle collagen, and is expressed at all stages from L2 to adult with transcripts detected at each of the molts preceding these stages.
10268	K07E3.1	K07E3.1	3.37921323385678	0.65	0.192352466392936	0.449952504031635	None
12372	phat-5	T05B4.11	3.37700981510087	2.1725	0.643320605787197	0.449952504031635	phat-5 is expressed in the g1AR and the g1AL.
4722	F07H5.5	F07H5.5	3.37477852127378	0.445	0.131860504976794	0.449952504031635	None
2558	C30E1.9	C30E1.9	3.37417737679663	0.7625	0.225981006583566	0.449952504031635	probable non-coding RNA
4520	EGAP1.1	EGAP1.1	3.37186795520539	1.195	0.354402964729148	0.449952504031635	None
2800	C33G8.3	C33G8.3	3.3695591540701	1.1575	0.343516747169092	0.449952504031635	None
6777	F33D4.6	F33D4.6	3.36525287240007	1.52	0.451674824339708	0.449952504031635	F33D4.6 is an ortholog of human GOLIM4 (golgi integral membrane protein 4); F33D4.6 is involved in body morphogenesis, embryo development, lipid storage, nematode larval development and reproduction.
7604	cyn-6	F42G9.2	3.3644108003095	0.5525	0.164218947326282	0.449952504031635	cyn-6 encodes a cyclophilin most similar to human secreted cyclophilin type B isoforms that is functional when expressed in E. coli; it is expressed in the intestine.
6728	cat-4	F32G8.6	3.36399857626426	0.7525	0.223692127966254	0.449952504031635	cat-4 encodes an ortholog of the human GTP cyclohydrolase I gene (GCH1; OMIM:600225), which when mutated leads to dystonia; CAT-4 is involved in serotonin and dopamine biosynthesis that affects movement, mating behavior, foraging behavior, and cell migration; CAT-4 acts in the same genetic pathway as flp-1.
10501	cyp-35A3	K09D9.2	3.3633522687929	0.82	0.243804375654738	0.449952504031635	cyp-35A3 encodes one of over 80 C. elegans cytochrome P450s, NADPH-dependent monooxygenases that metabolize endogenous and exogenous compounds; loss of cyp-35A/C gene family activity in the presence of xenobiotics can diminish the reproductive decline seen in wild-type worms treated with the same compounds; in addition, cyp-35A(RNAi) also results in a reduction of fat content; cyp-35A3 reporter g…
7277	F39E9.10	F39E9.10	3.36007895388581	0.4375	0.130205273746335	0.449952504031635	None
1558	fipr-7	C12D8.16	3.35983125845611	2.1725	0.646609854150323	0.449952504031635	None
17156	catp-7	Y59H11AR.2	3.35387890994195	0.4525	0.134918407059553	0.449952504031635	catp-7 is an ortholog of human ATP13A4 (ATPase type 13A4), ATP13A5 (ATPase type 13A5) and ATP13A3 (ATPase type 13A3); catp-7 is predicted to have ATPase activity, metal ion binding activity, and nucleotide binding activity, based on protein domain information.
13563	T22C8.6	T22C8.6	3.3529632118527	1.03	0.307190963610623	0.449952504031635	None
14123	unc-62	T28F12.2	3.35009037753911	0.6175	0.184323385464484	0.449952504031635	unc-62 encodes a Meis-class homeodomain protein required for posterior embryonic morphogenesis, male tail morphogenesis, commissure formation by VD and DD motor neurons, vulval morphogenesis, and normal locomotion; UNC-62 is orthologous to Drosophila HOMOTHORAX; both maternal-effect unc-62 alleles and the zygotic lethal unc-62(s472) allele phenotypically resemble mutations of the caudal ortholog …
11595	chil-22	R09D1.10	3.34851702787978	0.6725	0.200835174019054	0.449952504031635	chil-22 is an ortholog of human OVGP1 (oviductal glycoprotein 1) and members of the CHI (Chitinases) family including CHI3L1; chil-22 is predicted to have chitinase activity, based on protein domain information.
2912	tyr-4	C34G6.2	3.34549443355345	1.4225	0.425198734672255	0.449952504031635	tyr-4 is an ortholog of human DCT (dopachrome tautomerase), TYRP1 (tyrosinase-related protein 1) and TYR (tyrosinase); tyr-4 is predicted to have oxidoreductase activity, based on protein domain information.
9887	K02E2.7	K02E2.7	3.34464868772974	1.64	0.490335503999731	0.449952504031635	None
4789	F08F3.8	F08F3.8	3.34038310869221	0.54	0.161658104004548	0.449952504031635	None
6831	F34H10.3	F34H10.3	3.33939095779161	0.685	0.205127224891631	0.449952504031635	None
17916	Y87G2A.20	Y87G2A.20	3.33854372982856	0.5475	0.163993658405102	0.449952504031635	None
5250	F13E9.14	F13E9.14	3.33835236103689	1.66	0.497251284608077	0.449952504031635	None
6725	F32G8.3	F32G8.3	3.33630795895171	0.905	0.271257932761206	0.449952504031635	None
5003	F10D7.3	F10D7.3	3.33033543761536	1.485	0.445901029436036	0.449952504031635	F10D7.3 is an ortholog of human GLRX (glutaredoxin (thioltransferase)); F10D7.3 is predicted to have electron carrier activity and protein disulfide oxidoreductase activity, based on protein domain information.
945	C05C12.4	C05C12.4	3.30701796519329	0.67	0.202599443683651	0.449952504031635	None
7895	twk-29	F46A9.3	3.30554296213558	0.92	0.278320388068901	0.449952504031635	twk-29 is an ortholog of human KCNK18 (potassium channel, two pore domain subfamily K, member 18); twk-29 is predicted to have potassium channel activity, based on protein domain information; twk-29 is expressed in all interneurons.
14393	asm-3	W03G1.7	3.30246699101224	1.9175	0.580626545312499	0.449952504031635	asm-3 is an ortholog of human SMPD1 (sphingomyelin phosphodiesterase 1, acid lysosomal); asm-3 is involved in determination of adult lifespan; asm-3 is predicted to have sphingomyelin phosphodiesterase activity, based on protein domain information.
2055	C18H2.2	C18H2.2	3.29996199609493	0.76	0.230305682580393	0.449952504031635	C18H2.2 is involved in lipid storage and meiotic chromosome segregation.
3568	C47D12.5	C47D12.5	3.29987930574886	0.6275	0.190158470010344	0.449952504031635	None
16507	unc-34	Y50D4C.1	3.29748947225913	0.6625	0.200910421571754	0.449952504031635	unc-34 encodes an EVH1 domain-containing protein that is the sole C. elegans Enabled/VASP homolog; during development, unc-34 activity is required for proper cell migration and axon guidance and for normal locomotion and posterior body morphology; in regulating axon guidance, genetic analyses suggest that unc-34 likely functions downstream of slt-1/Slit and sax-3/Robo as well as unc-6/Netrin and …
11587	cnc-2	R09B5.3	3.29549232402145	1.065	0.32316870903841	0.449952504031635	cnc-2 encodes one of eleven C. elegans caenacin peptides; cnc-2 functions as a secreted antimicrobial peptide in the innate immune response: cnc-2 expression is strongly induced in the epidermis upon infection by the fungal pathogen and overexpression of cnc-2 promotes survival after D. coniospora infection; cnc-2 expression is also induced upon infection by the Gram negative bacterium Serratia m…
15793	ugt-31	Y39G10AR.6	3.29023102252468	0.7275	0.221109093865929	0.449952504031635	ugt-31 is an ortholog of human UGT3A2 (UDP glycosyltransferase 3 family, polypeptide A2) and UGT3A1 (UDP glycosyltransferase 3 family, polypeptide A1); ugt-31 is predicted to have transferase activity, transferring hexosyl groups, based on protein domain information.
15488	nape-2	Y37E11AR.3	3.2850681337182	0.745	0.226783728578796	0.449952504031635	nape-2 is an ortholog of human NAPEPLD (N-acyl phosphatidylethanolamine phospholipase D); nape-2 is involved in N-acylethanolamine metabolic process; nape-2 is predicted to have N-acylphosphatidylethanolamine-specific phospholipase D activity and zinc ion binding activity, based on protein domain information; nape-2 is expressed in the pharynx, vulval muscle, ventral nerve cord, nerve ring, and t…
5136	mig-18	F11F1.6	3.28154944233707	0.955	0.291021060868083	0.449952504031635	mig-18 is involved in inductive cell migration; mig-18 is expressed in the gonad and the body wall musculature.
12719	T08D10.4	T08D10.4	3.27979077246315	0.41	0.125007974119058	0.449952504031635	None
4012	ftn-1	C54F6.14	3.27870228080973	1.9	0.579497568632783	0.449952504031635	ftn-1 encodes one of two C. elegans ferritin heavy chain homologs; ftn-1 activity is essential for normal lifespan under iron stress conditions and, in addition, has been reported to be essential for embryogenesis; an ftn-1::gfp reporter is expressed in the intestine at all stages of development and its expression, as well as that of ftn-1 mRNA, increases under iron stress conditions and in the b…
12897	col-167	T10E10.2	3.27592753370577	1.235	0.376992466192606	0.449952504031635	col-167 is an ortholog of human MARCO (macrophage receptor with collagenous structure); col-167 is involved in body morphogenesis and locomotion; col-167 is a structural constituent of cuticle, based on protein domain information.
4257	D1086.11	D1086.11	3.27408183460515	0.5825	0.177912474222028	0.449952504031635	None
1943	C17H1.7	C17H1.7	3.27303115484987	0.6425	0.196301217312877	0.449952504031635	C17H1.7 is an ortholog of human ALS2CR12 (amyotrophic lateral sclerosis 2 (juvenile) chromosome region, candidate 12).
14250	W02A2.9	W02A2.9	3.27296428983996	0.7125	0.21769256762494	0.449952504031635	None
3996	cca-1	C54D2.5	3.26771558234284	0.6575	0.201210902060391	0.449952504031635	cca-1 encodes a calcium channel alpha subunit that is homologous to vertebrate T-type calcium channel alpha 1 subunits; CCA-1 is required for regulation of pharyngeal pumping, specifically for the efficient initiation of action potentials in the pharynx in response to excitatory inputs; a CCA-1::GFP fusion protein is expressed strongly in pharyngeal muscle as well as in many neurons, including pa…
3147	C39B10.3	C39B10.3	3.26201453219199	0.83	0.254443992143181	0.449952504031635	None
3899	fbxb-97	C52E2.6	3.25973042671714	0.325	0.0997014959691946	0.449952504031635	None
749	abu-8	C03A7.14	3.25672931693563	2.3525	0.722350484508042	0.449952504031635	abu-8 encodes a transmembrane protein with a predicted signal sequence, a glutamine/asparagine-rich domain and multiple cysteine-rich repeats (DUF139); abu-8 expression is induced by blockage of the unfolded-protein response in the endoplasmic reticulum, and ABU-8 may help protect the organism from damage by improperly folded nascent protein.
6424	thn-2	F28D1.5	3.25354594209572	0.6475	0.199013633593544	0.449952504031635	thn-2 is involved in defense response.
4926	F09F7.7	F09F7.7	3.25069784790786	0.45	0.138431814045596	0.449952504031635	F09F7.7 is an ortholog of human ALKBH4 (alkB 4, lysine demthylase); F09F7.7 is involved in embryo development; F09F7.7 is expressed in the muscle cell, pharynx, hypodermis, intestine, rectal gland cell, rectal epithelium, and the body wall musculature.
2922	col-107	C34H4.4	3.24551599673196	2.06	0.634721875373376	0.449952504031635	col-107 is an ortholog of human SFTPD (surfactant protein D); col-107 is a structural constituent of cuticle, based on protein domain information.
1279	fbxa-163	C08E3.6	3.23554589184402	0.8775	0.271206167160834	0.449952504031635	This gene encodes a protein containing an F-box, a motif predicted to mediate protein-protein interactions either with homologs of yeast Skp-1p or with other proteins; this gene's encoded protein also contains an FTH/DUF38 motif, which may also mediate protein-protein interaction.
9538	ctg-1	H06O01.3	3.23318693060552	0.5925	0.183255720351757	0.449952504031635	ctg-1 is an ortholog of members of the human SEC14 (SEC14) family including SEC14L2.
6279	F26F2.9	F26F2.9	3.2252569022626	0.7835	0.242926385011487	0.449952504031635	None
11471	R07E3.1	R07E3.1	3.22510534274603	0.4675	0.144956505390284	0.449952504031635	R07E3.1 is an ortholog of human CTSF (cathepsin F); R07E3.1 is predicted to have cysteine-type peptidase activity, based on protein domain information.
2624	C31C9.6	C31C9.6	3.22481458466583	0.535	0.165901011036093	0.449952504031635	C31C9.6 is an ortholog of human WAS (Wiskott-Aldrich syndrome) and WASL (Wiskott-Aldrich syndrome-like).
6205	F26A10.2	F26A10.2	3.22468202913478	0.5075	0.157379858049498	0.449952504031635	F26A10.2 encodes a protein with four zinc-finger domains and a glutamine/asparagine-rich domain, that is required for maintenance of the germline and for locomotion; F26A10.2(RNAi) animals are uncoordinated and have sterile progeny.
471	tes-1	B0496.8	3.22246472852171	0.42	0.130335018497681	0.449952504031635	tes-1 encodes an ortholog of Drosophila CG6522-PA and of human LMCD1 and TESTIN; TES-1 is dispensable for Wnt-directed planar cell polarity and the fully asymmetrical division of B.a versus B.p cells.
16515	Y50D7A.11	Y50D7A.11	3.21742447812801	0.5225	0.162396974210877	0.449952504031635	Y50D7A.11 is an ortholog of human ERCC2 (excision repair cross-complementation group 2); Y50D7A.11 is involved in hermaphrodite genitalia development and reproduction; Y50D7A.11 is predicted to have ATP binding activity, ATP-dependent DNA helicase activity, and DNA binding activity, based on protein domain information.
5821	F21C10.10	F21C10.10	3.21609620987819	0.505	0.157022665692929	0.449952504031635	F21C10.10 is predicted to have 3-hydroxyacyl-CoA dehydrogenase activity, based on protein domain information; F21C10.10 is localized to the mitochondrion.
1567	C13A2.10	C13A2.10	3.21462880205631	0.703928571428571	0.218976626781384	0.449952504031635	None
9729	H41C03.2	H41C03.2	3.20667215792372	0.7775	0.242463202257452	0.449952504031635	None
10836	M01G12.14	M01G12.14	3.20404126281165	0.7125	0.22237541328502	0.449952504031635	M01G12.14 is an ortholog of human DXO (decapping exoribonuclease).
18719	grl-11	ZK512.9	3.20229615486833	1.4	0.437186297673197	0.449952504031635	grl-11 encodes a hedgehog-like protein, with an N-terminal signal sequence and a C-terminal Ground-like (Grl) domain; GRL-11 is expressed in larval pharynx; the Grl domain is predicted to form a cysteine-crosslinked protein involved in intercellular signalling, and it has subtle similarity to the N-terminal Hedge domain of HEDGEHOG proteins.
18335	ZK105.13	ZK105.13	3.19799426771202	1.47325	0.460679374842665	0.449952504031635	None
18288	nekl-2	ZC581.1	3.19764978498554	0.57	0.178255918667646	0.449952504031635	nekl-2 encodes a putative serine/threonine protein kinase orthologous to Aspergillus nidulans nimA and human NEK8 (OMIM:609799), and paralogous to C. elegans D1044.3, D1044.8, F19H6.1, and Y39G10AR.3; nekl-2 interacts with two or more components of the EGF/RAS signalling pathway, and is required for such signalling in vulval development.
619	nspb-7	C01G12.2	3.19534806610482	1.0175	0.31843166345266	0.449952504031635	None
1816	math-10	C16C4.15	3.19290497423553	0.445	0.139371513900612	0.449952504031635	None
16698	Y53F4B.39	Y53F4B.39	3.18621965776773	0.73	0.22911163648756	0.449952504031635	Y53F4B.39 is an ortholog of human LACTB2 (lactamase, beta 2).
8745	F55A12.6	F55A12.6	3.18469507101859	0.705	0.221371272375698	0.449952504031635	F55A12.6 is involved in protein secretion.
7439	acs-11	F41C3.3	3.18468851944709	0.46	0.144441127347632	0.449952504031635	acs-11 is an ortholog of human ACSF3 (acyl-CoA synthetase family member 3); acs-11 is predicted to have catalytic activity, based on protein domain information; acs-11 is expressed in the hypodermis and the intestine.
9797	K01D12.9	K01D12.9	3.18357799750229	3.0625	0.961967950024382	0.449952504031635	None
1560	fipr-5	C12D8.18	3.18314671323055	2.19	0.687998448484137	0.449952504031635	None
8691	F54F12.1	F54F12.1	3.18119389091327	0.639972222222222	0.201173598393431	0.449952504031635	F54F12.1 is an ortholog of human PTPN22 (protein tyrosine phosphatase, non-receptor type 22 (lymphoid)), PTPN18 (protein tyrosine phosphatase, non-receptor type 18 (brain-derived)) and PTPN12 (protein tyrosine phosphatase, non-receptor type 12); F54F12.1 is predicted to have protein tyrosine phosphatase activity, based on protein domain information.
4387	pqn-26	DY3.5	3.17940291939421	1.805	0.567716658052235	0.449952504031635	The protein product of this gene is predicted to contain a glutamine/asparagine (Q/N)-rich ('prion') domain, by the algorithm of Michelitsch and Weissman (as of the WS77 release of WormBase, i.e., in wormpep77).
2490	wrt-8	C29F3.2	3.17552643425638	2.635	0.829783676676287	0.449952504031635	wrt-8 encodes a hedgehog-like protein, with (from N- to C-terminus) a signal sequence, a Wart domain, an short region of low-complexity sequence, and a Hint/Hog domain; WRT-8 is strongly expressed in hypodermal syncytia hyp6-hyp10 throughout life, and in in 12 subventral P cells and their descendants from 3-fold embryo to L2 larva stages; the Hint/Hog domain is predicted to cut WRT-8 into two hal…
8954	F56C9.8	F56C9.8	3.17047335015389	0.98	0.309102109296213	0.449952504031635	None
17007	btb-14	Y57A10B.3	3.16704425286318	0.4325	0.136562663944148	0.449952504031635	BTB/POZ domain-containing protein Y57A10B.3
2493	clec-230	C29F3.5	3.15837464803543	2.435	0.770966168156972	0.713198923953603	None
7037	F36F2.2	F36F2.2	3.15016703829076	0.7025	0.223004047550814	0.713198923953603	None
7319	F40C5.2	F40C5.2	3.14900041493744	0.5025	0.1595744470583	0.713198923953603	F40C5.2 is involved in determination of adult lifespan.
3429	dhs-18	C45B11.3	3.14418094019458	0.86	0.27352115427135	0.713198923953603	dhs-18 encodes a predicted short-chain dehydrogenase.
9815	K02A11.3	K02A11.3	3.14372562140346	0.6525	0.207556281488937	0.713198923953603	K02A11.3 is an ortholog of human ENDOU (endonuclease, polyU-specific); K02A11.3 is predicted to have hydrolase activity, acting on ester bonds, based on protein domain information.
12217	T03F6.4	T03F6.4	3.14333941087166	1.405	0.446976866430847	0.713198923953603	None
2719	C32H11.8	C32H11.8	3.13781128631997	0.686517857142857	0.218788765320557	0.713198923953603	None
7821	F45D3.4	F45D3.4	3.13654273112168	1.52	0.48461000863088	0.713198923953603	None
18327	ZK1037.13	ZK1037.13	3.13432480316835	1.36	0.433905254051921	0.713198923953603	ZK1037.13 is predicted to have sequence-specific DNA binding activity, transcription factor activity, sequence-specific DNA binding, and zinc ion binding activity, based on protein domain information.
7555	ifo-1	F42C5.10	3.13372317918637	0.58	0.185083355113259	0.713198923953603	ifo-1 is expressed in the intestine.
2229	C25E10.10	C25E10.10	3.13139714808205	0.575	0.183624105410003	0.713198923953603	C25E10.10 encodes a putative secreted TIL-domain protease inhibitor paralogous to SWM-1, ISL-1, and the products of 11 other C. elegans genes; C25E10.10 and its relatives are collectively similar to other TIL-domain protease inhibitors from nematodes, insects, and vertebrates; C25E10.10 has no obvious function in mass RNAi assays.
18082	ZC204.12	ZC204.12	3.13041443810588	1.065	0.340210544340703	0.713198923953603	ZC204.12 is expressed in the pharynx, intestine, and the head neurons.
17125	gck-3	Y59A8B.23	3.12789317125774	0.77	0.246172090234904	0.713198923953603	gck-3 encodes a STE20-related kinase, required for normal excretory canal tubules, that is regulated by WNK-1 and in turn inhibits CLH-3; GCK-3 is expressed in oocytes and the excretory cell; GCK-3 binds the C-terminus of CLH-3B in both two-hybrid and GST affinity assays; GCK-3 inhibits a fast gating process in CLH-3B by phosphorylating it, both reducing the magnitude of CLH-3B's responses to hyp…
9378	F59B8.1	F59B8.1	3.12531219255054	0.375	0.119988013003579	0.713198923953603	None
234	B0280.13	B0280.13	3.12473456279808	0.4975	0.159213523581507	0.713198923953603	B0280.13 is an ortholog of human WAS (Wiskott-Aldrich syndrome) and WASL (Wiskott-Aldrich syndrome-like).
18894	fahd-1	ZK688.3	3.1221927121554	0.3375	0.108097107102338	0.713198923953603	fahd-1 is an ortholog of human FAHD1 (fumarylacetoacetate hydrolase domain containing 1); fahd-1 is involved in embryo development and nematode larval development; fahd-1 is predicted to have catalytic activity, based on protein domain information.
4840	ttr-34	F09A5.9	3.11832036677982	0.6525	0.209247262388827	0.713198923953603	None
13350	T19H5.6	T19H5.6	3.11810723877457	1.2675	0.406496602887248	0.713198923953603	T19H5.6 is an ortholog of human OVGP1 (oviductal glycoprotein 1) and members of the CHI (Chitinases) family including CHI3L1; T19H5.6 is predicted to have chitinase activity, based on protein domain information.
5604	F17H10.2	F17H10.2	3.11667463984068	0.5675	0.182085095680379	0.713198923953603	None
5944	flcn-1	F22D3.2	3.11443663835884	0.38	0.12201243567448	0.713198923953603	F22D3.2 encodes an ortholog of human folliculin (OMIM:607273, mutated in Birt-Hogg-Dube syndrome).
12667	math-38	T07H3.3	3.110019955316	1.23	0.395495854583681	0.713198923953603	math-38 is involved in defense response to Gram-positive bacterium.
14143	T28F4.5	T28F4.5	3.1091801888702	0.7425	0.238808931903624	0.713198923953603	The T28F4.5 gene encodes a homolog of Death Associated Protein 1 (DAP-1) protein that may be involved in apoptosis.
5034	pqn-29	F10F2.9	3.10868466087298	1.32	0.424616885917698	0.713198923953603	The protein product of this gene is predicted to contain a glutamine/asparagine (Q/N)-rich ('prion') domain, by the algorithm of Michelitsch and Weissman (as of the WS77 release of WormBase, i.e., in wormpep77).
4808	F08G12.8	F08G12.8	3.10036220521867	0.8325	0.268517013463362	0.713198923953603	F08G12.8 is expressed in the nervous system and the intestine.
305	B0334.13	B0334.13	3.09875228143694	1.86	0.60024159115342	0.713198923953603	None
9946	K03A11.5	K03A11.5	3.0976009639472	0.4875	0.157379858049498	0.713198923953603	None
12531	col-146	T06E4.6	3.09429751791383	1.53	0.494457947609227	0.713198923953603	col-146 is an ortholog of human SFTPD (surfactant protein D); col-146 is involved in embryo development; col-146 is a structural constituent of cuticle, based on protein domain information.
18360	let-23	ZK1067.1	3.09058107077448	0.6375	0.206271890431351	0.713198923953603	let-23 encodes an EGF-receptor-family transmembrane tyrosine kinase that affects viability, inductive signaling during development of the vulva, male spicule formation, posterior development of the epidermis, ovulation and stress induced sleep; let-23 is genetically upstream of the let-60/RAS pathway with respect to viability and vulval development, is upstream of phosopholipase C gamma with resp…
1632	crn-3	C14A4.4	3.09021036574993	0.4175	0.135104070786677	0.713198923953603	crn-3 encodes a cell death-related nuclease, homologous to the 100 kDa polymyositis/scleroderma autoantigen (PM/Scl-100), that is required for normal levels of DNA degradation during apoptosis; PM/Scl-100 is a ribonuclease component of the multiexonuclease exosome complex, which processes or degrades several types of RNAs in yeast; crn-3(RNAi) animals show retarded growth and a low penetrance of …
7237	F38E9.1	F38E9.1	3.09007033377462	0.46	0.148863925513985	0.713198923953603	F38E9.1 is an ortholog of human PLCXD1 (phosphatidylinositol-specific phospholipase C, X domain containing 1), PLCXD3 (phosphatidylinositol-specific phospholipase C, X domain containing 3) and PLCXD2 (phosphatidylinositol-specific phospholipase C, X domain containing 2); F38E9.1 is predicted to have phosphoric diester hydrolase activity, based on protein domain information; F38E9.1 is expressed i…
7733	gipc-2	F44D12.4	3.08922367239103	0.97	0.313994745239418	0.713198923953603	gipc-2 is an ortholog of human GIPC1 (GIPC PDZ domain containing 1), GIPC3 (GIPC PDZ domain containing 3) and GIPC2 (GIPC PDZ domain containing 2); gipc-2 is expressed in the nervous system and the intestine.
12024	T01B7.8	T01B7.8	3.08862855628572	1.6825	0.544740155489372	0.713198923953603	None
5628	sra-27	F18C5.1	3.08802809981257	0.855	0.276875718861462	0.713198923953603	sra-27 is predicted to have G-protein coupled receptor activity, based on protein domain information.
7992	sir-2.3	F46G10.3	3.08527204842254	0.74	0.239849189434803	0.713198923953603	sir-2.3 encodes one of four C. elegans proteins with similarity to the Saccharomyces cerevisiae Sir2p NAD-dependent histone deacetylase.
16820	lin-7	Y54G11A.10	3.08459637878412	0.76	0.246385558002754	0.713198923953603	lin-7 encodes a protein that contains a PDZ domain and an L27 domain, two protein interaction domains that likely serve as organizational centers for large macromolecular complexes in polarized cells; LIN-7 is required for proper basolateral localization of the LET-23/EGF receptor in vulval epithelial cells, and along with LIN-2 and LIN-10, forms a protein complex that likely mediates this asymme…
9718	gly-6	H38K22.5	3.08431207560436	0.605	0.196153951082091	0.713198923953603	gly-6 is an ortholog of members of the human GALNT (Polypeptide N-acetylgalactosaminyltransferases) family including GALNT18.
907	C04G6.10	C04G6.10	3.08184304443936	1.1	0.356929273859276	0.713198923953603	C04G6.10 is expressed in the pm6.
11589	pqn-54	R09B5.5	3.08121702345612	0.525	0.170387219077195	0.713198923953603	The protein product of this gene is predicted to contain a glutamine/asparagine (Q/N)-rich ('prion') domain, by the algorithm of Michelitsch and Weissman (as of the WS77 release of WormBase, i.e., in wormpep77).
17264	Y64H9A.2	Y64H9A.2	3.07843517859926	1.7325	0.56278592839766	0.713198923953603	None
2272	C25G6.3	C25G6.3	3.07531307712572	0.53875	0.175185415757258	0.713198923953603	C25G6.3 is predicted to have catalytic activity, based on protein domain information.
853	scrm-3	C04E12.7	3.07530528144477	0.4275	0.139010589478506	0.713198923953603	scrm-3 encodes a putative phospholipid scramblase homologous to human PLSCR1-5, and paralogous to other C. elegans SCRMs (e.g., SCRM-1); SCRM-3 is expressed in neurons, anal depressor muscle, and occasionally in body wall muscle cells; however, in apoptotic germline cells, SCRM-3 is fully dispensable for normally rapid engulfment and largely dispensable for phosphatidylserine exposure; SCRM-3 doe…
16915	Y55F3AM.11	Y55F3AM.11	3.07418660238141	0.6025	0.195986801690332	0.713198923953603	None
7368	pqm-1	F40F8.7	3.07305609666115	1.2525	0.407574727113127	0.713198923953603	pqm-1 encodes a C2H2-type zinc finger and leucine zipper-containing protein that is upregulated in response to oxidative stress induced by paraquat treatment; PQM-1 may function as a stress-responsive transcription factor.
14325	sknr-1	W02H5.7	3.06792099533743	0.61	0.198831717285767	0.713198923953603	sknr-1 is an ortholog of members of the human Basic leucine zipper proteins family including NFE2L1; sknr-1 is involved in embryo development; sknr-1 is predicted to have DNA binding activity, based on protein domain information; sknr-1 is expressed in the pharynx, nervous system, reproductive system, pharyngeal-intestinal valve, intestine, rectal epithelium, and the body wall musculature.
5368	F14F8.9	F14F8.9	3.06513315284206	0.805	0.262631331122952	0.713198923953603	None
1974	osta-2	C18A3.4	3.06348165143522	0.36	0.11751335276689	0.713198923953603	osta-2 is an ortholog of human SLC51A (solute carrier family 51, alpha subunit) and TMEM184C (transmembrane protein 184C); osta-2 is involved in embryo development; osta-2 is expressed in the nervous system.
13622	T23B12.11	T23B12.11	3.06231271097493	0.4425	0.14449863281896	0.713198923953603	None
8705	F54F7.3	F54F7.3	3.06089162347745	0.56	0.182953226995927	0.713198923953603	None
12662	T07G12.5	T07G12.5	3.06005698583323	1.5175	0.495905797514681	0.713198923953603	T07G12.5 is an ortholog of human SLC23A3 (solute carrier family 23, member 3), SLC23A2 (solute carrier family 23 (ascorbic acid transporter), member 2) and SLC23A1 (solute carrier family 23 (ascorbic acid transporter), member 1); T07G12.5 is predicted to have transporter activity, based on protein domain information.
18910	srab-25	ZK697.7	3.05882699657205	0.96	0.313845798103602	0.713198923953603	srab-25 is expressed in the intestine.
15083	Y116F11B.24	Y116F11B.24	3.0570302838747	0.465	0.152108404830921	0.713198923953603	Probable non-coding transcript.
869	C04E7.3	C04E7.3	3.0570302838747	0.465	0.152108404830921	0.713198923953603	Uncharacterized protein C04E7.3
1237	C08A9.10	C08A9.10	3.05225783627875	0.6425	0.210499910054559	0.713198923953603	None
3637	ptp-1	C48D5.2	3.05005993216338	0.77	0.252454055699111	0.713198923953603	ptp-1 encodes a non-receptor tyrosine phosphatase containing Band 4.1 and PDZ domains that may function in linking cytoplasmic proteins and signaling molecules to sites on the plasma membrane; by homology, PTP-1 is predicted to function in cell signaling.
9468	H01G02.1	H01G02.1	3.04904546299029	0.4625	0.151686816616506	0.713198923953603	None
8984	F56D6.16	F56D6.16	3.04812717395996	1.0375	0.340372937475617	0.713198923953603	None
18316	ZK1010.8	ZK1010.8	3.04644086654999	0.8725	0.286399781981681	0.713198923953603	None
1559	fipr-6	C12D8.17	3.04230711916338	2.04	0.670543742000968	0.713198923953603	None
14819	srv-16	Y105C5B.10	3.04191923842236	0.665	0.218611984039685	0.713198923953603	7TM GPCR, serpentine receptor class v (Srv)
10856	srf-3	M02B1.1	3.04150182832978	0.4525	0.148775185924674	0.713198923953603	srf-3 encodes a nucleotide sugar transporter (NST) most similar to the subfamily of UDP-galactose and UDP-N-acetylgalactosamine transporters; SRF-3 can function as a nucleotide sugar transporter in heterologous in vitro and in vivo systems using UDP-galactose and UDP-N-acetylglucosamine as substrates; mutations in srf-3 alter the surface antigenicity of the cuticle in C. elegans; srf-3 mutations …
9151	ora-1	F57H12.3	3.04084019415368	1.305	0.429157705330583	0.713198923953603	None
11826	R12E2.7	R12E2.7	3.04033238681978	2.165	0.71209319394996	0.713198923953603	R12E2.7 is expressed in the anal depressor muscle, vulval cell, hypodermis, intestinal muscle, anal sphincter muscle, rectal muscle, body wall musculature, and the vulC.
1484	C10F3.7	C10F3.7	3.03389372928432	2.7525	0.90724997168879	0.713198923953603	None
19084	ZK971.1	ZK971.1	3.03286437543186	0.605	0.199481389573793	0.713198923953603	None
11184	R02D5.7	R02D5.7	3.02868503287724	0.3525	0.116387143652612	0.713198923953603	None
17372	Y68A4A.13	Y68A4A.13	3.02807109811101	1.24	0.409501613345057	0.713198923953603	None
4560	mig-21	F01F1.13	3.02784961180266	0.78	0.257608567136073	0.713198923953603	mig-21 encodes a thrombospondin repeat-containing single-pass transmembrane protein; MIG-21 functions cell autonomously in the Q neuroblasts, and in parallel with UNC-40/DCC, to regulate the initial polarization and asymmetric migration of the Q neuroblasts and thus determine the threshold for EGL-20-mediated Wnt signaling that, in turn, regulates expression of mab-5 and the extent of posteriorly…
12282	T04C12.7	T04C12.7	3.02410599072437	0.815	0.269501136038152	0.713198923953603	None
7637	F43C11.7	F43C11.7	3.02260954467206	0.5725	0.189405873149955	0.713198923953603	F43C11.7 is an ortholog of human RFPL3 (ret finger protein-like 3), RFPL4AL1 (ret finger protein-like 4A-like 1) and TRIML2 (tripartite motif family-like 2) and members of the TRIM (Tripartite motif-containing) family including TRIM38 and RNF (Ring finger proteins) family including TRIML1; F43C11.7 is involved in defense response to Gram-positive bacterium; F43C11.7 is predicted to have zinc ion …
10900	dhs-28	M03A8.1	3.02059133943598	0.4125	0.136562663944148	0.713198923953603	dhs-28 encodes an ortholog of human 17-BETA-HYDROXYSTEROID DEHYDROGENASE 4 (HSD17B4; OMIM:601860, mutated in D-bifunctional protein deficiency), which contains a C-terminal SCP-2 sterol transfer domain; the deletion allele dhs-28(ok450) is superficially wild-type.
451	sqt-1	B0491.2	3.0152286105778	1.145	0.379739034043123	0.713198923953603	sqt-1 encodes a cuticle collagen; during larval and adult development, sqt-1 activity is required, likely redundantly, for normal cuticle, and hence organismal, morphology; sqt-1 mRNA abundance oscillates during larval development, peaking at one point during each larval stage and peaking again in adults; sqt-1 transcripts are also detected in animals at the L1-L2d molt; in the temporally distinc…
12400	dnj-19	T05C3.5	3.01287124075589	0.765	0.253910618433223	0.713198923953603	This gene encodes a protein containing a DnaJ ('J') domain.
16197	Y47A7.2	Y47A7.2	3.01179919565298	0.575	0.190915782443237	0.713198923953603	None
18524	ZK180.6	ZK180.6	3.00616955477148	1.5125	0.503131966591611	0.713198923953603	None
8176	F48G7.12	F48G7.12	3.00512603621065	1.2475	0.415124019747622	0.713198923953603	None
2911	hpo-27	C34G6.1	3.0000263354083	0.4	0.133332162881017	0.713198923953603	hpo-27 is an ortholog of human MROH1 (maestro heat-like repeat family member 1); hpo-27 is involved in reproduction; hpo-27 is expressed in the pharynx, head, tail, and the intestine.
4917	ttr-21	F09F3.6	2.99963231242644	1.0675	0.355876950510806	0.713198923953603	None
3874	coel-1	C52B9.3	2.99837493990143	0.7925	0.264309839791435	0.713198923953603	coel-1 encodes, by alternative splicing, two isoforms of a putative tubulin-destabilizing protein orthologous to human TBCEL (LRRC35; OMIM:610451), and paralogous to K07H8.1 and human TBCE (OMIM:604934, mutated in HRD); coel-1(tm2136) homozygotes are viable, and COEL-1 has no obvious function in mass RNAi assays.
5706	col-110	F19C7.7	2.99315506376728	1.1775	0.393397593814589	0.713198923953603	col-110 is involved in body morphogenesis and locomotion; col-110 is a structural constituent of cuticle, based on protein domain information.
11430	R07B1.5	R07B1.5	2.99252061741124	1.2125	0.405176824161333	0.713198923953603	Uncharacterized protein R07B1.5
7893	F46A8.8	F46A8.8	2.99135078483396	0.57925	0.19364161600063	0.713198923953603	F46A8.8 is an ortholog of human LGALSL (lectin, galactoside-binding-like), LGALS12 (lectin, galactoside-binding, soluble, 12) and LGALS8 (lectin, galactoside-binding, soluble, 8); F46A8.8 is predicted to have carbohydrate binding activity, based on protein domain information.
13672	T23E7.6	T23E7.6	2.98863146348444	1.0425	0.348821864702097	0.713198923953603	None
3865	mpz-1	C52A11.4	2.98520355159674	0.7575	0.253751540525545	0.713198923953603	mpz-1 encodes a multi-PDZ domain scaffold protein; mpz-1(RNAi) animals have reduced serotonin (5-HT)-stimulated egg laying unless truncated SER-1 is transgenically expressed in vulval muscle; overexpressed MPZ-1 PDZ domain 10 also reduces SER-1-mediated egg laying; the PDZ domain 10 of MPZ-1 binds the C-terminal PDZ-binding motif (ETFL) of the 5-HT receptor SER-1; MPZ-1 also physically interacts …
737	fbxa-105	C02H6.2	2.98396584501068	0.6525	0.218668722730526	0.713198923953603	This gene encodes a protein containing an F-box, a motif predicted to mediate protein-protein interactions either with homologs of yeast Skp-1p or with other proteins; this gene's encoded protein also contains an FTH/DUF38 motif, which may also mediate protein-protein interaction.
11278	ifd-1	R04E5.10	2.98330140328108	0.6325	0.21201344232412	0.713198923953603	ifd-1 encodes two isoforms of a nonessential intermediate filament protein; IFD-1 is predicted to function as a structural component of the cytoskeleton; IFD-1 has no obvious function in RNAi assays.
10278	sdz-24	K07E8.3	2.98182549055519	1.0325	0.346264395173494	0.713198923953603	sdz-24 is an ortholog of human RPA1 (replication protein A1); sdz-24 is involved in body morphogenesis, embryo development, lipid storage, locomotion, nematode larval development and oviposition; sdz-24 is predicted to have nucleic acid binding activity, based on protein domain information.
6009	F23A7.3	F23A7.3	2.98175124714594	0.5625	0.188647527367821	0.713198923953603	None
7674	F43G6.8	F43G6.8	2.97912207474337	0.8475	0.284479782545671	0.713198923953603	F43G6.8 is an ortholog of human RNF224 (ring finger protein 224) and RNF182 (ring finger protein 182); F43G6.8 is predicted to have zinc ion binding activity, based on protein domain information.
7473	tag-196	F41E6.6	2.97766864227133	0.755	0.253554068871846	0.713198923953603	tag-196 is an ortholog of human CTSF (cathepsin F); tag-196 is predicted to have cysteine-type endopeptidase inhibitor activity and cysteine-type peptidase activity, based on protein domain information; tag-196 is expressed in the pharynx, nervous system, tail, reproductive system, intestine, and the body wall musculature.
9154	F57H12.6	F57H12.6	2.97610202072764	1.4725	0.494774705216584	0.713198923953603	None
4849	F09B9.4	F09B9.4	2.97364126436765	0.7975	0.26818971392287	0.713198923953603	F09B9.4 is expressed in the body wall musculature.
18315	col-97	ZK1010.7	2.97172296677025	1.9675	0.662073827877143	0.713198923953603	col-97 encodes a cuticular collagen; loss of col-97 activity via large-scale RNAi screens results in defects in body morphology and locomotion.
3320	C43E11.5	C43E11.5	2.96824033181634	0.98	0.330161944602482	0.713198923953603	C43E11.5 is an ortholog of human PTPN2 (protein tyrosine phosphatase, non-receptor type 2) and PTPN1 (protein tyrosine phosphatase, non-receptor type 1); C43E11.5 is predicted to have protein tyrosine phosphatase activity, based on protein domain information.
9110	F57C9.1	F57C9.1	2.96730986114803	0.5975	0.201360837916951	0.713198923953603	F57C9.1 is an ortholog of human PDXK (pyridoxal (pyridoxine, vitamin B6) kinase); F57C9.1 is predicted to have pyridoxal kinase activity, based on protein domain information.
18124	ZC262.10	ZC262.10	2.96699830266807	0.6825	0.230030465263921	0.713198923953603	None
14518	W05H9.1	W05H9.1	2.96649356321198	0.5	0.168549160598422	0.713198923953603	None
17854	ptr-22	Y80D3A.7	2.9643178076184	1.5825	0.533849641874742	0.713198923953603	ptr-22 encodes a nematode-specific member of the sterol sensing domain (SSD) proteins, distantly paralogous to Drosophila PATCHED (PTC) and human PTCH (OMIM:601309, mutated in basal cell nevus syndrome); PTR-22 is weakly required for normal molting from L4 to adult stages; PTR-22 is also required for normal growth to full size and locomotion.
802	nhr-149	C03G6.12	2.9642989906226	1.3	0.438552252695318	0.713198923953603	nhr-149 is an ortholog of human HNF4G (hepatocyte nuclear factor 4, gamma) and HNF4A (hepatocyte nuclear factor 4, alpha); nhr-149 is predicted to have sequence-specific DNA binding activity, transcription factor activity, sequence-specific DNA binding, and zinc ion binding activity, based on protein domain information.
11252	R04A9.3	R04A9.3	2.96320584931734	0.35	0.118115317597876	0.713198923953603	None
15808	Y39H10A.1	Y39H10A.1	2.95943993292595	1.7475	0.590483348067915	0.713198923953603	None
12534	T06E4.9	T06E4.9	2.9592583636629	0.8725	0.294837385850974	0.713198923953603	None
488	cutl-14	B0511.5	2.95297114513996	1.195	0.404677167931948	0.713198923953603	None
150	faah-2	B0218.2	2.95237671633012	0.785	0.265887478267264	0.713198923953603	faah-2 is an ortholog of human FAAH (fatty acid amide hydrolase); faah-2 is predicted to have carbon-nitrogen ligase activity, with glutamine as amido-N-donor, based on protein domain information.
9248	F58F12.3	F58F12.3	2.95190929557425	0.395	0.133811699631902	0.713198923953603	F58F12.3 is an ortholog of human PCBP1 (poly(rC) binding protein 1), PCBP2 (poly(rC) binding protein 2) and PCBP3 (poly(rC) binding protein 3).
17666	pqn-89	Y73B6BR.1	2.94883297347214	0.7825	0.265359213980382	0.713198923953603	The protein product of this gene is predicted to contain a glutamine/asparagine (Q/N)-rich ('prion') domain, by the algorithm of Michelitsch and Weissman (as of the WS77 release of WormBase, i.e., in wormpep77).
9796	K01D12.8	K01D12.8	2.94832648116735	0.66	0.223855805731081	0.713198923953603	None
11894	R13H4.8	R13H4.8	2.94814750698178	2.3875	0.809830578132858	0.713198923953603	None
224	B0272.4	B0272.4	2.94568750402101	0.58	0.196898007411944	0.713198923953603	B0272.4 is an ortholog of human CDY1B (chromodomain protein, Y-linked, 1B), CDY2A (chromodomain protein, Y-linked, 2A), CDYL (chromodomain protein, Y-like) and CDYL2 (chromodomain protein, Y-like 2); B0272.4 is predicted to have catalytic activity, based on protein domain information; B0272.4 is expressed widely.
11503	R07G3.8	R07G3.8	2.94447198923523	0.555	0.188488802756161	0.713198923953603	R07G3.8 is an ortholog of human FAM49B (family with sequence similarity 49, member B) and FAM49A (family with sequence similarity 49, member A); R07G3.8 is expressed in the nervous system and the reproductive system.
13115	T14A8.2	T14A8.2	2.94236926632084	1.72	0.58456293018269	0.713198923953603	T14A8.2 is involved in striated muscle myosin thick filament assembly.
8765	F55B11.2	F55B11.2	2.94236738040452	0.515	0.175029129071298	0.713198923953603	F55B11.2 is involved in embryo development and oogenesis.
2099	C23H5.10	C23H5.10	2.94064385231481	0.663611111111111	0.225668644160608	0.713198923953603	probable non-coding RNA
3932	C53B7.3	C53B7.3	2.93944899267877	0.6475	0.220279379439043	0.713198923953603	None
13253	T18D3.7	T18D3.7	2.93651403731146	0.725	0.24689137895754	0.713198923953603	T18D3.7 is an ortholog of human TSC22D3 (TSC22 domain 3); T18D3.7 is predicted to have transcription factor activity, sequence-specific DNA binding, based on protein domain information; T18D3.7 is expressed in the pharyngeal muscle cell, body wall musculature, and the nerve ring.
11130	MTCE.33	MTCE.33	2.93605448216199	0.845	0.287801198899339	0.713198923953603	MTCE.33 encodes a mitochondrial 23s ribosomal RNA (rRNA).
14747	sgk-1	W10G6.2	2.93206976205575	0.4025	0.137275042091017	0.713198923953603	sgk-1 encodes a serine/threonine protein kinase that is orthologous to the mammalian serum- and glucocorticoid-inducible kinases (SGKs); in C. elegans, sgk-1 activity is required for normal egg laying, generation time, stress response, and adult life span; SGK-1 forms a complex with the AKT kinases with which it functions in parallel to mediate certain aspects of DAF-2/insulin-signaling; SGK-1 ph…
10010	clec-172	K03H6.7	2.92957735457405	1.115	0.380600975857187	0.713198923953603	clec-172 is involved in defense response to Gram-positive bacterium.
9467	nhr-3	H01A20.1	2.92906012750926	0.7175	0.244959122983293	0.713198923953603	nhr-3 encodes a member of the superfamily of nuclear receptors which is one of the most abundant class of transcriptional regulators; nuclear receptors have a well conserved DNA binding domain and a less conserved C-terminal ligand binding domain; nhr-3 has been identified and characterised as a gene affected by ethanol exposure in a microarray analysis of all C. elegans ORFs.
11126	MTCE.25	MTCE.25	2.92503783078996	0.59	0.201706792913738	0.713198923953603	The nduo-4 gene resides on the mitochondrial chromosome, and encodes the protein NADH-ubiquinone oxidoreductase chain 4; this is the C. elegans homolog of the core MT-ND4 subunit of mitochondrial NADH:ubiquinone oxidoreductase (Complex I).
15115	fbxa-92	Y119D3B.20	2.92395555224976	0.59	0.201781453054593	0.713198923953603	fbxa-92 encodes a protein containing an F-box, a motif predicted to mediate protein-protein interactions either with homologs of yeast Skp-1p or with other proteins; FBXA-92 also contains an FTH/DUF38 motif, which may also mediate protein-protein interaction.
5242	yap-1	F13E6.4	2.92332466422884	0.4875	0.166762182102206	0.713198923953603	yap-1 encodes a protein with sequence similarity to YAP (yes-associated protein) in its N-terminal TEAD-binding domain and WW domain; YAP-1 plays a role in the response to heat and in determination of adult life span; YAP-1 physically interacts with EGL-44, a transcription enhancer factor of the TEA domain (TEAD) class, and when co-expressed, the two proteins are able to activate a TEAD reporter;…
7515	F41G4.8	F41G4.8	2.91274253467521	0.5575	0.191400370394277	0.713198923953603	None
2058	C18H7.1	C18H7.1	2.90535840745213	1.7175	0.591149097335007	0.713198923953603	C18H7.1 is an ortholog of human VWA2 (von Willebrand factor A domain containing 2).
13760	ram-5	T24C2.1	2.90532066000213	0.84	0.289124712312955	0.713198923953603	ram-5 encodes a novel transmembrane protein; during male tail development, ram-5 activity is required in ray structural cells for proper sensory ray morphogenesis; a RAM-5::GFP fusion protein is expressed in all of the ray structural cells of the male tail, as well as additional sensory support cells in both hermaphrodites and males, including those of the inner labial sensilla as well as the ADE…
2206	C25A8.2	C25A8.2	2.90429962787937	0.3425	0.117928603754318	0.713198923953603	None
9747	ttr-51	JC8.8	2.90336715808534	0.4725	0.162742076448779	0.713198923953603	ttr-51 is expressed in the spermatheca.
11183	R02D5.3	R02D5.3	2.90294335297704	0.5325	0.183434512924239	0.713198923953603	R02D5.3 is involved in locomotion.
3843	C50H2.13	C50H2.13	2.90245962767787	0.43	0.148150208843395	0.713198923953603	None
2104	C23H5.5	C23H5.5	2.89758360392226	0.515	0.177734302231307	0.713198923953603	C23H5.5 is involved in embryo development.
17722	ccg-1	Y73F8A.6	2.89591498676028	0.66	0.227907242794567	0.713198923953603	None
6314	F26H9.2	F26H9.2	2.89558962985923	0.6275	0.21670888496396	0.713198923953603	F26H9.2 is an ortholog of human PHACTR1 (phosphatase and actin regulator 1), PHACTR2 (phosphatase and actin regulator 2) and PHACTR4 (phosphatase and actin regulator 4); F26H9.2 is expressed in the nervous system, rectal epithelium, and the excretory cell.
18083	ZC204.13	ZC204.13	2.89548906804234	1.1125	0.384218338890904	0.713198923953603	None
15487	siah-1	Y37E11AR.2	2.88714636889418	1.26	0.4364170842099	0.713198923953603	siah-1 is an ortholog of human SIAH3 (siah E3 ubiquitin protein ligase family member 3), SIAH1 (siah E3 ubiquitin protein ligase 1) and SIAH2 (siah E3 ubiquitin protein ligase 2); siah-1 is predicted to have ubiquitin-protein transferase activity and zinc ion binding activity, based on protein domain information; siah-1 is expressed in the pharynx, anal depressor muscle, nervous system, tail, rep…
6182	dur-1	F25H8.5	2.88652068680226	0.8075	0.279748558079646	0.713198923953603	The dur-1 ('Dauer UpRegulated') gene encodes proteins (DUR-1A and DUR-1C) that are predicted to be hydrophilic and heat-resistant, and that might participate in anhydrobiosis; expression of at least one dur-1 transcript is upregulated in dauer larvae and other transcripts may be specifically expressed in dauer larvae.
9443	F59F5.3	F59F5.3	2.88371780733288	0.9025	0.312964048599025	0.713198923953603	F59F5.3 is an ortholog of members of the human SAMD (Sterile alpha motif (SAM) domain containing) family including EPHA4; F59F5.3 is predicted to have protein tyrosine kinase activity, based on protein domain information.
7912	F46B3.7	F46B3.7	2.88268877956357	1.3625	0.472649010763582	0.713198923953603	None
18839	ZK662.2	ZK662.2	2.88236888419383	1.29	0.447548544904862	0.713198923953603	None
12948	T11B7.2	T11B7.2	2.88193244323027	0.4975	0.172627224891631	0.713198923953603	None
14859	Y105E8A.25	Y105E8A.25	2.88111975209029	0.4625	0.160527864093275	0.713198923953603	Y105E8A.25 is involved in apoptotic process, embryo development, hermaphrodite genitalia development, inductive cell migration and reproduction; Y105E8A.25 is predicted to have Rho guanyl-nucleotide exchange factor activity, based on protein domain information.
13789	T24D8.6	T24D8.6	2.87737766092412	0.495	0.172031640727002	0.713198923953603	None
8701	lipl-1	F54F3.3	2.87617748226781	1.37	0.476326655238182	0.713198923953603	lipl-1 is an ortholog of members of the human Lipases family including LIPF; lipl-1 is involved in lipid storage; lipl-1 is predicted to have hydrolase activity, acting on ester bonds, based on protein domain information; lipl-1 is expressed in the intestine; lipl-1 is localized to the lysosome.
14187	unc-83	W01A11.3	2.87515123258907	0.435	0.15129638923664	0.713198923953603	unc-83 encodes a KASH domain-containing transmembrane protein; during development, UNC-83 is required for nuclear migrations in P cells, hyp7 hypodermal precursors, and intestinal cells and thus, for ventral nerve cord development, locomotion, and vulval formation; specifically, UNC-83 functions to recruit kinesin and dynein motor complexes to the nuclear envelope to regulate the directionality a…
3599	nhr-165	C47F8.2	2.87162673576771	0.6	0.208940804362442	0.713198923953603	nhr-165 is predicted to have sequence-specific DNA binding activity, transcription factor activity, sequence-specific DNA binding, and zinc ion binding activity, based on protein domain information; nhr-165 is expressed in the hyp7 syncytium and the seam cell.
6422	thn-1	F28D1.3	2.87069460119334	0.785	0.273452982310858	0.713198923953603	thn-1 is involved in defense response to Gram-negative bacterium, determination of adult lifespan, innate immune response and reproduction.
13759	T24C12.4	T24C12.4	2.86907818195725	1.5525	0.541114567655631	0.713198923953603	None
15384	Y32F6A.5	Y32F6A.5	2.86198015725447	0.3425	0.119672388060358	0.713198923953603	Y32F6A.5 is an ortholog of human SCPEP1 (serine carboxypeptidase 1); Y32F6A.5 is predicted to have serine-type carboxypeptidase activity, based on protein domain information.
11298	R05C11.4	R05C11.4	2.85804060140131	0.5475	0.191564808327621	0.713198923953603	None
3070	fipr-23	C37A5.4	2.85777069488268	0.975	0.341175029104295	0.713198923953603	None
16550	ttr-26	Y51A2D.11	2.85753732153769	0.6875	0.240591783287731	0.713198923953603	None
13255	grd-6	T18H9.1	2.85659473533705	1.915	0.670378607196462	0.713198923953603	grd-6 encodes a hedgehog-like protein, with an N-terminal signal sequence, a central low-complexity proline-rich domain, and a C-terminal Ground domain; GRD-6 is expressed in hypodermis and in various neurons, in both head and tail, and the PVT interneuron; the Ground domain is predicted to form a cysteine-crosslinked protein involved in intercellular signalling, and it has subtle similarity to t…
7350	F40F12.7	F40F12.7	2.85652161601259	0.4375	0.1531583018828	0.713198923953603	F40F12.7 is an ortholog of human EP300 (E1A binding protein p300); F40F12.7 is involved in body morphogenesis, determination of adult lifespan, embryo development, hermaphrodite genitalia development, nematode larval development and reproduction; F40F12.7 is predicted to have histone acetyltransferase activity, transcription cofactor activity, and zinc ion binding activity, based on protein domai…
2257	C25F9.6	C25F9.6	2.85523793631873	0.615	0.215393607719055	0.713198923953603	None
4928	F09F9.1	F09F9.1	2.85339223479884	0.765	0.268101942197208	0.713198923953603	None
449	B0478.3	B0478.3	2.84950338443717	0.7375	0.258817028970005	0.713198923953603	None
13316	T19D12.4	T19D12.4	2.84886277150865	0.775	0.272038375365335	0.713198923953603	T19D12.4 is an ortholog of human VIT (vitrin), MATN1 (matrilin 1, cartilage matrix protein), COCH (cochlin), MATN2 (matrilin 2), VWA2 (von Willebrand factor A domain containing 2), MATN3 (matrilin 3) and MATN4 (matrilin 4) and members of the Fibronectin type III domain containing family including VWA1 and COL (Collagens) family including COL6A5; T19D12.4 is involved in defense response to Gram-ne…
6836	abu-10	F35A5.3	2.84795710914488	1.09	0.382730483018855	0.713198923953603	abu-10 encodes a transmembrane protein with a predicted signal sequence, a glutamine/asparagine-rich domain and a cysteine-rich repeat (DUF139); abu-10 expression is induced by blockage of the unfolded-protein response in the endoplasmic reticulum (ER), and ABU-10 may function within the ER to protect the organism from damage by improperly folded nascent protein.
16606	Y51H7BR.7	Y51H7BR.7	2.84696690659219	0.6	0.210750605709779	0.713198923953603	Y51H7BR.7 is an ortholog of human C1orf95 (chromosome 1 open reading frame 95).
12896	col-168	T10E10.1	2.84566315783854	0.8375	0.294307496547179	0.713198923953603	col-168 is an ortholog of human MARCO (macrophage receptor with collagenous structure); col-168 is involved in body morphogenesis and locomotion; col-168 is a structural constituent of cuticle, based on protein domain information.
5704	F19C7.5	F19C7.5	2.84540302093721	0.7275	0.255675556203064	0.713198923953603	None
18024	ZC116.1	ZC116.1	2.84037740212574	0.92	0.32390061944285	0.713198923953603	None
13334	T19E7.6	T19E7.6	2.84002041591599	0.65	0.228871594146747	0.713198923953603	None
13836	ugt-54	T25B9.7	2.83832891076132	0.7325	0.258074389202316	0.713198923953603	ugt-54 is an ortholog of members of the human UGT (UDP glucuronosyltransferases) family including UGT2A3; ugt-54 is predicted to have transferase activity, transferring hexosyl groups, based on protein domain information.
5362	F14F8.14	F14F8.14	2.83512639711444	1.045	0.368590268519806	0.713198923953603	None
3364	C44B7.6	C44B7.6	2.83454452868118	0.4475	0.157873688513973	0.713198923953603	slc-36.5 is an ortholog of members of the human SLC (Solute carriers) family including SLC36A4.
2299	C26B9.6	C26B9.6	2.83444233858558	0.89	0.313994745239418	0.713198923953603	C26B9.6 is an ortholog of human RNF146 (ring finger protein 146); C26B9.6 is predicted to have zinc ion binding activity, based on protein domain information.
4628	F02E9.5	F02E9.5	2.83418424463227	0.315	0.111143091913162	0.713198923953603	F02E9.5 is an ortholog of human OSER1 (oxidative stress responsive serine-rich 1); F02E9.5 is involved in embryo development.
17825	brp-1	Y79H2A.1	2.83337621302179	0.4725	0.166762182102206	0.713198923953603	brp-1 encodes a glutamine-rich protein that is conserved in nematodes, but that has no known homologies or sequence motifs; BRP-1 is able to bypass the need for the S. cerevisiae mating pheromone MAP kinase cascade to activate the mating pheromone-responsive gene FUSl.
9434	col-177	F59F3.2	2.82783716149788	1.1675	0.412859699241517	0.713198923953603	col-177 is an ortholog of members of the human COL (Collagens) family including COL4A2; col-177 is involved in locomotion.
2555	fbxb-114	C30E1.5	2.82666165536074	1.4925	0.528008011560027	0.713198923953603	None
14752	Y102A11A.5	Y102A11A.5	2.82217583458533	1.625	0.575796865696984	0.713198923953603	None
13281	pamn-1	T19B4.1	2.82204186687234	0.4025	0.142627224891631	0.713198923953603	pamn-1 is an ortholog of human PAM (peptidylglycine alpha-amidating monooxygenase); pamn-1 is predicted to have copper ion binding activity and peptidylglycine monooxygenase activity, based on protein domain information; pamn-1 is expressed in the nervous system and the intestine.
9651	ugt-8	H23N18.3	2.82109575984912	1.115	0.395236494935441	0.713198923953603	ugt-8 is an ortholog of human UGT3A2 (UDP glycosyltransferase 3 family, polypeptide A2) and UGT3A1 (UDP glycosyltransferase 3 family, polypeptide A1); ugt-8 is predicted to have transferase activity, transferring hexosyl groups, based on protein domain information; ugt-8 is expressed in the pharynx, nervous system, intestine, and the excretory cell.
7813	F45D11.15	F45D11.15	2.81824133075381	1.505	0.534020980948941	0.713198923953603	None
18474	ZK1307.2	ZK1307.2	2.81640209071981	0.5975	0.212150105259755	0.713198923953603	Uncharacterized protein ZK1307.2
11596	chil-23	R09D1.11	2.81590695893678	0.7775	0.276109974987798	0.713198923953603	chil-23 is an ortholog of human OVGP1 (oviductal glycoprotein 1) and members of the CHI (Chitinases) family including CHI3L1; chil-23 is predicted to have chitinase activity, based on protein domain information.
15459	flp-14	Y37D8A.15	2.81590266471408	0.8525	0.302744839401812	0.713198923953603	flp-14 encodes four copies of a single FMRFamide-related short peptide neurotransmitter; FLP-14 can increase pharyngeal action potential frequency, although its exact role in C. elegans neurotransmission is not yet clear.
11188	R02E12.4	R02E12.4	2.81420854233752	0.7575	0.26916981758957	0.713198923953603	R02E12.4 is an ortholog of human TEKT4 (tektin 4); R02E12.4 is predicted to have zinc ion binding activity, based on protein domain information; R02E12.4 is expressed in the nervous system and the intestine.
10666	cpt-4	K11D12.4	2.80837450111057	1.12	0.39880721020544	0.713198923953603	cpt-4 is an ortholog of human CPT1C (carnitine palmitoyltransferase 1C) and CPT1A (carnitine palmitoyltransferase 1A (liver)); cpt-4 is predicted to have transferase activity, transferring acyl groups, based on protein domain information.
7763	lurp-1	F44F4.1	2.80688044083003	0.7825	0.278779241401748	0.713198923953603	lurp-1 is expressed in the nervous system and the intestine.
3610	egl-19	C48A7.1	2.79850723507973	0.565	0.201893349753624	0.713198923953603	egl-19 encodes the pore-forming alpha1 subunit of a voltage-gated calcium channel orthologous to the alpha subunit of mammalian L-type calcium ion channels; EGL-19 carries L-type currents in pharyngeal and body wall muscle, and its activity is essential and required for muscle contraction during late embryonic morphogenesis, locomotion, egg laying, mating and feeding; recordings of voltage-depend…
652	C01H6.3	C01H6.3	2.79793560062227	0.8125	0.290392673733912	0.713198923953603	None
4820	col-130	F08G5.4	2.79741701957507	2.5375	0.907086781214138	0.713198923953603	col-130 is an ortholog of human SFTPD (surfactant protein D); col-130 is a structural constituent of cuticle, based on protein domain information; col-130 is expressed in the intestine and the vulva.
623	nspb-10	C01G12.6	2.796608979626	0.93	0.332545596032654	0.713198923953603	None
9700	H32K21.1	H32K21.1	2.7943479225059	0.6175	0.220981787925049	0.713198923953603	None
17222	gcl-1	Y62E10A.16	2.79236453831947	0.625	0.223824644462841	0.713198923953603	gcl-1 is an ortholog of human GMCL1 (germ cell-less, spermatogenesis associated 1); gcl-1 exhibits identical protein binding activity.
239	B0280.7	B0280.7	2.78991771110836	0.9675	0.34678442168663	0.713198923953603	B0280.7 is expressed in the g1P, g1AR, and the pharyngeal gland cell.
14264	grk-2	W02B3.2	2.78852925612611	0.4825	0.173030280725941	0.713198923953603	grk-2 encodes a serine/threonine protein kinase that is most closely related to G protein-coupled receptor (GPCR) kinases; in C. elegans, grk-2 activity is required in chemosensory neurons for normal calcium influx during chemosensation, but is not required for GPCR downregulation; in regulating chemosensation, GRK-2 likely acts upstream of the ODR-3/G alpha protein, as overexpression of ODR-3 ca…
9534	H06I04.6	H06I04.6	2.78840496280482	0.445	0.15958944483888	0.713198923953603	None
17326	oac-56	Y67A10A.1	2.7872599987276	1.31	0.469995623156083	0.713198923953603	oac-56 is predicted to have transferase activity, transferring acyl groups other than amino-acyl groups, based on protein domain information.
3850	C51E3.10	C51E3.10	2.78623120745866	0.51	0.183042957323407	0.713198923953603	None
6355	slc-28.1	F27E11.1	2.78531134116846	0.525	0.188488802756161	0.713198923953603	slc-28.1 is an ortholog of human SLC28A1 (solute carrier family 28 (concentrative nucleoside transporter), member 1), SLC28A2 (solute carrier family 28 (concentrative nucleoside transporter), member 2) and SLC28A3 (solute carrier family 28 (concentrative nucleoside transporter), member 3); slc-28.1 is predicted to have nucleoside:sodium symporter activity, based on protein domain information.
9444	F59F5.4	F59F5.4	2.78456960272463	0.740590277777778	0.26596220724852	0.713198923953603	F59F5.4 is a structural constituent of cuticle, based on protein domain information.
14670	W09C5.1	W09C5.1	2.78421938715057	0.3275	0.117627224891631	0.713198923953603	W09C5.1 is an ortholog of human NSA2 (NSA2 ribosome biogenesis); W09C5.1 is involved in hermaphrodite genitalia development and reproduction; W09C5.1 is expressed in the pharynx, hypodermis, nervous system, reproductive system, intestine, excretory cell, and the body wall musculature; W09C5.1 is localized to the nucleolus.
11093	M60.4	M60.4	2.78180170522422	0.895	0.321733931760553	0.713198923953603	M60.4 is an ortholog of human MAL (mal, T-cell differentiation protein), MALL (mal, T-cell differentiation protein-like), MARVELD1 (MARVEL domain containing 1), PLLP (plasmolipin), PLP2 (proteolipid protein 2 (colonic epithelium-enriched)) and CKLF (chemokine-like factor) and members of the CMTM (CKLF-like MARVEL transmembrane domain containing) family including CMTM8.
12203	T03F1.11	T03F1.11	2.78177218860285	1.6325	0.586856108019373	0.713198923953603	T03F1.11 is an ortholog of human CHP2 (calcineurin-like EF-hand protein 2) and CHP1 (calcineurin-like EF-hand protein 1); T03F1.11 is predicted to have calcium ion binding activity, based on protein domain information.
11803	R12B2.8	R12B2.8	2.7809815909085	0.8825	0.317333995624078	0.713198923953603	None
3824	C50F7.5	C50F7.5	2.77777321037524	1.2425	0.447300735480906	0.713198923953603	None
15135	Y11D7A.9	Y11D7A.9	2.77713658065844	1.7225	0.620243171328509	0.713198923953603	Y11D7A.9 is an ortholog of human PGAP2 (post-GPI attachment to proteins 2); Y11D7A.9 is involved in body morphogenesis, lipid storage, locomotion, nematode larval development, oviposition and receptor-mediated endocytosis.
15270	Y22D7AL.15	Y22D7AL.15	2.7764318184494	0.5875	0.211602531024195	0.713198923953603	Y22D7AL.15 is an ortholog of human LITAF (lipopolysaccharide-induced TNF factor).
5668	F18G5.6	F18G5.6	2.77331267725158	0.5925	0.213643418161987	0.713198923953603	F18G5.6 is involved in innate immune response.
5285	F13H8.1	F13H8.1	2.77205340380774	0.6225	0.224562773265812	0.713198923953603	None
18220	ZC443.3	ZC443.3	2.77045703903673	1.075	0.388022620402651	0.713198923953603	ZC443.3 is an ortholog of human EIF3C (eukaryotic translation initiation factor 3, subunit C) and EIF3CL (eukaryotic translation initiation factor 3, subunit C-like).
9307	F58H7.5	F58H7.5	2.76800725099849	0.4625	0.167087712589324	0.713198923953603	None
10848	trx-3	M01H9.1	2.76715810307154	1.5425	0.557431105323483	0.713198923953603	trx-3 is an ortholog of human NXNL1 (nucleoredoxin-like 1) and NXNL2 (nucleoredoxin-like 2); trx-3 is expressed in the intestine; trx-3 is localized to the apical plasma membrane, the cytoplasm and the nucleus.
14610	W07G4.1	W07G4.1	2.7640255628496	0.905	0.327420995002297	0.713198923953603	None
14920	cul-3	Y108G3AL.1	2.76220631345011	1.1575	0.419049074779007	0.713198923953603	cul-3 encodes one of six C. elegans cullins; by homology, CUL-3 is predicted to interact with a RING-finger protein to form the catalytic core of an SCF-type E3-ubiquitin ligase complex required for the ubiquitination and degradation of target proteins; in the early embryo, maternal CUL-3 is essential for degradation of MEI-1, a meiosis-specific subunit of the microtubule-severing katanin complex…
13269	T19A6.4	T19A6.4	2.75639520946513	0.6425	0.233094295692335	1.02180622544021	T19A6.4 is an ortholog of human TMEM144 (transmembrane protein 144); T19A6.4 is involved in embryo development and gamete generation.
15157	Y17D7B.3	Y17D7B.3	2.75563450250093	1.245	0.451801571968298	1.02180622544021	Y17D7B.3 is an ortholog of human EPHX1 (epoxide hydrolase 1, microsomal (xenobiotic)).
11819	R12E2.14	R12E2.14	2.75538281741631	1.915	0.695003245246216	1.02180622544021	None
2403	nca-2	C27F2.2	2.75376600887107	0.8325	0.302313267473764	1.02180622544021	nca-2 encodes, along with unc-77, an alpha-1 subunit of a voltage-insensitive cation leak channel related to Drosophila narrow abdomen and the vertebrate Vgcnl1/NALCN proteins; nca-2 functions redundantly with unc-77 to transmit depolarization signals from neuronal cell bodies to axons, thus regulating presynaptic activation; nca-2 and unc-77 are also required for normal locomotion and the respon…
17112	tcc-1	Y59A8A.3	2.74709847213742	0.6975	0.253904258283577	1.02180622544021	tcc-1 is localized to the endoplasmic reticulum membrane.
2852	C34C6.3	C34C6.3	2.74561205481145	0.7375	0.268610417377647	1.02180622544021	None
5915	his-63	F22B3.2	2.74505037260208	0.485	0.176681639375623	1.02180622544021	his-63 encodes an H3 histone; by homology, HIS-63 is predicted to function as a nucleosome component required for packaging of DNA into chromatin; his-63 is a replication-dependent histone locus.
3298	apl-1	C42D8.8	2.74474891483969	0.3875	0.141178669533287	1.02180622544021	apl-1 encodes two almost identical isoforms orthologous to human Amyloid precursor protein (APP); although native APL-1 is predicted to be membrane-bound until proteolytically cleaved, neuronal expression of a partial N-terminal extracellular region of APL-1 alone, containing either the E1 or the E2 domain, is sufficient for APL-1's normal functions in vivo (molting and morphogenesis, pharyngeal …
12050	mec-4	T01C8.7	2.74329590173937	0.87	0.31713676947805	1.02180622544021	mec-4 encodes an amiloride-sensitive Na+ channel protein (degenerin) required to sense gentle mechanical stimuli (e.g. touch) along the body wall; MEC-4 is paralogous to, and coexpressed with, MEC-10, in all six touch cell neurons where they form a heteromeric mechanotransduction channel.
1123	C06E8.5	C06E8.5	2.74069918417544	1.875	0.684131994793916	1.02180622544021	C06E8.5 is an ortholog of members of the human BPIF (BPI fold containing) family including PLTP; C06E8.5 is predicted to have lipid binding activity, based on protein domain information.
3650	C49A1.10	C49A1.10	2.73931481568204	0.6	0.219032875142761	1.02180622544021	C49A1.10 is expressed in the body wall musculature.
13357	mml-1	T20B12.6	2.73686310786547	0.4525	0.165335269674088	1.02180622544021	mml-1 encodes, by alternative splicing, two isoforms of a bHLH-ZIP protein orthologous to human MLX (OMIM:602976), MLXIP (OMIM:608090), and MLXIPL (OMIM:605678, deleted in Williams-Beuren syndrome); MML-1 has five N-terminal Mondo Conserved Regions, an N-terminal nuclear localization sequence, and a C-terminal bHLHZip domain; with MXL-2, MML-1 is probably required for normal migration of ray 1 pr…
555	hil-7	C01B10.5	2.73677243061371	1.555	0.56818754186708	1.02180622544021	hil-7 encodes an H1 linker histone.
6706	F32D8.15	F32D8.15	2.73644563154577	1.1125	0.406549279538059	1.02180622544021	F32D8.15 encodes a small (167-residue) transmembrane protein orthologous to Drosophila InaF-D and InaF-B; sequence conservation to InaF-D, InaF-B, and its metazoan homologs is highest in a 32-residue motif corresponding to the predicted transmembrane domain; by orthology with InaF-D and InaF-B, the product of F32D8.15 is expected to be an auxiliary subunit of TRP channels such as OSM-9; an F32D8.…
6650	aqp-1	F32A5.5	2.73417041028803	0.5725	0.209387095202925	1.02180622544021	aqp-1 encodes, by alternative splicing, two isoforms of an aquaglyceroporin required for normally short lifespan; AQP-1 expression is upregulated under daf-2(-) conditions, and loss of AQP-1 function in daf-2 mutant animals results in reduced lifespan; AQP-1 increases glycerol permeability five- to seven-fold when expressed in Xenopus oocytes; AQP-1::GFP fusion proteins are expressed predominantl…
3814	his-41	C50F4.5	2.73338327886036	0.495	0.181094251884932	1.02180622544021	his-41 encodes an H2B histone.
6552	glna-3	F30F8.2	2.73303785167413	0.4175	0.152760416305343	1.02180622544021	glna-3 is an ortholog of human GLS (glutaminase); glna-3 is predicted to have glutaminase activity, based on protein domain information.
14632	W08E12.6	W08E12.6	2.73257143226012	1.435	0.52514638155794	1.02180622544021	None
15998	Y43F8B.14	Y43F8B.14	2.73253009851824	0.6875	0.251598326537302	1.02180622544021	Y43F8B.14 is predicted to have ATP binding activity, based on protein domain information.
14088	T28B4.4	T28B4.4	2.73082680869549	1.0325	0.378090619556069	1.02180622544021	T28B4.4 encodes a claudin homolog that may be required for normal cohesion of apical junctions in epithelia; T28B4.4 is worm-specific, weakly similar to CLC-1; T28B4.4 has no obvious function in mass RNAi assays; claudins are integral membrane proteins with four transmembrane sequences that are found in mammalian tight junctions (TJs), induce TJs when transgenically expressed in cells normally la…
4720	F07H5.3	F07H5.3	2.73081164450554	0.3975	0.14556111945684	1.02180622544021	None
5923	cut-3	F22B5.3	2.73006422988041	1.8725	0.685881298874064	1.02180622544021	cut-3 is involved in body morphogenesis.
18583	ZK285.2	ZK285.2	2.72985019241612	1.8775	0.687766678631649	1.02180622544021	None
13209	T16G1.7	T16G1.7	2.72873460100651	1.1975	0.438848101811841	1.02180622544021	T16G1.7 is orthologous to the human gene ALIAS DLC1~CANDIDATE TUMOR SUPPRESSOR GENE (DLEC1; OMIM:604050), which when mutated leads to disease.
5703	F19C7.4	F19C7.4	2.72861654090724	0.6875	0.251959185064316	1.02180622544021	F19C7.4 is an ortholog of human PRSS16 (protease, serine, 16 (thymus)); F19C7.4 is predicted to have serine-type peptidase activity, based on protein domain information.
10351	K08D10.14	K08D10.14	2.72822739629449	0.8925	0.327135487757437	1.02180622544021	None
17783	Y75B8A.39	Y75B8A.39	2.72733347491522	0.485	0.177829372337784	1.02180622544021	None
13202	pqn-67	T16G1.1	2.71919592900384	0.7525	0.276736218958548	1.02180622544021	The protein product of this gene is predicted to contain a glutamine/asparagine (Q/N)-rich ('prion') domain, by the algorithm of Michelitsch and Weissman (as of the WS77 release of WormBase, i.e., in wormpep77).
18731	tps-1	ZK54.2	2.71768102990188	0.4775	0.17570126690594	1.02180622544021	tps-1 is involved in determination of adult lifespan; tps-1 is predicted to have catalytic activity, based on protein domain information; tps-1 is expressed in the muscle cell, nervous system, reproductive system, intestine, and the body wall musculature.
6112	unc-80	F25C8.3	2.71496957817698	0.7125	0.262433879822116	1.02180622544021	unc-80 encodes a novel protein, conserved amongst C. elegans, Drosophila, and vertebrates; unc-79 functions in a pathway with unc-77 and nca-2, which encode alpha-1 subunits of voltage-insensitive cation leak channels, to regulate presynaptic activation and thus, locomotion and the response to specific volatile anesthetics; co-expression of UNC-77 and UNC-80 in HEK293T cells results in increased …
12515	srap-1	T06D8.1	2.71269366437687	0.4225	0.155749248633665	1.02180622544021	srap-1 is expressed in the hypodermis, nervous system, cuticle, vulva, and the syncytium.
11987	R74.2	R74.2	2.70690726239379	1.5425	0.569838509589695	1.02180622544021	None
4219	tpra-1	D1046.5	2.70567926486093	0.73	0.269802858557783	1.02180622544021	tpra-1 is an ortholog of human TPRA1 (transmembrane protein, adipocyte asscociated 1); tpra-1 is expressed in the tail and the head neurons.
11194	R02E4.3	R02E4.3	2.70474978655421	1.8925	0.699695036268402	1.02180622544021	None
6298	F26G1.5	F26G1.5	2.70410827366128	1.725	0.637918243437938	1.02180622544021	F26G1.5 is an ortholog of human FAM46C (family with sequence similarity 46, member C), FAM46D (family with sequence similarity 46, member D), FAM46B (family with sequence similarity 46, member B) and FAM46A (family with sequence similarity 46, member A).
4865	F09C6.14	F09C6.14	2.70258566238087	0.4	0.148006409405582	1.02180622544021	None
12418	T05E12.3	T05E12.3	2.70139992249725	1.1625	0.430332432572721	1.02180622544021	T05E12.3 is an ortholog of human KCTD10 (potassium channel tetramerization domain containing 10), TNFAIP1 (tumor necrosis factor, alpha-induced protein 1 (endothelial)) and KCTD13 (potassium channel tetramerization domain containing 13).
9042	F56H9.2	F56H9.2	2.70004172174572	0.415	0.153701328634167	1.02180622544021	None
5992	F22F4.4	F22F4.4	2.6999419622121	0.52	0.192596732551227	1.02180622544021	None
18272	ZC513.1	ZC513.1	2.697713221264	1.9225	0.712640611628548	1.02180622544021	ZC513.1 is an ortholog of members of the human BPIF (BPI fold containing) family including PLTP; ZC513.1 is involved in lipid storage; ZC513.1 is predicted to have lipid binding activity, based on protein domain information.
604	C01G10.13	C01G10.13	2.69714715962305	0.4675	0.173331291298668	1.02180622544021	None
8037	F47B8.10	F47B8.10	2.6970710695211	1.45	0.53762024159692	1.02180622544021	F47B8.10 is orthologous to the human gene GLUCOSE-6-PHOSPHATE TRANSPORTER 1 (G6PT1; OMIM:602671), which when mutated leads to type Ib glycogen storage disease.
12136	npr-26	T02D1.6	2.69607182933528	0.6655	0.246840604452323	1.02180622544021	npr-26 is predicted to have G-protein coupled receptor activity, based on protein domain information.
5831	twk-1	F21C3.1	2.69425728301697	0.295	0.109492141622668	1.02180622544021	twk-1 is an ortholog of human KCNK7 (potassium channel, two pore domain subfamily K, member 7) and KCNK1 (potassium channel, two pore domain subfamily K, member 1); twk-1 is predicted to have potassium channel activity, based on protein domain information; twk-1 is expressed in the hypodermis, gonadal sheath cell, and the DTC; twk-1 is localized to the plasma membrane.
13098	T13G4.1	T13G4.1	2.69317247182549	0.415	0.154093361766283	1.02180622544021	T13G4.1 is an ortholog of human GIGYF1 (GRB10 interacting GYF protein 1) and GIGYF2 (GRB10 interacting GYF protein 2).
14474	W04H10.5	W04H10.5	2.69205581966137	1	0.371463322824335	1.02180622544021	None
2358	C27A2.5	C27A2.5	2.69021166053968	1.535	0.570587074063929	1.02180622544021	None
2275	C25H3.10	C25H3.10	2.68768317940307	1.185	0.44090018089974	1.02180622544021	None
9250	col-104	F58F6.1	2.68673576745764	2.4	0.893277273139155	1.02180622544021	col-104 is an ortholog of human ADIPOQ (adiponectin, C1Q and collagen domain containing), C1QTNF9B (C1q and tumor necrosis factor related protein 9B), C1QTNF9 (C1q and tumor necrosis factor related protein 9), OTOL1 (otolin 1) and C1QTNF2 (C1q and tumor necrosis factor related protein 2) and members of the COL (Collagens) family including COL4A2; col-104 is a structural constituent of cuticle, ba…
15376	Y32B12C.1	Y32B12C.1	2.68635860153843	1.135	0.422505021984036	1.02180622544021	None
14276	hlh-30	W02C12.3	2.68626363678254	0.3725	0.138668444489	1.02180622544021	hlh-30 encodes a predicted basic helix-loop-helix (bHLH) transcription factor, one of 42 such genes in the C. elegans genome, it is spliced to give 18 different transcripts; it is orthologous to human microphthalmia-associated transcription factor (HGNC:MITF); loss of hlh-30 activity via RNAi results in reduced fat storage; HLH-30 demonstrates sequence-specific DNA binding for the E box sequence …
5869	F21F3.6	F21F3.6	2.68535261572595	0.28	0.104269360515362	1.02180622544021	None
6509	F29D10.2	F29D10.2	2.68505123049744	0.5275	0.196458076482315	1.02180622544021	None
1487	pnk-1	C10G11.5	2.68311678463317	0.3625	0.135104070786677	1.02180622544021	pnk-1 is an ortholog of human PANK4 (pantothenate kinase 4); pnk-1 is involved in apoptotic process, determination of adult lifespan, embryo development, lipid storage, nematode larval development and reproduction; pnk-1 is predicted to have ATP binding activity and pantothenate kinase activity, based on protein domain information.
7356	lbp-3	F40F4.4	2.68051694537611	0.6825	0.254615066387591	1.02180622544021	lbp-3 encodes a predicted secreted fatty acid binding protein (FABP) that is similar to the Ascaris suum secreted FABP As-p18; by homology, LBP-3 is predicted to function in sequestering or transporting small hydrophobic molecules such as lipids and steroid hormones; an lbp-3::gfp promoter fusion is expressed in the embryo, with expression seen in presumptive hypodermal cells by the comma stage a…
3404	C44E4.1	C44E4.1	2.67579185800951	0.5825	0.21769256762494	1.02180622544021	ubr-4 is an ortholog of human UBR4 (ubiquitin protein ligase E3 component n-recognin 4); ubr-4 is predicted to have zinc ion binding activity, based on protein domain information.
16902	Y55B1BR.5	Y55B1BR.5	2.67448083049968	0.7975	0.298188714200281	1.02180622544021	None
17105	Y58A7A.5	Y58A7A.5	2.67419960442333	0.8075	0.301959509179618	1.02180622544021	None
8973	F56D3.1	F56D3.1	2.67060285907718	1.5125	0.56635152428566	1.02180622544021	None
5121	F11D5.7	F11D5.7	2.67035636977236	0.575	0.21532706514712	1.02180622544021	F11D5.7 is predicted to have transmembrane transporter activity, based on protein domain information.
10747	vab-8	K12F2.2	2.66862779538169	0.5175	0.193919886803091	1.02180622544021	The vab-8 gene encodes a novel protein containing an atypical kinesin-like motor domain that is required for many posteriorly-directed cell migrations, as well as axonal outgrowth and pathfinding; vab-8 encodes two protein isoforms: VAB-8S, a novel protein expressed in migrating cells, and VAB-8L, which contains a kinesin-related domain, is expressed in neurons and functions in growth cone migrat…
16672	Y53F4B.13	Y53F4B.13	2.66800020734555	0.735	0.275487234962124	1.02180622544021	Y53F4B.13 is an ortholog of human CMTR1 (cap methyltransferase 1); Y53F4B.13 is involved in gonad development and reproduction; Y53F4B.13 is predicted to have mRNA (nucleoside-2'-O-)-methyltransferase activity and nucleic acid binding activity, based on protein domain information.
7781	fbxa-144	F44G3.8	2.66750582336445	0.4575	0.17150852905092	1.02180622544021	This gene encodes a protein containing an F-box, a motif predicted to mediate protein-protein interactions either with homologs of yeast Skp-1p or with other proteins; this gene's encoded protein also contains an FTH/DUF38 motif, which may also mediate protein-protein interaction.
15113	fbxa-91	Y119D3B.18	2.6660878116295	0.835	0.313192985001365	1.02180622544021	fbxa-91 encodes a protein containing an F-box, a motif predicted to mediate protein-protein interactions either with homologs of yeast Skp-1p or with other proteins; FBXA-91 also contains an FTH/DUF38 motif, which may also mediate protein-protein interaction.
1483	fut-8	C10F3.6	2.66478318471169	0.48	0.180127224891631	1.02180622544021	fut-8 encodes a core alpha 1,6-fucosyltransferase; characterization of a recombinant form of the protein that contains the catalytic region of FUT-8 reveals a sustrate requirement for unsubstituted nonreducing terminal GlcNAc residues.
17122	lon-8	Y59A8B.20	2.66227079770115	1.2675	0.476097323042598	1.02180622544021	lon-8 encodes a secreted protein, conserved among nematodes, that inhibits body elongation during larval and early adult growth, probably by limiting cell size rather than nuclear ploidy or cell number; LON-8 is also required for normal ray morphology in the male tail, but not for superficially normal male mating, suggesting a role in cuticle retraction; LON-8 is strongly expressed in the hypoder…
18405	ZK1128.7	ZK1128.7	2.66020307019538	0.505	0.189835131632605	1.02180622544021	ZK1128.7 is an ortholog of members of the human HSPB (Small heat shock proteins) family including HSPB6.
6113	acs-12	F25C8.4	2.66012798517775	0.49	0.184201663502765	1.02180622544021	acs-12 is predicted to have catalytic activity, based on protein domain information.
2521	C29F9.4	C29F9.4	2.65710847962625	0.3575	0.134544751462419	1.02180622544021	C29F9.4 is an ortholog of human ALS2CR12 (amyotrophic lateral sclerosis 2 (juvenile) chromosome region, candidate 12).
13585	T22F3.11	T22F3.11	2.65510553966633	0.36	0.135587830548251	1.02180622544021	T22F3.11 is an ortholog of members of the human SLC (Solute carriers) family including SLC37A1.
13499	lrp-2	T21E3.3	2.65423836626305	0.3275	0.123387561630756	1.02180622544021	lrp-2 is an ortholog of human LRP1 (low density lipoprotein receptor-related protein 1) and LRP1B (low density lipoprotein receptor-related protein 1B); lrp-2 is involved in cell migration, regulation of cell migration and secretion by cell; lrp-2 is expressed in the pharynx, hypodermis, nervous system, tail, reproductive system, intestine, excretory cell, and the body wall musculature; lrp-2 is …
9653	H23N18.5	H23N18.5	2.65379057774044	1.51	0.568997423031656	1.02180622544021	None
16195	Y46H3D.8	Y46H3D.8	2.65221551406965	0.8075	0.304462437428753	1.02180622544021	None
2344	wdfy-3	C26H9A.2	2.6513054954132	0.44	0.165955979332147	1.02180622544021	wdfy-3 is an ortholog of human WDFY3 (WD repeat and FYVE domain containing 3); wdfy-3 is predicted to have metal ion binding activity, based on protein domain information.
13764	T24C2.5	T24C2.5	2.65005623309648	0.4625	0.174524598468459	1.02180622544021	None
3467	C45G9.8	C45G9.8	2.6500281924895	0.4425	0.166979355636328	1.02180622544021	Uncharacterized protein C45G9.8
15133	Y11D7A.5	Y11D7A.5	2.64834088449498	1.47	0.555064496646291	1.02180622544021	None
4093	ilys-4	C55F2.2	2.64792136987341	0.87	0.328559605242959	1.02180622544021	ilys-4 is involved in reproduction; ilys-4 is predicted to have lysozyme activity, based on protein domain information; ilys-4 is expressed in the nervous system.
8633	fbxa-146	F54D10.6	2.64403760521162	0.405	0.153174825956224	1.02180622544021	This gene encodes a protein containing an F-box, a motif predicted to mediate protein-protein interactions either with homologs of yeast Skp-1p or with other proteins; this gene's encoded protein also contains an FTH/DUF38 motif, which may also mediate protein-protein interaction.
3517	acs-17	C46F4.2	2.64296481396124	0.6125	0.231747315274317	1.02180622544021	acs-17 is an ortholog of human ACSL4 (acyl-CoA synthetase long-chain family member 4) and ACSL3 (acyl-CoA synthetase long-chain family member 3); acs-17 is involved in determination of adult lifespan and embryo development; acs-17 is predicted to have catalytic activity, based on protein domain information.
3350	ost-1	C44B12.2	2.64237884818569	0.7	0.264912807821117	1.02180622544021	ost-1 encodes the C. elegans ortholog of the conserved basement membrane glycoprotein component osteonectin/SPARC/BM-40; loss of ost-1 function via RNAi indicates that ost-1 activity is required for embryonic and larval development, as well as for normal gut development, body size, and fecundity; an OST-1::GFP reporter fusion protein localizes to the basement membranes along body wall and sex mus…
11119	pan-1	M88.6	2.64052745450877	0.3875	0.146750983156162	1.02180622544021	pan-1 encodes a novel predicted transmembrane protein with extracellular leucine-rich repeats; loss of PAN-1 activity via RNAi results in molting defects and arrested L2-sized larvae, indicating that PAN-1 is required for completion of the larval molts; pan-1 expression is enriched in the germline and upregulated in animals mutant for unc-95, which encodes a LIM domain-containing protein that loc…
9384	F59C6.11	F59C6.11	2.64004085611916	0.59	0.223481389930948	1.02180622544021	F59C6.11 encodes a claudin homolog that may be required for normal cohesion of apical junctions in epithelia; F59C6.11 is worm-specific, with obvious homologs only in C. elegans; F59C6.11 has no obvious function in mass RNAi assays; claudins are integral membrane proteins with four transmembrane sequences that are found in mammalian tight junctions (TJs), induce TJs when transgenically expressed …
3068	fipr-22	C37A5.2	2.63903842896387	1.2525	0.47460468413556	1.02180622544021	None
8364	F52E1.9	F52E1.9	2.63728211691609	0.721	0.273387513370432	1.02180622544021	F52E1.9 is an ortholog of human TMEM55B (transmembrane protein 55B) and TMEM55A (transmembrane protein 55A).
13440	mrpl-50	T21B10.1	2.63618006436055	0.3025	0.114749369396121	1.02180622544021	mrpl-50 is an ortholog of human MRPL50 (mitochondrial ribosomal protein L50); mrpl-50 is involved in determination of adult lifespan, embryo development, hermaphrodite genitalia development, nematode larval development, positive regulation of growth, receptor-mediated endocytosis and reproduction.
2014	C18D4.12	C18D4.12	2.63423090011338	0.6675	0.253394643564188	1.02180622544021	None
8916	skr-18	F56B3.12	2.63330892506105	0.325	0.123418865484028	1.02180622544021	skr-18 is an ortholog of human SKP1 (S-phase kinase-associated protein 1); skr-18 is involved in hermaphrodite genitalia development, locomotion, receptor-mediated endocytosis and reproduction.
61	col-150	B0024.2	2.63079946550087	1.8325	0.696556322148681	1.02180622544021	col-150 is an ortholog of human SFTPD (surfactant protein D); col-150 is involved in reproduction; col-150 is a structural constituent of cuticle, based on protein domain information.
6746	twk-43	F32H5.7	2.63048249023143	0.3825	0.145410585860371	1.02180622544021	twk-43 is an ortholog of human KCNK18 (potassium channel, two pore domain subfamily K, member 18); twk-43 is predicted to have potassium channel activity, based on protein domain information; twk-43 is expressed in all ventral cord neurons and the cholinergic neurons.
16122	clec-72	Y46C8AL.5	2.62998390831184	0.8225	0.312739556086469	1.02180622544021	None
5950	gly-18	F22D6.11	2.62594939732222	0.375	0.142805493655895	1.02180622544021	GLY-18 is similar to 2/I N-acetylglucosaminyltransferase.
18461	ZK1290.10	ZK1290.10	2.62485767138612	0.39	0.148579484614132	1.02180622544021	Uncharacterized protein ZK1290.10
6512	lrp-1	F29D11.1	2.62260740450102	0.57	0.217340955806707	1.02180622544021	lrp-1 encodes a low-density lipoprotein (LDL) receptor-like protein most closely related to the vertebrate gp330/megalin/LRP-2 proteins; during development, lrp-1 activity is required in the hyp7 syncytium for completion of molting and for growth beyond the third larval stage; LRP-1 is expressed on the apical surface of the hyp6 and hyp7 syncytia in hermaphrodites and males from hatching through …
18055	cutl-19	ZC155.5	2.62225193939972	0.67	0.255505578977043	1.02180622544021	Cuticlin-like protein 19
9764	K01A2.9	K01A2.9	2.62219005222532	0.79	0.301274882546963	1.02180622544021	None
11820	R12E2.15	R12E2.15	2.6213589113795	1.5625	0.596064885741925	1.02180622544021	None
14132	col-51	T28F2.8	2.62067882972709	0.885	0.337698763374282	1.02180622544021	col-51 encodes a cuticle collagen.
13796	srx-111	T24E12.4	2.61878790514335	0.617555555555556	0.235817323862946	1.02180622544021	7TM GPCR, serpentine receptor class x (Srx)
4471	E03H4.5	E03H4.5	2.61806214128503	0.96	0.366683427738961	1.02180622544021	None
14090	ins-18	T28B8.2	2.61766270262226	0.4275	0.163313630733153	1.02180622544021	ins-18 encodes one of 40 C. elegans insulin/IGF-like peptides; INS-18, along with INS-1, are the only two C. elegans insulins that contain a C peptide, characteristic of mammalian insulins, connecting the B and A chains; overexpression of ins-18 induces dauer arrest at 26 degrees C and enhances the dauer arrest seen in a daf-2 mutant at 20 degrees C, suggesting that INS-18 functions to antagonize…
7823	F45E1.1	F45E1.1	2.6172990887257	0.9	0.343865935642146	1.02180622544021	None
16234	Y47D7A.13	Y47D7A.13	2.61674244184666	2.205	0.84265075719256	1.02180622544021	None
10470	K09C4.1	K09C4.1	2.61646218122736	0.355	0.135679392787353	1.02180622544021	K09C4.1 is predicted to have transmembrane transporter activity, based on protein domain information.
10014	K04A8.1	K04A8.1	2.61420330094878	0.41	0.156835545212263	1.02180622544021	K04A8.1 is involved in innate immune response.
13431	osm-10	T20H4.1	2.60601398794804	1.0175	0.390443030891471	1.02180622544021	osm-10 encodes a novel protein conserved amongst several Caenorhabditis species; osm-10 activity is required for normal osmosensory signaling in the ASH sensory neuron; in regulating ASH-mediated osmosensation, osm-10 interacts genetically with eos-1 and eos-2; OSM-10 is expressed in the ASH, ASI, PHA, and PHB sensory neurons beginning just prior to hatching and continuing through larval and adul…
11770	R11G1.6	R11G1.6	2.60547055505241	0.795	0.305127224891631	1.02180622544021	R11G1.6 is an ortholog of human C2CD2L (C2CD2-like); R11G1.6 is localized to the plasma membrane and is intracellular.
140	nlp-34	B0213.17	2.60371711263097	1.51	0.579940114336842	1.02180622544021	None
6238	fkh-7	F26D12.1	2.60333093413344	0.5175	0.198783793952135	1.02180622544021	fkh-7 encodes one of 15 forkhead transcriptional regulators encoded by the C. elegans genome; by homology, FKH-7 is predicted to function as a transcription factor that regulates gene expression during development; however, as loss of fkh-7 activity via RNA-mediated interference (RNAi) does not result in any obvious abnormalities, the precise role of FKH-7 in C. elegans development and/or behavio…
9240	F58E6.11	F58E6.11	2.603289200146	0.655	0.251604777511183	1.02180622544021	F58E6.11 is expressed in the pharynx.
9303	kin-29	F58H12.1	2.60109652229516	0.33	0.126869571033379	1.02180622544021	kin-29 encodes a serine/threonine kinase with significant homology in the kinase domain to the AMP-activated protein kinase (AMPK) and SNF1 kinases; the AMP-kinase cascade is activated by cellular stresses that deplete ATP; AMP-kinase is believed to protect the mammalian cell by 'switching off' ATP-consuming pathways like fatty acid synthesis, by phosphorylating key regulatory enzymes, and switch…
8076	F47E1.1	F47E1.1	2.60089753695013	0.38	0.14610341030412	1.02180622544021	None
12462	T05H10.3	T05H10.3	2.59939025155429	1.435	0.552052543530911	1.02180622544021	T05H10.3 is expressed in the hypodermis.
8250	F49E2.2	F49E2.2	2.59807575120505	0.42	0.161658104004548	1.02180622544021	None
4360	D2092.8	D2092.8	2.59500208282755	1.83	0.705201746121918	1.02180622544021	None
12551	T06F4.1	T06F4.1	2.59479890641002	0.4125	0.158971856732707	1.02180622544021	None
11092	M60.2	M60.2	2.59210569010591	1.105	0.426294346028326	1.02180622544021	M60.2 is an ortholog of human ENDOU (endonuclease, polyU-specific); M60.2 is involved in defense response to Gram-negative bacterium and innate immune response; M60.2 is predicted to have hydrolase activity, acting on ester bonds, based on protein domain information.
5333	F14D7.12	F14D7.12	2.59123627969778	1.02	0.393634501026268	1.02180622544021	None
11709	R10H1.1	R10H1.1	2.58939557720676	0.4175	0.161234538158271	1.02180622544021	R10H1.1 is an ortholog of human CCDC50 (coiled-coil domain containing 50).
743	C03A3.3	C03A3.3	2.58780669146163	0.671785714285714	0.259596559705269	1.02180622544021	C03A3.3 is an ortholog of human MBLAC2 (metallo-beta-lactamase domain containing 2) and ETHE1 (ethylmalonic encephalopathy 1); C03A3.3 is involved in reproduction; C03A3.3 is expressed in certain mechanosensory neurons.
10234	cri-2	K07C11.5	2.58696395280089	0.6175	0.238696793332368	1.02180622544021	K07C11.5 is orthologous to the human gene SIMILAR TO TISSUE INHIBITOR OF METALLOPROTEINASE 3 (SORSBY FUNDUS DYSTROPHY, PSEUDOINFLAMMATORY) (TIMP3; OMIM:188826), which when mutated leads to disease.
13315	T19D12.3	T19D12.3	2.58678597108906	0.615714285714286	0.238022895050364	1.02180622544021	T19D12.3 is involved in lipid storage.
14421	taf-1	W04A8.7	2.58664528032257	0.52	0.201032589955725	1.02180622544021	The taf-1 gene encodes an ortholog of human TATA-binding protein associated factor TAF1L (TAFII250) that possesses histone acetyl transferase (HAT) activity and is a component of the TFIID general transcription factor that recognizes the transcription start site; TAF-1 is required for proper embryonic and larval development.
16489	Y4C6B.2	Y4C6B.2	2.58111824270056	0.755	0.292508877551484	1.02180622544021	Y4C6B.2 is involved in locomotion.
15678	Y39A3A.1	Y39A3A.1	2.58098220696623	0.395	0.153042511852221	1.02180622544021	None
11146	R01E6.2	R01E6.2	2.57896778522575	1.3525	0.52443462370803	1.02180622544021	None
12516	T06D8.10	T06D8.10	2.57715405247903	1.5625	0.606288940506676	1.02180622544021	T06D8.10 is predicted to have heme binding activity and peroxidase activity, based on protein domain information.
4013	C54F6.15	C54F6.15	2.57611690302242	1.1675	0.453201482677372	1.02180622544021	None
4829	F08H9.3	F08H9.3	2.57584902310597	1.235	0.479453566153047	1.02180622544021	F08H9.3 encodes a heat shock protein (HSP) of the HSP16 class; unlike most HSP16s in C. elegans, it is specifically expressed in a particular tissue (the larval pharynx and the anterior adult pharynx), and its expression is not strongly induced by heat shock; however, F08H9.3 expression is increased by heat shock (with adult expression in the full pharynx) and probably aids heat shock resistance,…
3074	fipr-24	C37A5.8	2.57293873805107	0.6875	0.267204185561279	1.02180622544021	None
7924	lipl-2	F46B6.8	2.57223611231191	0.975	0.379047629155505	1.02180622544021	lipl-2 is an ortholog of members of the human Lipases family including LIPF; lipl-2 is predicted to have hydrolase activity, acting on ester bonds, based on protein domain information.
4222	D1053.3	D1053.3	2.56740535865172	0.8925	0.347627224891631	1.02180622544021	None
8201	F49C12.2	F49C12.2	2.5657336026276	0.995535714285714	0.388012112117242	1.02180622544021	None
8340	abu-12	F52D1.3	2.56565655270039	1.5425	0.601210632957281	1.02180622544021	The protein product of this gene is predicted to contain a glutamine/asparagine (Q/N)-rich ('prion') domain, by the algorithm of Michelitsch and Weissman (as of the WS77 release of WormBase, i.e., in wormpep77).
16872	Y54G2A.52	Y54G2A.52	2.56536954162268	0.5125	0.199776286295123	1.02180622544021	None
13912	clec-103	T26E3.1	2.5619083521775	0.637555555555556	0.248859626463087	1.02180622544021	None
5313	otpl-3	F14B8.7	2.56175904644588	0.53	0.206889090812544	1.02180622544021	otpl-3 encodes an ortholog of otopetrins such as human OTOP1 (OMIM:607806), OTOP2 (OMIM:607827), and OTOP3 (OMIM:607828), along with other homologs in fish and insects (such as crustacean OTOPLb); otopetrins are predicted to have 12 transmembrane helices; by homology with OTOP1 and OTOPLb, OTPL-3 might regulate intracellular calcium fluxes during extracellular stimuli, promote extracellular calci…
3527	C46H11.10	C46H11.10	2.55811968902411	1.3175	0.515026722812414	1.02180622544021	None
12311	T04F8.7	T04F8.7	2.55753211652032	0.535	0.209186033889538	1.02180622544021	None
9557	H10E21.4	H10E21.4	2.55751797796683	2.1225	0.829906189628171	1.02180622544021	H10E21.4 is predicted to have calcium ion binding activity, based on protein domain information.
18312	ZK1010.4	ZK1010.4	2.55732230569557	1.235	0.482927004253416	1.02180622544021	ZK1010.4 is an ortholog of human FAM46C (family with sequence similarity 46, member C), FAM46D (family with sequence similarity 46, member D), FAM46B (family with sequence similarity 46, member B) and FAM46A (family with sequence similarity 46, member A).
17968	nas-30	Y95B8A.1	2.55483030792784	1.2775	0.500033210047577	1.02180622544021	nas-30 encodes an astacin family zinc metalloprotease with a single EGF domain and a CUB domain; nas-30 is expressed in the intestine and hypodermis.
15144	nhr-91	Y15E3A.1	2.55389901596276	0.84	0.32890885455913	1.02180622544021	nhr-91 encodes a conserved nuclear receptor that is orthologous to members of the NR6 subfamily of nuclear receptors that includes Drosophila HR4 and human germ cell nuclear factor (GCNF, OMIM:600281, human and mouse GCNF are expressed primarily in the testis); by homology, NHR-91 is predicted to function as a transcription factor that may activate or repress transcription in response to a hormon…
13230	inx-19	T16H5.1	2.55090931418847	0.7225	0.283232334439083	1.02180622544021	inx-19 encodes an innexin, proteins that form gap junction channels; inx-19 functions in parallel with the NSY-4 claudin to specify the AWC chemosensory neuron ON fate; in specifying the AWC on fate, inx-19 appears to function cell autonomously; inx-19 also regulates body size and growth.
15807	bkip-1	Y39G8C.3	2.54954050582372	0.95	0.372616162728142	1.02180622544021	bkip-1 encodes a novel transmembrane protein conserved amongst nematodes; genetic studies indicate that BKIP-1 functions to regulate the activity of the SLO-1 Ca2+- and voltage-gated potassium channel; BKIP-1 and SLO-1 interact in vitro; a BKIP-1::GFP fusion protein is expressed in most neurons, body wall muscles cells, and the head mesodermal cell, and localizes to the nerve ring and the dense b…
18960	ZK813.4	ZK813.4	2.5494711137594	0.77	0.302023425895802	1.02180622544021	None
7062	F36H1.11	F36H1.11	2.54743273468512	1.6825	0.660468862275168	1.02180622544021	None
10331	cpi-1	K08B4.6	2.54727748941394	0.3625	0.142308798906475	1.02180622544021	cpi-1 encodes a homolog of cysteine protease inhibitors (cystatins); cpi-1 is at least superficially dispensable for viability and gross morphology.
11259	R04B3.3	R04B3.3	2.5451679114455	0.77	0.302534067217077	1.02180622544021	None
11324	R05D8.11	R05D8.11	2.54405967716369	1.8875	0.741924419832921	1.02180622544021	None
13452	col-85	T21B4.2	2.54365268111476	1.7025	0.669313075892845	1.02180622544021	col-85 is an ortholog of human MARCO (macrophage receptor with collagenous structure); col-85 is a structural constituent of cuticle, based on protein domain information.
2734	C33A12.4	C33A12.4	2.54252275451718	1.1225	0.44149064074479	1.02180622544021	C33A12.4 is expressed in certain interneurons, all inner labial neurons, certain amphid neurons, and certain sensory neurons.
2777	C33E10.8	C33E10.8	2.5368373297159	0.58	0.228631135787076	1.02180622544021	This gene encodes a protein containing an F-box, a motif predicted to mediate protein-protein interactions either with homologs of yeast Skp-1p or with other proteins.
4713	fbxa-52	F07G6.6	2.53545920680041	0.4425	0.174524598468459	1.02180622544021	None
14623	fat-3	W08D2.4	2.53513572376742	0.6825	0.269216355401181	1.02180622544021	fat-3 encodes a delta-6 fatty acid desaturase ('linoleoyl-CoA desaturase') containing an N-terminal cytochrome b5 domain that is orthologous to the vertebrate fatty acid desaturases (FADS); FAT-3 expressed in yeast uses linoleic and alpha-linolenic acid as substrates; FAT-3 is absolutely required in vivo for synthesis of delta-6 fatty acids, and also required for fully normal synthesis of C20 fat…
5	nas-6	4R79.1	2.5341752540391	1.495	0.589935521474764	1.02180622544021	nas-6 encodes an astacin-like metalloprotease.
8494	F53F1.4	F53F1.4	2.53220419610175	1.955	0.772054640383925	1.02180622544021	None
3293	C42D8.1	C42D8.1	2.52974760768721	0.4425	0.174918635620156	1.02180622544021	C42D8.1 is involved in innate immune response.
2929	C35A5.10	C35A5.10	2.52936683298092	1.5475	0.611813193650615	1.02180622544021	Uncharacterized protein C35A5.10
2892	pqn-18	C34E7.1	2.52857379577583	0.7275	0.28771159505621	1.02180622544021	The protein product of this gene is predicted to contain a glutamine/asparagine (Q/N)-rich ('prion') domain, by the algorithm of Michelitsch and Weissman (as of the WS77 release of WormBase, i.e., in wormpep77).
3534	phat-2	C46H11.9	2.52850220914229	1.6075	0.63575186693046	1.02180622544021	phat-2 is expressed in the g2R, g2L, g1P, g1AR, and the g1AL.
12107	T01H3.3	T01H3.3	2.52711569640993	0.2925	0.11574460180653	1.02180622544021	T01H3.3 is an ortholog of human SLC37A1 (solute carrier family 37 (glucose-6-phosphate transporter), member 1), SLC37A2 (solute carrier family 37 (glucose-6-phosphate transporter), member 2) and SLC37A3 (solute carrier family 37, member 3); T01H3.3 is expressed in the pharynx, spermatheca, body wall musculature, vulval muscle, and the nerve ring.
6460	F28H1.4	F28H1.4	2.5266505761475	0.645	0.255278670540769	1.02180622544021	F28H1.4 is an ortholog of human PLLP (plasmolipin) and CMTM8 (CKLF-like MARVEL transmembrane domain containing 8).
171	B0228.7	B0228.7	2.52336057219976	0.3275	0.129787238339267	1.02180622544021	B0228.7 is an ortholog of human MTAP (methylthioadenosine phosphorylase); B0228.7 is predicted to have S-methyl-5-thioadenosine phosphorylase activity, based on protein domain information; B0228.7 is expressed in the nervous system, intestine, Ep, and the Ea.
10376	mlc-7	K08E3.10	2.52274881270207	0.6325	0.250718579993123	1.02180622544021	mlc-7 is an ortholog of members of the human MYL (Myosin light chains) family including MYL6B; mlc-7 is involved in reproduction; mlc-7 is predicted to have calcium ion binding activity, based on protein domain information.
9292	F58G6.8	F58G6.8	2.51981205679558	0.485	0.192474672343925	1.02180622544021	F58G6.8 is an ortholog of members of the human Sodium channels, non voltage gated family including SCNN1G; F58G6.8 is predicted to have sodium channel activity, based on protein domain information.
10788	M01B2.13	M01B2.13	2.51924811994384	0.71	0.281830120018439	1.02180622544021	M01B2.13 is an ortholog of human PHYHIPL (phytanoyl-CoA 2-hydroxylase interacting protein-like) and PHYHIP (phytanoyl-CoA 2-hydroxylase interacting protein).
12689	ttr-30	T08A9.2	2.51528831397936	0.64	0.254443992143181	1.02180622544021	None
12298	gcy-35	T04D3.4	2.5152273083663	0.72	0.28625643400304	1.02180622544021	gcy-35 encodes a soluble guanylyl cyclase; GCY-35 activity is required for regulation of aggregation, aerotaxis, aerokinesis, gustatory plasticity, and innate immunity; GCY-35 activity is also required in the URX sensory neurons to sense increases in O2 levels and effect corresponding behavioral changes; gcy-35::gfp reporter fusions are expressed in a number of neurons, including the AQR, PQR, an…
1697	dct-1	C14F5.1	2.51468036163889	0.37	0.147135996146588	1.02180622544021	dct-1 encodes a protein with similarity to the mammalian BNIP3 proteins that interact with Bcl-2 and the Adenovirus E1B 19kDa protein and that have been shown to have pro-apoptotic activity; loss of dct-1 activity via RNAi in daf-2 mutants and in gld-1; daf-2 doubly mutant animals indicates that dct-1 can function to regulate both lifespan and tumor cell proliferation; when expressed in mammalian…
6520	F29G6.1	F29G6.1	2.51407260367219	1.26975	0.505057013128951	1.02180622544021	F29G6.1 is an ortholog of human SPINK5 (serine peptidase inhibitor, Kazal type 5) and SPINK6 (serine peptidase inhibitor, Kazal type 6); F29G6.1 is involved in embryo development and reproduction.
2427	nex-3	C28A5.3	2.51250154757197	0.635	0.252736162735363	1.02180622544021	nex-3 encodes an annexin, a member of a family of calcium-dependent phospholipid binding proteins; by homology, NEX-3 could function in a number of processes, such as membrane fusion, cytoskeletal interactions, and intracellular signaling; however, as loss of nex-3 function via RNA-mediated interference (RNAi) does not result in any abnormalities, the precise role of NEX-3 in C. elegans developme…
5752	hpk-1	F20B6.8	2.51126844506826	0.4475	0.178196799660674	1.02180622544021	hpk-1 encodes a predicted dual-specificity protein kinase with distant homology to the vertebrate protein kinase DYRK1A and the Drosophila homolog mini-brain; RNA interference of hpk-1 does not result in any detectable phenotype; the HPK-1::GFP fusion protein is localized to the nucleus and is expressed in cleavage stage embryos.
4001	nhr-170	C54E10.5	2.51122794255172	0.535	0.21304318534158	1.02180622544021	nhr-170 is predicted to have sequence-specific DNA binding activity, transcription factor activity, sequence-specific DNA binding, and zinc ion binding activity, based on protein domain information.
16897	Y55B1BL.1	Y55B1BL.1	2.50427595214743	0.6675	0.266544108059503	1.02180622544021	non-coding Transcript Isoform
4893	F09E5.16	F09E5.16	2.50424216653413	0.3675	0.146750983156162	1.02180622544021	None
8079	F47E1.4	F47E1.4	2.50224663430871	0.52	0.207813247851029	1.02180622544021	F47E1.4 is an ortholog of human SLCO3A1 (solute carrier organic anion transporter 3A1); F47E1.4 is involved in embryo development; F47E1.4 is predicted to have transporter activity, based on protein domain information.
Significant Neg
Row	Gene ID	Gene Name	Score(d)	Numerator(r)	Denominator(s+s0)	q-value(%)
15018	fog-2	Y113G7B.5	-26.767138723784	-3.405	0.127208217327109	0	fog-2 encodes a protein that contains an N-terminal F-box and a C-terminal FOG-2 homology (FTH) domain; during germline development, FOG-2 activity is required for the brief period of hermaphrodite spermatogenesis that occurs during the L3/L4 larval stages; in promoting the onset of spermatogenesis, FOG-2 interacts with the RNA-binding protein GLD-1 which, in turn, binds the tra-2 mRNA 3' untrans…
14784	Y102A5C.36	Y102A5C.36	-18.1277453788525	-3.6475	0.201210902060391	0	None
844	dyf-3	C04C3.5	-15.4943430108984	-1.9775	0.127627224891631	0	dyf-3 encodes an ortholog of zebrafish cluap1 (also qilin, and like PKD2 required to suppress kidney cysts) and human clusterin-associated protein 1 (CLUAP1); DYF-3 is predicted to have two coiled-coil domains; DYF-3 is required for normal assembly of middle and distal ciliary segments, with dyf-3 mutants showing truncated sensory cilia; DYF-3 is required cell-autonomously for dye uptake; dyf-3 i…
15484	Y37E11AM.2	Y37E11AM.2	-11.0018588995246	-1.595	0.144975500464646	0	None
7035	ztf-28	F36F12.8	-10.1759673501823	-1.9325	0.189908235109007	0	ztf-28 is predicted to have metal ion binding activity, based on protein domain information; ztf-28 is expressed in the intestine.
2946	col-175	C35B8.1	-9.81927764969175	-2.345	0.238815937756237	0	col-175 is an ortholog of human SFTPD (surfactant protein D); col-175 is a structural constituent of cuticle, based on protein domain information.
8617	col-38	F54C9.4	-9.60005554158203	-1.4575	0.151822038287897	0	col-38 encodes a member of the collagen superfamily containing collagen triple helix repeats (20 copies) required for normal body morphology.
15584	nhr-235	Y38E10A.19	-9.23043065098586	-1.685	0.182548362445043	0	nhr-235 is expressed in the nervous system.
3883	col-138	C52D10.13	-9.13088690813653	-2.095	0.229441019374925	0	col-138 is an ortholog of human MARCO (macrophage receptor with collagenous structure); col-138 is a structural constituent of cuticle, based on protein domain information.
2720	C32H11.9	C32H11.9	-9.0115288166054	-4.8025	0.532928440638231	0	C32H11.9 is an ortholog of human EPHX1 (epoxide hydrolase 1, microsomal (xenobiotic)); C32H11.9 is involved in determination of adult lifespan.
5153	col-8	F11H8.3	-8.84935380322876	-1.665	0.188149331241849	0	col-8 encodes a collagen, individually dispensable for viability and gross morphology, which is specifically expressed in dauers and adults but not in eggs or L4 larvae, like col-7, col-18, and col-19; the amino- and carboxyl-terminal cysteine-rich regions of COL-8 are most closely related to those of COL-19, COL-35, and COL-39.
4241	srh-211	D1065.5	-8.69354123974981	-1.555	0.178868421638125	0	7TM GPCR, serpentine receptor class h (Srh)
12181	T03D3.5	T03D3.5	-8.40007373914325	-1.12	0.133332162881017	0	None
4076	C55B7.3	C55B7.3	-8.38338731930336	-0.98	0.116897855565313	0	C55B7.3 is an ortholog of human PTPN22 (protein tyrosine phosphatase, non-receptor type 22 (lymphoid)), PTPN18 (protein tyrosine phosphatase, non-receptor type 18 (brain-derived)) and PTPN12 (protein tyrosine phosphatase, non-receptor type 12); C55B7.3 is involved in embryo development; C55B7.3 is predicted to have protein tyrosine phosphatase activity, based on protein domain information.
15866	col-95	Y41C4A.16	-8.355781649172	-1.565	0.187295463872621	0	col-95 encodes a collagen.
16576	Y51F10.7	Y51F10.7	-8.32285173576656	-1.13	0.135770771350395	0	None
13170	col-143	T15B7.3	-8.27687278164709	-2.2325	0.269727475448249	0	col-143 is an ortholog of human SFTPD (surfactant protein D); col-143 is a structural constituent of cuticle, based on protein domain information.
6369	acdh-9	F28A10.6	-8.14686135961684	-1.1325	0.139010589478506	0	acdh-9 is an ortholog of human ACAD8 (acyl-CoA dehydrogenase 8); acdh-9 is predicted to have acyl-CoA dehydrogenase activity and flavin adenine dinucleotide binding activity, based on protein domain information.
9843	K02B7.2	K02B7.2	-8.09494125650432	-2.3025	0.284436900409862	0	None
11216	R03D7.2	R03D7.2	-8.06395222627477	-1.7825	0.221045456369655	0	R03D7.2 is an ortholog of human IGHMBP2 (immunoglobulin mu binding protein 2); R03D7.2 is involved in cellular response to DNA damage stimulus.
9251	col-105	F58F6.2	-8.04978150666843	-1.265	0.157147122434575	0	col-105 is an ortholog of human MARCO (macrophage receptor with collagenous structure) and members of the COL (Collagens) family including COL4A2; col-105 is a structural constituent of cuticle, based on protein domain information.
15867	Y41C4A.17	Y41C4A.17	-8.03111533644346	-2.6675	0.332145647055455	0	None
3028	C36C5.12	C36C5.12	-7.99971292000991	-1.2025	0.150317894157446	0	UPF0376 protein C36C5.12
5052	F10G8.1	F10G8.1	-7.96448062693012	-1.0075	0.12649914629629	0	F10G8.1 is predicted to have protein tyrosine phosphatase activity, based on protein domain information.
14789	Y102A5C.6	Y102A5C.6	-7.90323163422302	-1.995	0.25242838529003	0	Y102A5C.6 is involved in nematode larval development and reproduction.
5539	clec-246	F16H6.2	-7.90072514760394	-1.34	0.16960468500874	0	None
11061	col-129	M18.1	-7.78505742408893	-1.985	0.254975640109977	0	col-129 is an ortholog of human SFTPD (surfactant protein D); col-129 is a structural constituent of cuticle, based on protein domain information; col-129 is expressed in the hypodermis and the intestine.
15878	col-108	Y41D4A.2	-7.75471351639904	-1.515	0.195365050790877	0	col-108 is an ortholog of human MARCO (macrophage receptor with collagenous structure) and members of the COL (Collagens) family including COL4A2; col-108 is involved in receptor-mediated endocytosis; col-108 is a structural constituent of cuticle, based on protein domain information.
17258	Y64G10A.13	Y64G10A.13	-7.70078795674145	-2.1475	0.278867566807891	0	Y64G10A.13 is involved in reproduction.
10580	asp-14	K10C2.3	-7.67484842719641	-1.5875	0.206844475830242	0	asp-14 encodes an aspartyl protease.
427	clec-2	B0454.7	-7.65468674179267	-1.0575	0.138150656672378	0	clec-2 is an ortholog of human CLEC3B (C-type lectin domain family 3, member B) and CLEC3A (C-type lectin domain family 3, member A).
12202	clec-53	T03F1.10	-7.51163297311989	-1.5375	0.204682524492595	0	clec-53 is an ortholog of members of the human COLEC (Collectins) family including COLEC11; clec-53 is expressed in the intestine.
607	C01G10.17	C01G10.17	-7.47709478478883	-1.08	0.144441127347632	0	None
2905	col-179	C34F6.3	-7.43225749176848	-1.81	0.243533004878349	0	col-179 is an ortholog of human MARCO (macrophage receptor with collagenous structure); col-179 is involved in defense response to Gram-negative bacterium, innate immune response and lipid storage; col-179 is a structural constituent of cuticle, based on protein domain information.
13223	T16H12.2	T16H12.2	-7.3696405157168	-1.115	0.15129638923664	0	Uncharacterized protein T16H12.2
2151	col-124	C24F3.6	-7.23898772987492	-1.8725	0.258668762798463	0	col-124 is an ortholog of human SFTPD (surfactant protein D); col-124 is a structural constituent of cuticle, based on protein domain information.
6645	mltn-1	F32A11.7	-7.13402266451606	-0.9545	0.133795481860128	0	None
6008	F23A7.1	F23A7.1	-7.08039785542857	-1.06	0.149709101330696	0	None
15963	Y43C5A.7	Y43C5A.7	-7.02395404337215	-1.185	0.16870839311914	0	None
6672	F32B5.1	F32B5.1	-6.98090284775462	-0.8925	0.127848792550819	0	F32B5.1 is an ortholog of human CKB (creatine kinase, brain), CKMT2 (creatine kinase, mitochondrial 2 (sarcomeric)), CKM (creatine kinase, muscle) and CKMT1B (creatine kinase, mitochondrial 1B); F32B5.1 is involved in reproduction; F32B5.1 is predicted to have kinase activity, based on protein domain information.
2388	C27C7.7	C27C7.7	-6.90302153680026	-0.7825	0.113356157999575	0	None
3266	clec-3	C41H7.7	-6.89855430329272	-1.465	0.212363335213691	0	clec-3 is an ortholog of human CLEC3B (C-type lectin domain family 3, member B) and CLEC3A (C-type lectin domain family 3, member A).
2635	clec-245	C31G12.2	-6.88446197045469	-2.2025	0.319923330167591	0	None
16873	clec-85	Y54G2A.6	-6.8641559316904	-1.125	0.163894878146067	0	clec-85 is expressed in the intestine.
1710	col-62	C15A11.6	-6.76319124410554	-2.4075	0.355971007340397	0	col-62 is an ortholog of human SFTPD (surfactant protein D); col-62 is involved in embryo development; col-62 is a structural constituent of cuticle, based on protein domain information.
15729	Y39B6A.41	Y39B6A.41	-6.72259166792052	-1.4475	0.215318744838737	0	Y39B6A.41 is an ortholog of members of the human SLC (Solute carriers) family including SLC2A14; Y39B6A.41 is predicted to have transmembrane transporter activity, based on protein domain information.
8643	aat-7	F54D12.3	-6.65902000513126	-0.7475	0.112253754970551	0	aat-7 encodes a predicted amino acid transporter catalytic subunit; unlike catalytic subunits in other organisms, however, AAT-7 does not contain the highly conserved cysteine residue known to facilitate covalent interaction with a glycoprotein subunit, suggesting that AAT-7 does not require this residue for heterodimer formation or alternatively, does not require the glycoprotein subunit for fun…
18408	col-19	ZK1193.1	-6.65681635420629	-1.87	0.28091506517502	0	col-19 encodes a member of the collagen superfamily containing collagen triple helix repeats (20 copies) that is required for normal structure of the alae; expressed during the L2-to-dauer and L4-to-adult molts with strongest expression in adult animals.
10366	K08D8.3	K08D8.3	-6.62757941689745	-1.2175	0.183702061252696	0	K08D8.3 is an ortholog of human EPHX1 (epoxide hydrolase 1, microsomal (xenobiotic)).
12726	T08D2.9	T08D2.9	-6.60719600662645	-2.59875	0.393321160352089	0	None
16274	Y47G6A.33	Y47G6A.33	-6.58634266306414	-1.375	0.208765330068678	0	None
7802	ceh-82	F45C12.2	-6.5002966515577	-0.9025	0.138839817377216	0	ceh-82 is predicted to have DNA binding activity, based on protein domain information; ceh-82 is expressed in the nervous system.
14395	col-181	W03G11.1	-6.49862781385001	-1.565	0.240820069225174	0	col-181 is homologous to the human gene PRO ALPHA 1(I) COLLAGEN (COL1A1; OMIM:120150), which when mutated leads to osteogenesis imperfecta.
4945	col-91	F09G8.6	-6.49637835884706	-1.1175	0.172018921662427	0	col-91 encodes a cuticle collagen; loss of col-91 via large-scale RNAi results in no obvious defects.
14724	W10C8.5	W10C8.5	-6.40966358200655	-0.8975	0.140022949491374	0	W10C8.5 is an ortholog of human CKB (creatine kinase, brain), CKMT2 (creatine kinase, mitochondrial 2 (sarcomeric)), CKM (creatine kinase, muscle) and CKMT1B (creatine kinase, mitochondrial 1B); W10C8.5 is predicted to have kinase activity, based on protein domain information.
1870	acdh-2	C17C3.12	-6.38718268530515	-1.6725	0.261852538498372	0	acdh-2 encodes a short-chain acyl-CoA dehydrogenase; ACDH-2 is predicted to be a mitochondrial enzyme that catalyzes the first step of fatty acid beta-oxidation and thus plays a key role in energy production; steady-state acdh-2 mRNA levels are under the control of the MDT-15 mediator complex subunit; in addition, gene expression studies indicate that acdh-2 expression is downregulated in fasted …
18279	col-43	ZC513.8	-6.35442658012215	-1.3225	0.208122634406861	0	col-43 encodes a collagen that is individually dispensable for viability and gross morphology in mass RNAi screens.
1416	col-80	C09G5.5	-6.32403466376456	-2.815	0.445127224891631	0	col-80 is an ortholog of human SFTPD (surfactant protein D); col-80 is involved in collagen and cuticulin-based cuticle development; col-80 is a structural constituent of cuticle, based on protein domain information.
4878	F09E10.1	F09E10.1	-6.29147875568524	-0.82	0.130335018497681	0	None
14742	W10G11.4	W10G11.4	-6.28373003641003	-1.57854166666667	0.251210930055886	0	None
1415	col-39	C09G5.4	-6.22478194643493	-1.76	0.282740827734213	0	col-39 encodes a collagen that is individually dispensable for viability and gross morphology in mass RNAi screens; the amino- and carboxyl-terminal cysteine-rich regions of COL-39 are most closely related to those of COL-8, COL-19, and COL-35.
5590	F17C8.7	F17C8.7	-6.19454194296911	-0.755	0.121881489697061	0	None
1638	clec-48	C14A6.1	-6.19071369932719	-1.1925	0.192627224891631	0	clec-48 is an ortholog of members of the human COLEC (Collectins) family including COLEC11.
12721	T08D2.1	T08D2.1	-6.15496901936555	-1.2535	0.20365658966862	0	T08D2.1 is an ortholog of human TMED9 (transmembrane emp24 protein transport domain containing 9) and TMED4 (transmembrane emp24 protein transport domain containing 4); T08D2.1 is involved in locomotion.
14446	W04E12.7	W04E12.7	-6.15273443642366	-1.15	0.186908765831351	0	W04E12.7 is an ortholog of human PGPEP1L (pyroglutamyl-peptidase I-like) and PGPEP1 (pyroglutamyl-peptidase I).
10275	K07E8.10	K07E8.10	-6.15064757475614	-1.9925	0.323949629007804	0	None
7067	hrg-4	F36H1.5	-6.1375241592764	-1.0675	0.173930068916561	0	hrg-4 encodes a transmembrane protein that is conserved amongst nematodes; hrg-4 functions to mediate heme homeostasis, likely by regulating heme transport across the plasma membrane; in vitro, HRG-4 exhibits heme binding over a broad pH range and when expressed in Xenopus oocytes, can stimulate heme-dependent currents; when expressed in HEK293 cells, HRG-4 localizes primarily to the plasma membr…
1276	bath-33	C08E3.3	-6.10216706597517	-1.165	0.190915782443237	0	None
17187	sri-67	Y60A3A.22	-6.09866983393265	-0.7525	0.123387561630756	0	7TM GPCR, serpentine chemoreceptor class i (Sri)
14445	clec-49	W04E12.6	-6.06362383027258	-1.0125	0.166979355636328	0	clec-49 encodes a protein containing two calcium-dependent (C-type) lectin domains; by sequence analysis, CLEC-49 is predicted to be a secreted protein that binds carbohydrates; the Toxocara canis (canine roundworm) TES-32 protein, for which CLEC-49 is one of the most closely related C. elegans proteins, has been shown to reside in the parasite epicuticle and, in vitro, binds both galactose- and …
18234	ugt-3	ZC455.3	-6.04530066423488	-0.76	0.125717485731736	0	ugt-3 is an ortholog of human UGT3A2 (UDP glycosyltransferase 3 family, polypeptide A2) and UGT3A1 (UDP glycosyltransferase 3 family, polypeptide A1); ugt-3 is predicted to have transferase activity, transferring hexosyl groups, based on protein domain information.
10141	haao-1	K06A4.5	-6.03611688577916	-0.72	0.119281984365858	0	haao-1 is an ortholog of human HAAO (3-hydroxyanthranilate 3,4-dioxygenase); haao-1 is predicted to have 3-hydroxyanthranilate 3,4-dioxygenase activity and iron ion binding activity, based on protein domain information.
14764	fbxa-111	Y102A5C.14	-6.0315045815664	-1.015	0.16828305214292	0	This gene encodes a protein containing an F-box, a motif predicted to mediate protein-protein interactions either with homologs of yeast Skp-1p or with other proteins; this gene's encoded protein also contains an FTH/DUF38 motif, which may also mediate protein-protein interaction.
6614	sdz-16	F31E9.4	-6.00762863344208	-1.2575	0.209317199302233	0	This gene encodes a protein containing an F-box, a motif predicted to mediate protein-protein interactions either with homologs of yeast Skp-1p or with other proteins.
611	C01G10.4	C01G10.4	-5.98875239018191	-0.8325	0.139010589478506	0	None
9788	hrg-2	K01D12.14	-5.98866207921603	-1.4375	0.240036919930567	0	hrg-2 exhibits heme binding activity; hrg-2 is expressed in the hypodermis.
7197	F38B2.4	F38B2.4	-5.97544258461401	-0.85	0.142248877462004	0	F38B2.4 is orthologous to the human gene ADENYLATE KINASE 1 (AK1; OMIM:103000), which when mutated leads to hemolytic anemia.
18329	nhr-246	ZK1037.4	-5.96900078652321	-0.9525	0.1595744470583	0	None
4087	C55C3.3	C55C3.3	-5.9676234900244	-1.62	0.271464847389924	0	C55C3.3 is involved in embryo development.
7131	folt-2	F37B4.7	-5.94334169187448	-1.275	0.214525777937879	0	folt-2 encodes a putative folate transporter; FOLT-2 is orthologous to the human folate transporters SLC19A1, SLC19A2, and SLC19A3 (Solute Carrier Family 19 (thiamine transporter), Member 1, 2 or 3); heterologously expressed FOLT-2 does not significantly transport folate; FOLT-2 does not seem to have any obvious function, perhaps because of genetic redundancy with its paralogs, FOLT-1 and FOLT-3.
11466	fbxc-29	R07C3.7	-5.94118457932737	-0.825	0.138861196615676	0	None
17815	col-106	Y77E11A.15	-5.91844191464	-0.69	0.116584738002277	0	col-106 encodes a predicted cuticular collagen.
16882	Y54G9A.4	Y54G9A.4	-5.91356915229873	-0.92	0.155574404611871	0	Y54G9A.4 is an ortholog of human SLC39A2 (solute carrier family 39 (zinc transporter), member 2); Y54G9A.4 is predicted to have metal ion transmembrane transporter activity, based on protein domain information.
7052	srh-186	F36G9.2	-5.88387447169797	-0.6275	0.10664741455963	0	7TM GPCR, serpentine receptor class h (Srh)
10534	K09F6.2	K09F6.2	-5.86471633439074	-2.0675	0.35253196951337	0	None
8409	sdz-20	F53A2.2	-5.85400781144511	-0.9125	0.155876115883546	0	None
13753	T24B8.5	T24B8.5	-5.84292976757694	-1.68	0.28752698848487	0	T24B8.5 encodes an ShK-like toxin peptide containing a domain rich in cysteine residues found in the sea anemone potassium channel inhibitor ShK; T24B8.5 expression is regulated by the PMK-1/p38 MAPK signaling pathway and the ATF-7 transcription factor, which is a downstream target of PMK-1.
14741	W10G11.3	W10G11.3	-5.82539819410063	-1.245	0.213719295834714	0	None
7049	oac-20	F36G9.12	-5.82344410249523	-0.9	0.154547718525257	0	oac-20 is predicted to have transferase activity, transferring acyl groups other than amino-acyl groups, based on protein domain information.
10695	K11G9.3	K11G9.3	-5.79228329598515	-1.06675	0.184167442352035	0	K11G9.3 is an ortholog of human CES2 (carboxylesterase 2).
13265	nhr-219	T19A5.5	-5.76187200010113	-0.96	0.166612517595523	0	nhr-219 is predicted to have sequence-specific DNA binding activity, transcription factor activity, sequence-specific DNA binding, and zinc ion binding activity, based on protein domain information; nhr-219 is expressed in the pharynx, all sensory neurons, head neurons, and the ciliated neurons.
1299	C08F1.8	C08F1.8	-5.75044003451042	-0.975	0.169552241941257	0	None
8097	smd-1	F47G4.7	-5.72934155520654	-0.9925	0.173231075584604	0	smd-1 encodes an S-adenosylmethionine decarboxylase; SMD-1 functions in polyamine biosynthesis, exhibiting adenosylmethionine decarboxylase activity in vitro that is stimulated by putrescine; in large-scale RNAi screens, loss of smd-1 results in defective axon guidance and, in a sensitized genetic background, locomotion defects; smd-1::gfp reporter fusions are expressed in the intestine and in he…
12403	aldo-1	T05D4.1	-5.69092640266582	-0.885	0.155510709044741	0	aldo-1 is orthologous to the human gene ALDOLASE A, FRUCTOSE-BISPHOSPHATE (ALDOA; OMIM:103850), which when mutated leads to aldolase A deficiency.
7120	gst-19	F37B1.8	-5.68505980862476	-1.58	0.277921438505008	0	gst-19 is an ortholog of human HPGDS (hematopoietic prostaglandin D synthase).
10672	K11D2.1	K11D2.1	-5.68477011584778	-0.78	0.13720871453105	0	K11D2.1 is an ortholog of human RCCD1 (RCC1 domain containing 1) and RPGR (retinitis pigmentosa GTPase regulator).
1519	C11E4.7	C11E4.7	-5.65790103120183	-1.3025	0.230209046219977	0	None
94	rpl-4	B0041.4	-5.65545138815475	-0.9425	0.166653364216701	0	rpl-4 encodes a large ribosomal subunit L4 protein.
4449	E02H9.9	E02H9.9	-5.60864301743319	-0.7525	0.134167925764044	0	None
18262	grl-9	ZC487.4	-5.57263467342607	-0.98	0.175859365889042	0	grl-9 encodes a hedgehog-like protein, with an N-terminal signal sequence, a central proline-rich low-complexity region, and a C-terminal Ground-like (Grl) domain; the Grl domain is predicted to form a cysteine-crosslinked protein involved in intercellular signalling, and it has subtle similarity to the N-terminal Hedge domain of HEDGEHOG proteins.
8657	F54D5.7	F54D5.7	-5.52969702881848	-0.9375	0.169539125762974	0	The F54D5.7 gene encodes an ortholog of the human gene GLUTARYL-COENZYME A DEHYDROGENASE (GCDH), which when mutated leads to glutaricaciduria type I (OMIM:231670).
15354	sri-40	Y27F2A.3	-5.45581643060563	-0.8525	0.156255257273267	0	sri-40 is involved in reproduction.
11548	R08E5.3	R08E5.3	-5.4461073214285	-1.4125	0.259359560257345	0	R08E5.3 is an ortholog of human WBSCR27 (Williams Beuren syndrome chromosome region 27); R08E5.3 is expressed in the intestine.
9424	bli-2	F59E12.12	-5.4446794733667	-1.0225	0.187798015475784	0	A cuticle collagen involved in strut assembly in the adult cuticle.
14844	Y105C5B.9	Y105C5B.9	-5.43883897189131	-0.7925	0.145711245377139	0	Y105C5B.9 is an ortholog of human PHYHD1 (phytanoyl-CoA dioxygenase domain containing 1).
16395	Y48G1C.5	Y48G1C.5	-5.43446215924645	-0.9725	0.178950551407436	0	Y48G1C.5 is predicted to have protein tyrosine phosphatase activity, based on protein domain information.
7333	csq-1	F40E10.3	-5.38932041955216	-0.63	0.116897855565313	0	csq-1 encodes a calsequestrin that is required to normal survival in media containing either excess or deficient Ca[2+], and that also binds UNC-68's intraluminal domain; CSQ-1 binds Ca[2+] in vitro, and is thought to buffer Ca[2+] stores in sarcoplasmic reticulum; CSQ-1 is expressed in bodywall muscle cells from mid-embryogenesis to adulthood, as well as in vulval muscles, and in the isthmus and…
16577	Y51F10.8	Y51F10.8	-5.38693072096178	-1.24	0.230186736052661	0	None
12270	arrd-1	T04B8.3	-5.38677759668986	-0.815	0.15129638923664	0	arrd-1 is an ortholog of human ARRDC2 (arrestin domain containing 2), TXNIP (thioredoxin interacting protein), ARRDC1 (arrestin domain containing 1), ARRDC4 (arrestin domain containing 4), ARRDC5 (arrestin domain containing 5) and ARRDC3 (arrestin domain containing 3).
16271	Y47G6A.30	Y47G6A.30	-5.3683177493504	-1.09	0.203043122797993	0	Y47G6A.30 is involved in hermaphrodite genitalia development and inductive cell migration.
10088	K04H8.3	K04H8.3	-5.34352987132877	-0.6525	0.122110293328957	0	None
12139	spe-12	T02E1.1	-5.33458722372073	-1.2325	0.231039431602051	0	spe-12 encodes a novel protein with a single transmembrane domain; spe-12 is required for hermaphrodite spermatogenesis or sperm activation but not for male-derived sperm activation (sperm activation is the morphogenesis of a round non-motile spermatid to an amoeboid crawling sperm); however, mutant hermaphrodite spe-12 spermatids can transactivate and form functional sperm during mating with mal…
18619	ZK355.2	ZK355.2	-5.3273258287717	-0.65	0.12201243567448	0	None
17674	Y73C8C.10	Y73C8C.10	-5.30377565098784	-0.62	0.116897855565313	0	Y73C8C.10 is predicted to have FMN binding activity and oxidoreductase activity, based on protein domain information.
7403	F40H3.2	F40H3.2	-5.28914489678581	-1.1725	0.22168044606086	0.111139909802499	None
4264	D1086.3	D1086.3	-5.27083613888081	-1.715	0.325375320881092	0.111139909802499	None
6914	F35E2.8	F35E2.8	-5.24929329165361	-0.975	0.185739288286721	0.111139909802499	This gene encodes a protein containing an F-box, a motif predicted to mediate protein-protein interactions either with homologs of yeast Skp-1p or with other proteins.
13878	dhs-30	T25G12.7	-5.24748010693641	-0.72	0.13720871453105	0.111139909802499	dhs-30 encodes a member of the short-chain dehydrogenases/reductases family (SDR) homologous to HSD, which when mutated leads to cortisol 11-beta ketoreductase deficiency (OMIM:218030).
12577	T07A9.14	T07A9.14	-5.23270218519674	-0.635	0.121352214883623	0.111139909802499	T07A9.14 is an ortholog of human RPS24 (ribosomal protein S24); T07A9.14 is involved in nematode larval development and reproduction; T07A9.14 is a structural constituent of ribosome, based on protein domain information.
3479	C46A5.1	C46A5.1	-5.22620832861886	-0.9925	0.189908235109007	0.111139909802499	C46A5.1 is an ortholog of human PTPRZ1 (protein tyrosine phosphatase, receptor-type, Z polypeptide 1) and PTPRG (protein tyrosine phosphatase, receptor type, G); C46A5.1 is involved in locomotion and reproduction; C46A5.1 is predicted to have protein tyrosine phosphatase activity, based on protein domain information.
18528	ZK185.3	ZK185.3	-5.21055089777952	-0.7125	0.136741779128121	0.111139909802499	None
18646	asp-19	ZK384.6	-5.19969528608221	-0.7025	0.135104070786677	0.111139909802499	asp-19 is an ortholog of human NAPSA (napsin A aspartic peptidase), REN (renin) and CTSD (cathepsin D); asp-19 is predicted to have aspartic-type endopeptidase activity, based on protein domain information.
17345	Y67D2.6	Y67D2.6	-5.19742281550836	-0.8275	0.159213523581507	0.111139909802499	ddx-35 is an ortholog of human DHX35 (DEAH (Asp-Glu-Ala-His) box polypeptide 35); ddx-35 is predicted to have ATP binding activity, helicase activity, and nucleic acid binding activity, based on protein domain information.
16162	Y46G5A.34	Y46G5A.34	-5.16983334942288	-0.6575	0.127180115017324	0.111139909802499	None
6240	F26D2.10	F26D2.10	-5.15339765707245	-0.7725	0.149901104359729	0.111139909802499	None
17804	Y76B12C.4	Y76B12C.4	-5.15050184128689	-0.9725	0.188816552244356	0.111139909802499	None
14167	VF13D12L.3	VF13D12L.3	-5.14880178402262	-0.9175	0.178196799660674	0.111139909802499	VF13D12L.3 is orthologous to the human gene ARGININOSUCCINATE SYNTHETASE (ASS; OMIM:603470), which when mutated leads to classic citrullinemia.
10137	nas-3	K06A4.1	-5.13894097368967	-0.9225	0.179511694086975	0.111139909802499	nas-3 encodes an astacin-like metalloprotease.
6653	F32A5.8	F32A5.8	-5.11985212112053	-0.5975	0.116702589423468	0.111139909802499	F32A5.8 is an ortholog of human WWOX (WW domain containing oxidoreductase); F32A5.8 is predicted to have oxidoreductase activity, based on protein domain information.
7172	clec-166	F38A1.5	-5.11881504867895	-1.5525	0.303292849074644	0.111139909802499	clec-166 is expressed in the rectum.
7436	F41C3.1	F41C3.1	-5.111874667308	-1.0725	0.209805613361173	0.111139909802499	None
4376	DC2.5	DC2.5	-5.10338481628596	-1.01	0.197907866319796	0.111139909802499	DC2.5 is an ortholog of human WWOX (WW domain containing oxidoreductase); DC2.5 is predicted to have oxidoreductase activity, based on protein domain information.
6010	F23A7.4	F23A7.4	-5.08956853388463	-0.86	0.16897306604173	0.111139909802499	None
13381	nhr-284	T20C7.2	-5.07667185769438	-0.865	0.170387219077195	0.111139909802499	None
15774	Y39F10C.1	Y39F10C.1	-4.99271801641901	-0.7725	0.154725341479243	0.111139909802499	Y39F10C.1 is an ortholog of human VMO1 (vitelline membrane outer layer 1 (chicken)); Y39F10C.1 is involved in determination of adult lifespan.
9862	col-101	K02D7.3	-4.99125486630469	-1.65	0.330578190093825	0.111139909802499	col-101 encodes a cuticle collagen; loss of col-101 via large-scale RNAi screens results in animals that are pale and slow growing.
1865	C17B7.5	C17B7.5	-4.95476149686752	-1.395	0.281547356190998	0.111139909802499	C17B7.5 is an ortholog of human NGLY1 (N-glycanase 1).
13172	col-141	T15B7.5	-4.94834556048504	-1.08	0.218254765516848	0.111139909802499	col-141 is an ortholog of human SFTPD (surfactant protein D); col-141 is a structural constituent of cuticle, based on protein domain information.
6477	sre-6	F28H7.9	-4.91652740734264	-1.47522222222222	0.3000536964401	0.111139909802499	sre-6 is involved in locomotion; sre-6 is expressed in the nervous system and the intestine.
17313	Y66D12A.3	Y66D12A.3	-4.9085932976601	-0.67	0.13649531736911	0.111139909802499	None
17602	Y73B3A.10	Y73B3A.10	-4.89238886681917	-1.535	0.313752655765075	0.111139909802499	None
4981	mat-3	F10C5.1	-4.88914766861565	-0.57	0.116584738002277	0.111139909802499	mat-3 encodes a tetratricopeptide repeat (TPR)-containing protein that is the C. elegans ortholog of CDC23/APC8, a conserved regulatory subunit of the anaphase-promoting complex; mat-3 activity is required for progression through metaphase of oocyte meiosis I, germline proliferation, and vulval development.
1709	col-7	C15A11.5	-4.88728650467361	-1.0175	0.208193237500397	0.111139909802499	col-7 encodes a member of the collagen superfamily containing collagen triple helix repeats (20 copies); expressed during the L2-to-dauer molt and the L4-to-adult molt.
6072	sucl-2	F23H11.3	-4.86289064090027	-0.8275	0.170166277859542	0.111139909802499	sucl-2 is an ortholog of human SUCLG1 (succinate-CoA ligase, alpha subunit); sucl-2 is involved in embryo development, positive regulation of growth and reproduction; sucl-2 is predicted to have catalytic activity and cofactor binding activity, based on protein domain information.
12950	alp-1	T11B7.4	-4.86164264645031	-0.52	0.106959733122235	0.111139909802499	alp-1 encodes the C. elegans ortholog of the ALP (alpha-actininassociated LIM protein)-Enigma family of proteins that are found at sites of actin filament anchorage, such as the muscle Z disk; in C. elegans, alp-1 is required for maintenance of actin filament organization and for stabilizing muscle contraction; ALP-1 co-localizes with alpha-actinin at body wall muscle dense bodies, and its locali…
16865	Y54G2A.45	Y54G2A.45	-4.85011466241384	-0.53	0.109275767046758	0.111139909802499	None
16689	gst-26	Y53F4B.29	-4.84737251684014	-0.7475	0.154207252981513	0.111139909802499	gst-26 is an ortholog of human HPGDS (hematopoietic prostaglandin D synthase).
18503	ZK1321.4	ZK1321.4	-4.83389557698015	-0.8175	0.169118258138028	0.111139909802499	ZK1321.4 is an ortholog of human PDLIM2 (PDZ and LIM domain 2 (mystique)), PDLIM4 (PDZ and LIM domain 4), PDLIM3 (PDZ and LIM domain 3), PDLIM1 (PDZ and LIM domain 1), PDLIM7 (PDZ and LIM domain 7 (enigma)), PRICKLE4 (prickle 4), PDLIM5 (PDZ and LIM domain 5) and LDB3 (LIM domain binding 3).
3524	pqn-22	C46G7.4	-4.79764418922393	-0.6325	0.131835537412439	0.226009346779578	The protein product of this gene is predicted to contain a glutamine/asparagine (Q/N)-rich ('prion') domain, by the algorithm of Michelitsch and Weissman (as of the WS77 release of WormBase, i.e., in wormpep77).
14788	Y102A5C.5	Y102A5C.5	-4.78759456183501	-1.3675	0.285634044892026	0.226009346779578	None
12191	T03D8.7	T03D8.7	-4.78748472141658	-1.095	0.22872135656153	0.226009346779578	None
9922	dhhc-10	K02G10.1	-4.77922851320287	-0.765	0.160067675752822	0.226009346779578	dhhc-10 is an ortholog of human ZDHHC22 (zinc finger, DHHC-type containing 22); dhhc-10 is predicted to have zinc ion binding activity, based on protein domain information; dhhc-10 is expressed in the pharynx, anal depressor muscle, spermatheca, intestine, anal sphincter muscle, ventral nerve cord, and the head neurons.
7177	col-81	F38A3.1	-4.76233449101254	-0.87	0.182683514071063	0.226009346779578	col-81 is an ortholog of human MARCO (macrophage receptor with collagenous structure); col-81 is a structural constituent of cuticle, based on protein domain information.
3702	C49F5.9	C49F5.9	-4.75712952943328	-0.94	0.197598151192655	0.226009346779578	None
11462	fbxc-30	R07C3.15	-4.75243016199738	-0.81	0.170439116912676	0.226009346779578	None
5543	F16H6.6	F16H6.6	-4.74589489032859	-0.7275	0.153290373430422	0.226009346779578	None
6930	F35F10.6	F35F10.6	-4.73361655449156	-1.0775	0.227627224891631	0.226009346779578	F35F10.6 is an ortholog of human PGPEP1L (pyroglutamyl-peptidase I-like) and PGPEP1 (pyroglutamyl-peptidase I).
4205	rab-8	D1037.4	-4.73053945450901	-0.5825	0.123136062092195	0.226009346779578	rab-8 encodes a rab related protein of the Ras GTPase superfamily; RAB-8 functions in sensory neurons in a common ciliary membrane trafficking pathway and in intestinal cells to regulated protein trafficking to the apical plasma membrane; rab-8 also affects ovarian morphology and function, thereby affecting fertility; rab-8 acts downstream of let-60 with respect to vulval development based on gen…
5659	F18F11.1	F18F11.1	-4.72695735074399	-0.66	0.13962469957469	0.226009346779578	F18F11.1 is an ortholog of human PXMP4 (peroxisomal membrane protein 4); F18F11.1 is expressed in the hypodermis, head, and the intestine.
7661	msra-1	F43E2.5	-4.71494897072566	-1.645	0.348890308296767	0.226009346779578	msra-1 encodes a methionine sulfoxide-S-reductase (MsrA) with experimentally confirmed activity.
1921	C17G1.2	C17G1.2	-4.71227296580663	-0.795	0.16870839311914	0.226009346779578	None
7121	F37B12.1	F37B12.1	-4.71225485864621	-0.7375	0.15650681512839	0.226009346779578	F37B12.1 is involved in hermaphrodite genitalia development and oviposition.
9662	H25K10.1	H25K10.1	-4.70204146961078	-1.085	0.230750835995884	0.226009346779578	H25K10.1 is involved in lipid storage; H25K10.1 is predicted to have acid phosphatase activity and metal ion binding activity, based on protein domain information.
628	C01G5.5	C01G5.5	-4.69966911938039	-0.655	0.139371513900612	0.226009346779578	C01G5.5 is involved in embryo development; C01G5.5 is predicted to have oxidoreductase activity, based on protein domain information.
18128	ZC262.5	ZC262.5	-4.69862341303993	-0.7625	0.16228157333994	0.226009346779578	ZC262.5 is an ortholog of human ATP5EP2 (ATP synthase, H+ transporting, mitochondrial F1 complex, epsilon subunit pseudogene 2) and ATP5E (ATP synthase, H+ transporting, mitochondrial F1 complex, epsilon subunit); ZC262.5 is predicted to have proton-transporting ATP synthase activity, rotational mechanism and proton-transporting ATPase activity, rotational mechanism, based on protein domain infor…
5730	F19H6.6	F19H6.6	-4.68642311209501	-0.7025	0.149901104359729	0.226009346779578	None
5381	F14H12.6	F14H12.6	-4.67579727042987	-1.4925	0.31919690133674	0.226009346779578	None
18790	gur-5	ZK622.2	-4.67348433067487	-0.49	0.104846826335511	0.226009346779578	None
17851	ceh-51	Y80D3A.3	-4.67030365907365	-1.2025	0.257477904603427	0.226009346779578	ceh-51 encodes a homeodomain transcription factor most closely related to those of NK-2 subfamily proteins containing multiple serine residues in the N-terminus; ceh-51 is expressed in the early MS lineage downstream of TBX-35; TBX-35 directly activates ceh-51 and TBX-35 is sufficient, but not necessary, for ceh-51 activation; activation of ceh-51 in a tbx-35 mutant background is POP-1-dependent;…
8375	oac-32	F52F10.4	-4.65246296023965	-1.35	0.290168887218924	0.226009346779578	oac-32 is predicted to have transferase activity, transferring acyl groups other than amino-acyl groups, based on protein domain information.
12474	T05H4.15	T05H4.15	-4.6356593037876	-0.7375	0.1590927960123	0.226009346779578	T05H4.15 is involved in embryo development.
6013	F23A7.8	F23A7.8	-4.63185398006925	-0.675	0.145729982617005	0.226009346779578	None
18151	ins-27	ZC334.11	-4.61453320458012	-0.6675	0.144651684234817	0.226009346779578	ins-27 encodes an insulin-like peptide.
9914	K02F3.9	K02F3.9	-4.59805730502716	-0.7225	0.157131577984049	0.226009346779578	None
13053	aat-4	T13A10.10	-4.59664332272363	-0.665	0.14467078546481	0.226009346779578	aat-4 encodes a predicted amino acid transporter catalytic subunit; unlike catalytic subunits in other organisms, however, AAT-4 does not contain the highly conserved cysteine residue known to facilitate covalent interaction with a glycoprotein subunit, suggesting that AAT-4 does not require this residue for heterodimer formation or, alternatively, does not require the glycoprotein subunit for fu…
18918	ZK742.3	ZK742.3	-4.5904309189609	-0.5775	0.125805182605977	0.226009346779578	ZK742.3 is involved in cell division; ZK742.3 is predicted to have FMN binding activity and oxidoreductase activity, based on protein domain information.
3140	C38D9.8	C38D9.8	-4.58223447516574	-1.25	0.272792675009235	0.226009346779578	This gene encodes a protein containing an F-box, a motif predicted to mediate protein-protein interactions either with homologs of yeast Skp-1p or with other proteins.
16418	Y48G9A.7	Y48G9A.7	-4.57333046012022	-0.81	0.177113813896297	0.226009346779578	None
3767	col-68	C50D2.4	-4.56626496828873	-1.24	0.271556733700608	0.226009346779578	col-68 is an ortholog of human MARCO (macrophage receptor with collagenous structure); col-68 is a structural constituent of cuticle, based on protein domain information.
17178	chk-2	Y60A3A.12	-4.56362798582196	-0.7525	0.164890740949487	0.226009346779578	chk-2 encodes a member of the Cds1/Chk2 checkpoint kinase family, orthologous to human CHK2 (OMIM:604373, mutated in Li-Fraumeni syndrome), that affects pairing between homologous chromosomes during early meiotic prophase, and might function to couple premeiotic S phase with early prophase; CHK-2 is expressed in the germ line.
3471	str-52	C45H4.12	-4.55301346884955	-0.5975	0.13123176640876	0.226009346779578	None
5254	fipr-15	F13E9.3	-4.54327040259687	-0.5925	0.130412664775871	0.226009346779578	Fungus-induced-related protein 15
16603	fbxb-43	Y51H7BR.2	-4.54173088235547	-0.785	0.172841592849482	0.226009346779578	None
3433	C45B2.1	C45B2.1	-4.52677189635237	-1.11	0.245207849084339	0.226009346779578	None
6370	F28A10.7	F28A10.7	-4.52521722149154	-0.99	0.218774028194317	0.226009346779578	None
17640	acp-7	Y73B6BL.25	-4.51711875113473	-0.8225	0.182085095680379	0.226009346779578	acp-7 is an ortholog of human ACPT (acid phosphatase, testicular), ACPP (acid phosphatase, prostate) and ACP2 (acid phosphatase 2, lysosomal); acp-7 is predicted to have acid phosphatase activity, based on protein domain information.
4494	E04F6.15	E04F6.15	-4.51666792599977	-0.85	0.188191829447336	0.226009346779578	E04F6.15 is an ortholog of human WWOX (WW domain containing oxidoreductase); E04F6.15 is predicted to have oxidoreductase activity, based on protein domain information.
14825	Y105C5B.15	Y105C5B.15	-4.50972285085492	-1.0475	0.232275914649926	0.226009346779578	Y105C5B.15 is predicted to have acid phosphatase activity and metal ion binding activity, based on protein domain information.
9123	F57F5.1	F57F5.1	-4.50948874832987	-0.5725	0.126954524548272	0.226009346779578	F57F5.1 is an ortholog of human CTSB (cathepsin B); F57F5.1 is involved in embryo development, locomotion, nematode larval development and receptor-mediated endocytosis; F57F5.1 is predicted to have cysteine-type peptidase activity, based on protein domain information.
15394	Y32G9A.3	Y32G9A.3	-4.50799469957559	-0.5275	0.117014334566467	0.226009346779578	non-coding Transcript Isoform
8605	F54C8.1	F54C8.1	-4.50553036982259	-1.13	0.250802881624898	0.226009346779578	F54C8.1 is an ortholog of human HADH (hydroxyacyl-CoA dehydrogenase); F54C8.1 is involved in embryo development; F54C8.1 is predicted to have 3-hydroxyacyl-CoA dehydrogenase activity and NAD+ binding activity, based on protein domain information.
12725	T08D2.7	T08D2.7	-4.50503678254176	-1.505	0.334070524314537	0.226009346779578	T08D2.7 is an ortholog of human CHEK2 (checkpoint kinase 2); T08D2.7 is involved in meiotic chromosome segregation; T08D2.7 is predicted to have ATP binding activity and protein kinase activity, based on protein domain information.
111	B0205.14	B0205.14	-4.49540541555849	-0.935	0.207990139613212	0.226009346779578	B0205.14 is a predicted gene that can encode a small, novel protein conserved in C. remanei and C. briggsae.
13153	tag-18	T14G12.3	-4.48573818226495	-0.925	0.20620909255407	0.226009346779578	tag-18 is expressed in the anal depressor muscle, reproductive system, and the body wall musculature.
14696	clec-125	W09G10.6	-4.47644568344818	-0.9875	0.220599124803707	0.226009346779578	None
787	clec-222	C03E10.6	-4.47095904787205	-0.86	0.192352466392936	0.226009346779578	clec-222 is involved in embryo development.
15106	orc-3	Y119D3B.11	-4.46181662888559	-0.525	0.117665077628062	0.226009346779578	orc-3 is involved in hermaphrodite genitalia development and reproduction.
662	srbc-30	C02A12.3	-4.45637207525816	-1.6175	0.362963408953301	0.226009346779578	7TM GPCR, serpentine receptor class bc (Srbc)
2965	clec-6	C35D10.15	-4.44958103352484	-1.1275	0.253394643564188	0.226009346779578	clec-6 is an ortholog of human CLEC3B (C-type lectin domain family 3, member B) and CLEC3A (C-type lectin domain family 3, member A).
8988	srz-62	F56D6.7	-4.4365855164935	-1.29044444444444	0.290864323396241	0.226009346779578	7TM GPCR, serpentine receptor class z (Srz)
7286	F39F10.3	F39F10.3	-4.42904825110798	-0.875	0.19755937402152	0.226009346779578	F39F10.3 is predicted to have ATP binding activity and protein kinase activity, based on protein domain information.
4999	F10D2.8	F10D2.8	-4.41866994318542	-0.735	0.166339647326122	0.226009346779578	F10D2.8 is predicted to have transferase activity, transferring hexosyl groups, based on protein domain information.
12454	T05G5.4	T05G5.4	-4.41759376156241	-0.8925	0.202033063285643	0.226009346779578	T05G5.4 is involved in embryo development.
16706	Y53F4B.9	Y53F4B.9	-4.40612930654568	-0.56	0.127095679912996	0.226009346779578	Y53F4B.9 is an ortholog of human VCP (valosin containing protein).
291	sra-32	B0304.5	-4.39570462352746	-0.8075	0.183702061252696	0.226009346779578	sra-32 is predicted to have G-protein coupled receptor activity, based on protein domain information.
2942	C35B1.4	C35B1.4	-4.38555723978597	-0.92	0.209779498863615	0.226009346779578	None
3310	C43D7.7	C43D7.7	-4.38127065066759	-0.8475	0.193437034041908	0.226009346779578	None
1769	flu-2	C15H9.7	-4.36429799030586	-0.725	0.166120645659485	0.226009346779578	flu-2 is an ortholog of human KYNU (kynureninase); flu-2 is involved in lipid storage; flu-2 is predicted to have kynureninase activity and pyridoxal phosphate binding activity, based on protein domain information.
18081	btb-13	ZC204.11	-4.34881212368266	-0.62	0.142567667300139	0.226009346779578	btb-13 is involved in embryo development.
9482	cyp-31A2	H02I12.8	-4.34789636417885	-0.5775	0.13282285308313	0.226009346779578	cyp-31A2 encodes a class 4 cytochrome P450 predicted to hydroxylate polyunsaturated fats (PUFAs); CYP-31A2 is required for sperm to normally migrate towards a PUFA-based signal exuded by oocytes; cyp-31A2(RNAi) hermaphrodites are infertile, both through aberrant loss of their own sperm and through failure of males to effectively inseminate them; in mammalian eicosanoid signalling, class 4 cytochr…
11888	R13H4.2	R13H4.2	-4.33933079447308	-1.055	0.243125046226882	0.226009346779578	non-coding Transcript Isoform
11321	R05D7.8	R05D7.8	-4.33743409380669	-1.7275	0.39827694499535	0.226009346779578	ncRNA
18549	ZK228.3	ZK228.3	-4.33477528070972	-0.8825	0.203586101435808	0.226009346779578	None
4527	dpy-3	EGAP7.1	-4.33458880325554	-0.865	0.199557568032828	0.226009346779578	dpy-3 encodes a cuticular collagen; along with dpy-2, dpy-7, dpy-8, and dpy-10, dpy-3 is required postembryonically for annular furrow formation and/or maintenance; specifically, DPY-3 activity is required for proper assembly of the DPY-7 collagen into the mature extracellular matrix; during each cuticle synthetic period, dpy-3 mRNA is expressed approximately four hours prior to the secretion of …
15181	Y17G7B.23	Y17G7B.23	-4.32972203973946	-0.83	0.191698218126248	0.226009346779578	None
6885	clec-139	F35D11.10	-4.32279996342613	-1.02	0.235958177253147	0.226009346779578	None
1961	C17H12.8	C17H12.8	-4.32062584688528	-1.4475	0.33502090930727	0.226009346779578	None
16154	bcmo-1	Y46G5A.24	-4.30165968087052	-0.85	0.197598151192655	0.428644616326582	bcmo-1 is an ortholog of human BCO1 (beta-carotene oxygenase 1) and BCO2 (beta-carotene oxygenase 2); bcmo-1 is expressed in the intestine.
2128	str-33	C24B9.1	-4.29166597689455	-0.4375	0.101941763957263	0.428644616326582	str-33 is expressed in the head neurons and certain mechanosensory neurons.
8475	bcmo-2	F53C3.12	-4.28518457621648	-1.065	0.248530718119106	0.428644616326582	bcmo-2 is an ortholog of human BCO2 (beta-carotene oxygenase 2) and BCO1 (beta-carotene oxygenase 1).
11442	R07B7.10	R07B7.10	-4.2847405521893	-0.6775	0.158119258738742	0.428644616326582	R07B7.10 is an ortholog of human SLC25A47 (solute carrier family 25, member 47), SLC25A45 (solute carrier family 25, member 45) and SLC25A48 (solute carrier family 25, member 48).
5382	F14H12.7	F14H12.7	-4.27832939589636	-0.8475	0.198091339300077	0.428644616326582	None
3911	C53A3.1	C53A3.1	-4.273073495619	-0.5325	0.124617561702589	0.428644616326582	This gene encodes a protein containing an F-box, a motif predicted to mediate protein-protein interactions either with homologs of yeast Skp-1p or with other proteins.
9891	K02E7.11	K02E7.11	-4.25159911252593	-0.495	0.116426781288397	0.428644616326582	K02E7.11 is involved in lipid storage.
14937	Y110A2AL.5	Y110A2AL.5	-4.25072216114399	-0.75	0.176440607399792	0.428644616326582	None
16646	Y53C10A.2	Y53C10A.2	-4.25041955882852	-0.485	0.114106382508195	0.428644616326582	None
12065	ref-1	T01E8.2	-4.24177155518609	-0.7275	0.17150852905092	0.428644616326582	ref-1 encodes a protein with two basic helix-loop-helix (bHLH) domains that is distantly related to the hairy/Enhancer of split subfamily of bHLH transcription factors; REF-1 is required in hermaphrodites during early larval development for regulating the pattern of posterior Pn.p hypodermal cell fusions, primarily through regulation of MAB-5 homeodomain protein activity; REF-1 is also required f…
3244	C41G6.13	C41G6.13	-4.23839259971371	-0.7675	0.181082800128483	0.428644616326582	None
5865	F21F3.2	F21F3.2	-4.23813593383613	-0.6275	0.148060376022914	0.428644616326582	F21F3.2 is an ortholog of human MAPK15 (mitogen-activated protein kinase 15); F21F3.2 is involved in engulfment of apoptotic cell; F21F3.2 is predicted to have ATP binding activity and protein kinase activity, based on protein domain information.
13094	T13F3.6	T13F3.6	-4.22821387405892	-1.57	0.37131518101114	0.428644616326582	None
16464	col-71	Y49F6B.10	-4.22734578063409	-0.5975	0.141341643434329	0.428644616326582	col-71 is an ortholog of human COLQ (collagen-like tail subunit (single strand of homotrimer) of asymmetric acetylcholinesterase); col-71 is a structural constituent of cuticle, based on protein domain information; col-71 is expressed in the hyp7 syncytium and the seam cell.
5617	nep-6	F18A12.1	-4.22256169423476	-0.605	0.143277953955304	0.428644616326582	F18A12.1 encodes a neprilysin; neprilysins are thermolysin-like zinc metallopeptidases, found on the outer surface of animal cells, that negatively regulate small signalling peptides (e.g., enkephalin, tachykinin, insulin, and natriuretic peptides) by cleaving them; F18A12.1 has no clear orthologs in other organisms.
7503	F41G3.20	F41G3.20	-4.21978079953379	-0.7575	0.179511694086975	0.428644616326582	None
3307	C43D7.4	C43D7.4	-4.21315498374347	-0.6075	0.144191230169327	0.428644616326582	None
3260	C41H7.1	C41H7.1	-4.18770891366973	-0.6575	0.157007092315742	0.428644616326582	None
18199	ZC412.4	ZC412.4	-4.17894743825149	-1.0075	0.241089416626295	0.428644616326582	None
12123	srd-26	T02B5.4	-4.1762075888061	-0.6225	0.149058682252422	0.428644616326582	Serpentine receptor class delta-26
11939	R160.3	R160.3	-4.17596348621187	-0.7325	0.175408621847044	0.428644616326582	None
17558	pfk-1	Y71H10A.1	-4.17515655909875	-0.495	0.118558428407018	0.428644616326582	pfk-1.1 encodes two isoforms of a 6-phosphofructokinase (E.C. 2.7.1.11), paralogous to PFK-1.2; pfk-1.1 is an essential gene, and expressed in proximal germline and in several larval and adult tissues (including neurons, hypodermis, and pharyngeal muscle).
4881	dhs-25	F09E10.3	-4.17246701314666	-0.8675	0.20791057119605	0.428644616326582	dhs-25 encodes a short-chain dehydrogenase predicted to be mitochondrial.
13743	sri-21	T24A6.4	-4.1675471979156	-0.6475	0.155367166645131	0.428644616326582	7TM GPCR, serpentine chemoreceptor class i (Sri)
19069	pas-7	ZK945.2	-4.15508456526114	-0.5825	0.140189685877883	0.428644616326582	pas-7 encodes a proteasome alpha-type three subunit of the core 20S proteasome subcomplex; loss of pas-7 activity via RNAi results in several defects including embryonic and larval lethality, sterility, and abnormal meiotic progression.
2569	C30F2.4	C30F2.4	-4.15418585371891	-0.5925	0.142627224891631	0.428644616326582	None
9440	acl-1	F59F4.4	-4.14519343022595	-0.5125	0.123637173663103	0.428644616326582	acl-1 encodes a glycerol-3-phosphate acyltransferase; ACL-1 is predicted to be a membrane protein that plays a role in phospholipid biosynthesis; acl-1 expression decreases gradually throughout aging.
8369	twk-16	F52E4.4	-4.13490308841729	-0.745	0.180173509286565	0.428644616326582	twk-16 is an ortholog of human KCNK18 (potassium channel, two pore domain subfamily K, member 18); twk-16 is predicted to have potassium channel activity, based on protein domain information; twk-16 is expressed in all interneurons.
9515	H05C05.3	H05C05.3	-4.13378504324457	-0.59	0.142726337685163	0.428644616326582	None
11546	R08E5.1	R08E5.1	-4.13198891649249	-1.185	0.286786829284603	0.428644616326582	R08E5.1 is an ortholog of human WBSCR27 (Williams Beuren syndrome chromosome region 27).
9089	F57B9.3	F57B9.3	-4.13033273938469	-0.595	0.144056190516176	0.428644616326582	F57B9.3 is an ortholog of human EIF4A2 (eukaryotic translation initiation factor 4A2) and EIF4A1 (eukaryotic translation initiation factor 4A1); F57B9.3 is involved in determination of adult lifespan, embryo development, lipid storage, locomotion, nematode larval development and reproduction; F57B9.3 is predicted to have ATP binding activity and nucleic acid binding activity, based on protein dom…
8377	oct-1	F52F12.1	-4.12186303435998	-0.6425	0.155876115883546	0.428644616326582	oct-1 encodes a organic cation transporter predicted to contain twelve transmembrane domains; OCT-1 induces the transport of the prototypical organic cation tetraethylammonium when expressed in mammalian cells, and has broad substrate specificity; OCT-1 is orthologous to human OCTN2 (OMIM:603377, mutated in primary carnitine deficiency).
16892	Y55B1AL.2	Y55B1AL.2	-4.11348954418241	-0.735	0.178680410416866	0.428644616326582	Y55B1AL.2 encodes an ortholog of human GTF2H5 (GENERAL TRANSCRIPTION FACTOR IIH, POLYPEPTIDE 5) and of YDR079C-A (also known as NDR019C) in S. cerevisiae; Y55B1AL.2 is a small protein of ancient origin with other orthologs in plants and Schizosaccharomyces pombe.
1462	C10C5.5	C10C5.5	-4.10823212553041	-0.5625	0.136920208696186	0.428644616326582	C10C5.5 is an ortholog of human ACY1 (aminoacylase 1); C10C5.5 is predicted to have aminoacylase activity, based on protein domain information.
12601	tbx-8	T07C4.2	-4.10475251871155	-0.5075	0.123637173663103	0.428644616326582	tbx-8 is an ortholog of members of the human TBX (T-boxes) family including TBX21; tbx-8 is involved in body morphogenesis, embryo development and nematode larval development; tbx-8 is predicted to have transcription factor activity, sequence-specific DNA binding, based on protein domain information; tbx-8 is expressed in the muscle cell, hypodermis, nervous system, intestine, Ca, Epl, ABarpa, AB…
2395	C27D8.1	C27D8.1	-4.10464675482953	-1.05	0.25580764014944	0.428644616326582	C27D8.1 is an ortholog of human TTBK2 (tau tubulin kinase 2) and TTBK1 (tau tubulin kinase 1); C27D8.1 is involved in embryo development; C27D8.1 is predicted to have ATP binding activity and protein kinase activity, based on protein domain information.
13461	pho-7	T21B6.2	-4.09903161434332	-0.695	0.169552241941257	0.428644616326582	pho-7 is an ortholog of human ACP2 (acid phosphatase 2, lysosomal), ACPP (acid phosphatase, prostate) and ACPT (acid phosphatase, testicular); pho-7 is predicted to have acid phosphatase activity, based on protein domain information.
12420	srh-237	T05E12.7	-4.09135255474962	-1.2275	0.300023032377155	0.428644616326582	7TM GPCR, serpentine receptor class h (Srh)
16107	nhr-114	Y45G5AM.1	-4.08036356261465	-0.8325	0.204025937205101	0.428644616326582	nhr-114 encodes, by alternative splicing, two isoforms of a nuclear hormone receptor that specifically binds GPA-13 in yeast two-hybrid assays; the interaction of NHR-114 with GPA-13 is independent of whether GPA-13 is constitutively activated or not; NHR-114 is expressed in intestine (and weakly in hypodermal cells), with mainly nuclear localization; NHR-114 has no obvious function or phenotype …
17301	ztf-29	Y66D12A.12	-4.07940110218165	-0.6825	0.167303970093797	0.428644616326582	ztf-29 is an ortholog of human ZNF280A (zinc finger protein 280A), ZNF280B (zinc finger protein 280B) and ZNF280D (zinc finger protein 280D) and members of the Zinc fingers, C2H2-type family including ZBTB46 and BTBD (BTB (POZ) domain containing) family including NACC1; ztf-29 is predicted to have metal ion binding activity, based on protein domain information.
5542	F16H6.5	F16H6.5	-4.0691515608285	-0.7975	0.195986801690332	0.428644616326582	None
15844	Y40D12A.2	Y40D12A.2	-4.0672228466144	-0.6125	0.15059415800387	0.428644616326582	ctsa-2 is an ortholog of human CTSA (cathepsin A); ctsa-2 is involved in nematode larval development; ctsa-2 is predicted to have serine-type carboxypeptidase activity, based on protein domain information; ctsa-2 is localized to the membrane raft.
7488	col-139	F41F3.4	-4.06499222338695	-0.655	0.1611319195721	0.428644616326582	col-139 is involved in body morphogenesis and locomotion; col-139 is a structural constituent of cuticle, based on protein domain information.
11597	R09D1.12	R09D1.12	-4.06495661706891	-0.4375	0.107627224891631	0.428644616326582	R09D1.12 encodes a protein kinase that is a member of the KIN-16 family of C. elegans receptor protein tyrosine kinases.
10120	fbxb-49	K05F6.1	-4.05232801656194	-1.025	0.252941024470578	0.428644616326582	None
14739	W10G11.2	W10G11.2	-4.05167307657331	-1	0.246811621051555	0.428644616326582	None
9465	bath-21	F59H6.8	-4.04754569052642	-0.555	0.13712013215787	0.428644616326582	None
14582	col-78	W07A12.5	-4.04709642933992	-1.2625	0.311952043160462	0.428644616326582	col-78 is an ortholog of human MARCO (macrophage receptor with collagenous structure), COL1A1 (collagen, type I, alpha 1) and COL2A1 (collagen, type II, alpha 1).
7995	mxl-3	F46G10.6	-4.04228862547054	-0.93	0.230067688422853	0.428644616326582	mxl-3 encodes a basic helix-loop-helix transcription factor; an mxl-3 deletion mutation, tm2580, has been reported to exhibit a slight growth delay; in vitro, MXL-3 binds E-box and/or E-box-like sequences; an mxl-3 reporter fusion is expressed in larvae and adults and seen in head muscles and neurons, part of the intestine, and body hypodermis.
852	C04E12.6	C04E12.6	-4.02672110713211	-0.7075	0.17570126690594	0.428644616326582	C04E12.6 is an ortholog of human PGPEP1L (pyroglutamyl-peptidase I-like) and PGPEP1 (pyroglutamyl-peptidase I).
4447	E02H9.7	E02H9.7	-4.02521818554144	-0.46	0.114279519468614	0.428644616326582	None
361	B0391.3	B0391.3	-4.02405001581588	-0.58	0.144133397378363	0.428644616326582	None
8248	F49E12.9	F49E12.9	-4.02356768267333	-0.955	0.237351543534986	0.428644616326582	drd-1 is an ortholog of human FAXDC2 (fatty acid hydroxylase domain containing 2); drd-1 is predicted to have iron ion binding activity and oxidoreductase activity, based on protein domain information; drd-1 is expressed in the intestine.
255	B0284.6	B0284.6	-4.01576018251116	-0.8925	0.222249327508869	0.428644616326582	small non-coding RNA gene
5438	F15D3.4	F15D3.4	-4.01444163929133	-0.485	0.120813812624168	0.428644616326582	F15D3.4 is involved in reproduction.
18550	ZK228.4	ZK228.4	-4.00971661532939	-1.3325	0.332317749066298	0.428644616326582	ZK228.4 is involved in innate immune response.
6368	F28A10.5	F28A10.5	-4.00835425516622	-0.62	0.154676947328421	0.428644616326582	None
10362	K08D12.6	K08D12.6	-4.00277487144624	-0.58	0.144899480642148	0.428644616326582	None
12330	tbb-6	T04H1.9	-3.99866051112031	-0.945	0.236329140063766	0.428644616326582	tbb-6 is an ortholog of human TUBB1 (tubulin, beta 1 class VI); tbb-6 is predicted to have GTP binding activity, GTPase activity, and is a structural constituent of cytoskeleton, based on protein domain information.
10101	K05C4.8	K05C4.8	-3.99128154962623	-0.3975	0.0995920721346317	0.428644616326582	None
5400	col-184	F15A2.1	-3.98908481004587	-1.03	0.258204588031347	0.428644616326582	col-184 is an ortholog of human SFTPD (surfactant protein D); col-184 is involved in embryo development; col-184 is a structural constituent of cuticle, based on protein domain information.
4825	F08H9.11	F08H9.11	-3.98791100140135	-1.7975	0.450737240467091	0.428644616326582	C. elegans small nuclear RNA gene
1470	C10C6.7	C10C6.7	-3.98625285321942	-0.5575	0.139855654051084	0.428644616326582	None
9231	F58E2.2	F58E2.2	-3.98231550334679	-2.035	0.511009235277757	0.428644616326582	None
15030	Y116A8B.1	Y116A8B.1	-3.97155899561274	-0.6725	0.169328971505369	0.428644616326582	None
1388	glna-1	C09F9.3	-3.96930901226158	-0.5825	0.146750983156162	0.428644616326582	glna-1 is an ortholog of human GLS (glutaminase) and GLS2 (glutaminase 2 (liver, mitochondrial)); glna-1 is predicted to have glutaminase activity, based on protein domain information; glna-1 is expressed in the mc3V, mc3DR, mc3DL, mc2V, mc2DR, mc2DL, nervous system, and the intestine.
1872	C17C3.15	C17C3.15	-3.9687980394897	-1.3075	0.32944483115299	0.428644616326582	None
8485	F53E10.5	F53E10.5	-3.96632731534155	-0.875	0.22060710839863	0.428644616326582	None
9135	fbxa-192	F57G4.8	-3.96572287307849	-0.5675	0.143101275142674	0.428644616326582	This gene encodes a protein containing an F-box, a motif predicted to mediate protein-protein interactions either with homologs of yeast Skp-1p or with other proteins; this gene's encoded protein also contains an FTH/DUF38 motif, which may also mediate protein-protein interaction.
9069	F57B1.9	F57B1.9	-3.96346547643818	-1.3975	0.352595476940014	0.428644616326582	None
10801	fbxb-40	M01D1.9	-3.96273302566184	-0.9675	0.244149679964477	0.428644616326582	This gene encodes a protein containing an F-box, a motif predicted to mediate protein-protein interactions either with homologs of yeast Skp-1p or with other proteins; its encoded protein also contains a Pfam-B45 motif of presently unknown function.
6102	clec-1	F25B4.9	-3.96029537483165	-0.8	0.202005134537221	0.428644616326582	clec-1 is an ortholog of human CLEC19A (C-type lectin domain family 19, member A), REG1B (regenerating islet-derived 1 beta), REG1A (regenerating islet-derived 1 alpha), REG3A (regenerating islet-derived 3 alpha) and REG3G (regenerating islet-derived 3 gamma); clec-1 is involved in body morphogenesis, growth, hermaphrodite genitalia development, locomotion, nematode larval development and positiv…
12723	T08D2.5	T08D2.5	-3.95524894904428	-0.5525	0.139687793895629	0.428644616326582	T08D2.5 is involved in reproduction.
5979	F22E5.21	F22E5.21	-3.9532809293446	-0.7825	0.197936856495986	0.428644616326582	None
10760	K12H4.7	K12H4.7	-3.95105002672014	-0.84	0.21260171203079	0.428644616326582	K12H4.7 is an ortholog of human PRSS16 (protease, serine, 16 (thymus)) and DPP7 (dipeptidyl-peptidase 7); K12H4.7 is involved in innate immune response; K12H4.7 is predicted to have serine-type peptidase activity, based on protein domain information; K12H4.7 is expressed in the intestine.
9065	col-160	F57B1.4	-3.94385114109027	-1.21	0.306806711691836	0.428644616326582	col-160 is an ortholog of human MARCO (macrophage receptor with collagenous structure); col-160 is a structural constituent of cuticle, based on protein domain information.
8826	F55E10.6	F55E10.6	-3.94164649073253	-0.5925	0.150317894157446	0.428644616326582	drd-5 is predicted to have oxidoreductase activity, based on protein domain information.
14363	W03D8.8	W03D8.8	-3.92560783768777	-1.42	0.361727421258767	0.428644616326582	W03D8.8 is an ortholog of human BAAT (bile acid CoA:amino acid N-acyltransferase) and members of the ACOT (Acyl-CoA thioesterases) family including ACOT2; W03D8.8 is involved in axonal fasciculation and dendrite development; W03D8.8 is predicted to have thiolester hydrolase activity, based on protein domain information.
6931	F35F10.7	F35F10.7	-3.92552847118223	-0.8825	0.224810495320194	0.428644616326582	F35F10.7 is an ortholog of human PGPEP1L (pyroglutamyl-peptidase I-like) and PGPEP1 (pyroglutamyl-peptidase I).
4567	alh-9	F01F1.6	-3.92342374728223	-0.525	0.133811699631902	0.428644616326582	alh-9 is an ortholog of human ALDH7A1 (aldehyde dehydrogenase 7A1); alh-9 is predicted to have oxidoreductase activity, acting on the aldehyde or oxo group of donors, based on protein domain information; alh-9 is expressed in the seam cell and the ABa.
13330	clec-178	T19E7.1	-3.91650332355701	-0.73	0.186390752079589	0.428644616326582	clec-178 is an ortholog of human CLEC19A (C-type lectin domain family 19, member A), REG1B (regenerating islet-derived 1 beta), REG1A (regenerating islet-derived 1 alpha), REG3A (regenerating islet-derived 3 alpha) and REG3G (regenerating islet-derived 3 gamma); clec-178 is involved in defense response, determination of adult lifespan, embryo development, nematode larval development, positive reg…
13928	T26E4.2	T26E4.2	-3.91444877683389	-0.46	0.11751335276689	0.428644616326582	None
1121	srv-17	C06E7.7	-3.90902724404598	-0.5725	0.146455873612035	0.428644616326582	srv-17 is involved in body morphogenesis.
12546	srh-258	T06E6.7	-3.90898819777507	-0.64	0.16372523211103	0.428644616326582	7TM GPCR, serpentine receptor class h (Srh)
6340	F27C8.5	F27C8.5	-3.90723235943752	-0.4325	0.110692162690386	0.428644616326582	None
1633	crn-5	C14A4.5	-3.9049249917423	-0.49	0.125482563950959	0.428644616326582	crn-5 encodes a cell death-related nuclease which is a homolog of Rrp46, an eukaryotic ribonulease component of the exosome, involved in RNA processing; crn-5 is believed to function in a large multinuclease complex, the degradeosome, whose components include the protein products of cps-6, crn-1, crn-4, cpy-13 and other non-nuclease components like wah-1, to promote apoptotic DNA degradation; crn…
19101	cTel7X.1	cTel7X.1	-3.90345446704443	-0.645	0.165238253819923	0.428644616326582	None
3088	idhb-1	C37E2.1	-3.89787646994047	-0.59	0.151364468461211	0.428644616326582	C37E2.1 encodes the C. elegans homolog of the beta subunit of an NAD+-dependent mitochondrial isocitrate dehydrogenase; by homology, the product of C37E2.1 is predicted to catalyze the formation of alpha-ketoglutarate from isocitrate as part of the citric acid cycle.
8804	fbxb-63	F55C9.13	-3.89397816441637	-0.8525	0.218927781308649	0.428644616326582	None
13502	pgp-8	T21E8.3	-3.89256403999002	-1.1025	0.283232334439083	0.428644616326582	pgp-8 encodes an ATP-binding protein that is a member of the P-glycoprotein subclass of the ATP-binding cassette (ABC) transporter superfamily; PGP-8 is predicted to function as a transmembrane protein that couples energy to transport of various molecules across membranes, but as loss of pgp-8 activity via RNAi results in no obvious defects, the precise role of PGP-8 in C. elegans development and…
13310	T19C9.7	T19C9.7	-3.88155063337158	-0.5125	0.132034861427232	0.428644616326582	None
15289	fbxa-74	Y22D7AR.9	-3.87914493443286	-0.685	0.176585307220584	0.428644616326582	None
13955	str-117	T26H5.7	-3.87793376695761	-0.6925	0.178574478476277	0.428644616326582	None
12084	T01G6.10	T01G6.10	-3.87389205146007	-0.4625	0.11938897466843	0.428644616326582	T01G6.10 is an ortholog of human HSD17B14 (hydroxysteroid (17-beta) dehydrogenase 14); T01G6.10 is predicted to have oxidoreductase activity, based on protein domain information.
16999	Y57A10A.39	Y57A10A.39	-3.86542821944448	-1.01975	0.263812944415911	0.428644616326582	ncRNA
2160	acd-1	C24G7.2	-3.86394713741784	-1.4675	0.379792980548043	0.428644616326582	acd-1 is an ortholog of members of the human Sodium channels, non voltage gated family including SCNN1G; acd-1 is involved in response to acidic pH; acd-1 is predicted to have sodium channel activity, based on protein domain information; acd-1 is expressed in the AMshR and the AMshL; acd-1 is localized to the intrinsic component of membrane.
11461	fbxc-35	R07C3.14	-3.85384199039209	-0.6775	0.175798593115404	0.428644616326582	None
17425	egas-3	Y69H2.2	-3.85343409849449	-0.575	0.149217551229084	0.428644616326582	egas-3 is an ortholog of human DLK2 (delta-like 2 (Drosophila)) and WIF1 (WNT inhibitory factor 1); egas-3 is predicted to have calcium ion binding activity and sodium channel activity, based on protein domain information.
1817	C16C4.17	C16C4.17	-3.8533042205563	-0.9275	0.240702510601693	0.428644616326582	None
7964	F46F2.1	F46F2.1	-3.85198180920184	-0.8025	0.208334317177444	0.428644616326582	None
13402	T20D4.7	T20D4.7	-3.85115245558874	-0.495	0.128532953630974	0.428644616326582	T20D4.7 is an ortholog of human NXNL2 (nucleoredoxin-like 2).
13500	pgp-6	T21E8.1	-3.85029176977384	-0.9325	0.242189438036997	0.428644616326582	pgp-6 encodes an ATP-binding protein that is a member of the P-glycoprotein subclass of the ATP-binding cassette (ABC) transporter superfamily; PGP-6 is predicted to function as a transmembrane protein that couples energy to transport of various molecules across membranes, but as loss of pgp-6 activity via RNAi results in no obvious defects, the precise role of PGP-6 in C. elegans development and…
15366	comt-2	Y32B12A.3	-3.84436390181781	-0.65	0.169078686773811	0.428644616326582	comt-2 is an ortholog of human COMTD1 (catechol-O-methyltransferase domain containing 1); comt-2 is involved in innate immune response; comt-2 is predicted to have O-methyltransferase activity, based on protein domain information.
16847	Y54G2A.21	Y54G2A.21	-3.84001521968327	-0.7375	0.192056530458447	0.428644616326582	None
2565	idhg-2	C30F12.7	-3.83760943259626	-0.895	0.233218105104173	0.428644616326582	C30F12.7 encodes the C. elegans homolog of the gamma subunit of an NAD+-dependent mitochondrial isocitrate dehydrogenase; by homology, the product of C30F12.7 is predicted to catalyze the formation of alpha-ketoglutarate from isocitrate as part of the citric acid cycle.
1294	fbxb-13	C08F1.3	-3.8374138629029	-0.82	0.213685578177302	0.428644616326582	This gene encodes a protein containing an F-box, a motif predicted to mediate protein-protein interactions either with homologs of yeast Skp-1p or with other proteins; its encoded protein also contains a Pfam-B45 motif of presently unknown function.
3880	C52D10.1	C52D10.1	-3.82492412270749	-0.6975	0.182356558620115	0.428644616326582	None
8896	F56A4.2	F56A4.2	-3.82218685378301	-0.78	0.204071655792546	0.428644616326582	None
9064	col-159	F57B1.3	-3.81922175635778	-1.3025	0.34103806562993	0.428644616326582	col-159 is an ortholog of human MARCO (macrophage receptor with collagenous structure); col-159 is a structural constituent of cuticle, based on protein domain information.
8823	F55E10.1	F55E10.1	-3.81590940417965	-0.53075	0.139088731880966	0.428644616326582	None
16661	Y53C12B.2	Y53C12B.2	-3.81364909284632	-0.595	0.156018549560867	0.428644616326582	Y53C12B.2 is an ortholog of human PNO1 (partner of NOB1); Y53C12B.2 is involved in embryo development, gamete generation and hermaphrodite genitalia development; Y53C12B.2 is predicted to have RNA binding activity, based on protein domain information.
8805	F55C9.14	F55C9.14	-3.80123221030535	-0.8275	0.21769256762494	0.428644616326582	None
10775	dld-1	LLC1.3	-3.79859213556962	-0.5125	0.134918407059553	0.428644616326582	LLC1.3 is orthologous to the human gene DIHYDROLIPOAMIDE DEHYDROGENASE (DLD; OMIM:246900), which when mutated leads to dihydrolipoamide dehydrogenase deficiency.
12831	clec-47	T09F5.9	-3.79729690969253	-0.425	0.111921719609335	0.428644616326582	clec-47 encodes a C-type lectin; clec-47 expression is upregulated in response to stressors including ionizing radiation and bacterial infection.
2186	C24H12.9	C24H12.9	-3.79634162131885	-0.49	0.129071629710124	0.428644616326582	C24H12.9 is involved in locomotion.
13967	ckc-1	T27A10.3	-3.79577339292324	-0.675	0.177829372337784	0.428644616326582	ckc-1 encodes a putative ethanolamine or choline kinase, with somewhat more sequence similarity to ethanolamine kinases; CKC-1 is the sole member of a 'C' group of choline/ethanolamine kinases.
7114	gst-24	F37B1.1	-3.79227891622138	-1.2875	0.339505618769957	0.428644616326582	gst-24 is an ortholog of human HPGDS (hematopoietic prostaglandin D synthase); gst-24 is involved in innate immune response; gst-24 is expressed in the head and the tail.
15482	Y37E11AL.9	Y37E11AL.9	-3.78837624186522	-0.8775	0.231629580584625	0.428644616326582	None
15913	dpy-4	Y41E3.2	-3.78641785330328	-0.565	0.149217551229084	0.428644616326582	dpy-4 encodes a cuticle collagen; dpy-4 activity is required for normal body morphology, locomotion, and larval development.
14843	Y105C5B.8	Y105C5B.8	-3.78618739920128	-0.63	0.166394299482615	0.428644616326582	None
16124	clec-74	Y46C8AL.8	-3.78138552153821	-0.6375	0.168588999024007	0.428644616326582	None
5728	F19H6.4	F19H6.4	-3.77994742209211	-0.56	0.148150208843395	0.428644616326582	F19H6.4 is an ortholog of human SRD5A1 (steroid-5-alpha-reductase, alpha polypeptide 1 (3-oxo-5 alpha-steroid delta 4-dehydrogenase alpha 1)) and SRD5A2 (steroid-5-alpha-reductase, alpha polypeptide 2 (3-oxo-5 alpha-steroid delta 4-dehydrogenase alpha 2)); F19H6.4 is involved in embryo development; F19H6.4 is predicted to have 3-oxo-5-alpha-steroid 4-dehydrogenase activity, based on protein domai…
4299	col-158	D2023.7	-3.77369059815319	-1.4025	0.371652090578483	0.428644616326582	col-158 is an ortholog of human COLQ (collagen-like tail subunit (single strand of homotrimer) of asymmetric acetylcholinesterase); col-158 is involved in embryo development; col-158 is a structural constituent of cuticle, based on protein domain information.
15319	Y24D9A.7	Y24D9A.7	-3.77354223877673	-0.575	0.152376722881575	0.428644616326582	None
4344	D2085.4	D2085.4	-3.77196145828	-0.425	0.112673473655746	0.428644616326582	D2085.4 is an ortholog of human UBE3C (ubiquitin protein ligase E3C); D2085.4 is involved in apoptotic process, oogenesis, positive regulation of metaphase/anaphase transition of meiotic cell cycle and functions in protein ubiquitination involved in ubiquitin-dependent protein catabolic process; D2085.4 exhibits ubiquitin conjugating enzyme activity.
3284	clec-179	C42D4.11	-3.77159313854426	-0.4625	0.122627224891631	0.428644616326582	None
11022	M151.2	M151.2	-3.76072507758502	-0.485	0.128964492217401	0.428644616326582	None
11602	chil-18	R09D1.5	-3.75942411847091	-1.1075	0.294592992197555	0.428644616326582	chil-18 is an ortholog of human OVGP1 (oviductal glycoprotein 1) and members of the CHI (Chitinases) family including CHI3L1; chil-18 is predicted to have chitinase activity, based on protein domain information.
8119	F48A11.4	F48A11.4	-3.75865028637182	-0.3775	0.100434988955675	0.428644616326582	None
9567	H12D21.10	H12D21.10	-3.75547779924953	-0.5	0.133138851226844	0.428644616326582	H12D21.10 is an ortholog of human EOGT (EGF domain-specific O-linked N-acetylglucosamine (GlcNAc) transferase); H12D21.10 is predicted to have transferase activity, transferring glycosyl groups, based on protein domain information.
10199	K07A1.3	K07A1.3	-3.75385708073908	-0.4075	0.108555011881211	0.428644616326582	K07A1.3 is an ortholog of human C19orf54 (chromosome 19 open reading frame 54); K07A1.3 is involved in reproduction.
8457	F53B6.7	F53B6.7	-3.75300029775106	-0.5925	0.157873688513973	0.428644616326582	F53B6.7 encodes a member of the histidine phosphatase superfamily orthologous to Bombyx mori ecdysteroid phosphate phosphatase (EPP), human STS1 (OMIM:609201) and human UBASH3A (OMIM:605736); F53B6.7 lacks the consensus sequence for phosphatase activity, and thus is predicted to be catalytically inactive; F53B6.7 is paralogous to C. elegans C52E4.7, F09C12.8, F55A11.11, and T07F12.1; loss of F53B…
13400	T20D4.5	T20D4.5	-3.75227032215071	-0.4425	0.117928603754318	0.428644616326582	T20D4.5 is an ortholog of human NGLY1 (N-glycanase 1).
1064	cyp-35C1	C06B3.3	-3.7476063551233	-0.56	0.149428714473822	0.428644616326582	cyp-35C1 encodes one of over 80 C. elegans cytochrome P450s, NADPH-dependent monooxygenases that metabolize endogenous and exogenous compounds; RT-PCR experiments indicate that cyp-35C1 mRNA is upregulated in response to treatment with xenobiotics, such as PCBs (polychlorinated biphenyls) or PAHs (polycyclic aromatic hydrocarbons); loss of cyp-35A/C gene family activity in the presence of xenobio…
4686	F07C6.6	F07C6.6	-3.73220575668338	-1.3575	0.363725927373935	0.428644616326582	None
7364	F40F8.12	F40F8.12	-3.73150402722809	-0.575	0.154093361766283	0.428644616326582	None
6375	F28A12.3	F28A12.3	-3.73103812168757	-0.5075	0.136021124268346	0.428644616326582	F28A12.3 is predicted to have transmembrane receptor protein serine/threonine kinase activity, based on protein domain information; F28A12.3 is expressed in all inner labial neurons and all outer labial neurons.
7849	lips-1	F45E6.4	-3.72833758928436	-0.5725	0.153553691501925	0.428644616326582	lips-1 is involved in lipid storage; lips-1 is predicted to have hydrolase activity, based on protein domain information.
10368	K08D8.5	K08D8.5	-3.71942653487588	-1.1875	0.319269647851676	0.428644616326582	K08D8.5 encodes a CUB-like domain-containing protein; K08D8.5 is involved in the transcriptional, innate immune response towards several different bacterial pathogens; K08D8.5 expression is also induced in response to stressors such as ionizing radiation.
2385	nhr-74	C27C7.3	-3.71807181005553	-0.7725	0.207768983350664	0.428644616326582	nhr-74 is predicted to have sequence-specific DNA binding activity, transcription factor activity, sequence-specific DNA binding, and zinc ion binding activity, based on protein domain information; nhr-74 is expressed in the seam cell.
13093	fbxa-2	T13F3.5	-3.71466622406388	-0.6925	0.186423209577737	0.428644616326582	This gene encodes a protein containing an F-box, a motif predicted to mediate protein-protein interactions either with homologs of yeast Skp-1p or with other proteins; this gene's encoded protein also contains an FTH/DUF38 motif, which may also mediate protein-protein interaction.
17693	Y73F4A.1	Y73F4A.1	-3.7046646480615	-0.5925	0.159933504456343	0.428644616326582	DOMON domain-containing protein Y73F4A.1
2981	C35D6.3	C35D6.3	-3.70312458639368	-0.8025	0.21670888496396	0.428644616326582	None
3927	col-119	C53B4.5	-3.70292688641615	-1.535	0.414536945255659	0.428644616326582	col-119 is an ortholog of human SFTPD (surfactant protein D); col-119 is involved in lipid storage; col-119 is a structural constituent of cuticle, based on protein domain information.
3308	sdz-6	C43D7.5	-3.69602968059518	-0.8925	0.241475333568284	0.428644616326582	None
13807	T24G10.2	T24G10.2	-3.695298660284	-0.37	0.100127224891631	0.428644616326582	T24G10.2 is involved in embryo development.
9481	H02I12.5	H02I12.5	-3.68862751260786	-0.4475	0.121318837011986	0.428644616326582	H02I12.5 is involved in embryo development.
1221	str-228	C07G3.5	-3.68783544344919	-0.7025	0.190491146031983	0.428644616326582	None
15574	cyp-29A3	Y38C9B.1	-3.68576337285764	-0.5525	0.149901104359729	0.428644616326582	cyp-29A3 is an ortholog of human CYP19A1 (cytochrome P450 19A1) and members of the CYP4 (Cytochrome P4504) family including CYP4B1; cyp-29A3 is predicted to have heme binding activity, iron ion binding activity, and oxidoreductase activity, acting on paired donors, with incorporation or reduction of molecular oxygen, based on protein domain information.
12456	ech-6	T05G5.6	-3.68519206230926	-0.6	0.162813766516153	0.428644616326582	ech-6 is an ortholog of human ECHS1 (enoyl CoA hydratase, short chain, 1, mitochondrial); ech-6 is involved in nematode larval development; ech-6 is predicted to have catalytic activity, based on protein domain information; ech-6 is localized to the mitochondrion.
17925	Y8A9A.2	Y8A9A.2	-3.68449641520289	-0.5975	0.162165987605418	0.428644616326582	Y8A9A.2 is expressed in the g2R, g2L, and the g1P.
237	odd-1	B0280.4	-3.68117082578092	-0.4875	0.132430692046621	0.428644616326582	odd-1 encodes a C2H2-type zinc finger-containing transcription factor similar to Drosophila odd skipped which is required for embryonic patterning; ODD-1 is expressed in the gut during embryogenesis and appears to be essential for larval development.
16602	fbxb-42	Y51H7BR.1	-3.68093245268325	-0.835	0.226844695123737	0.428644616326582	None
6044	F23D12.4	F23D12.4	-3.67556378788441	-0.725	0.197248651319774	0.428644616326582	This gene encodes a protein containing an F-box, a motif predicted to mediate protein-protein interactions either with homologs of yeast Skp-1p or with other proteins.
7288	ugt-61	F39G3.1	-3.67368753730779	-0.6375	0.173531361479693	0.428644616326582	ugt-61 is an ortholog of members of the human UGT (UDP glucuronosyltransferases) family including UGT2B7; ugt-61 is predicted to have transferase activity, transferring hexosyl groups, based on protein domain information; ugt-61 is expressed in the pharynx, tail, intestine, and the excretory cell.
7543	F42A8.1	F42A8.1	-3.66473637989988	-0.7525	0.205335369858325	0.428644616326582	F42A8.1 is involved in body morphogenesis, embryo development, the molting cycle and nematode larval development; F42A8.1 is expressed in the head, intestine, and the vulva.
17471	gadr-5	Y71A12B.17	-3.66415266144406	-0.4575	0.124858334865256	0.428644616326582	gadr-5 is an ortholog of human FBXL13 (F-box and leucine-rich repeat protein 13).
8635	F54D10.8	F54D10.8	-3.66373973419079	-0.64	0.17468489751807	0.428644616326582	None
2455	C28G1.4	C28G1.4	-3.65941960979013	-0.7	0.191287164261588	0.428644616326582	C28G1.4 is an ortholog of human ZNF142 (zinc finger protein 142); C28G1.4 is expressed in the ventral nerve cord, nerve ring, and the dorsal nerve cord.
5621	nep-9	F18A12.5	-3.6592566880986	-0.49	0.133906976680177	0.428644616326582	F18A12.5 encodes a neprilysin; neprilysins are thermolysin-like zinc metallopeptidases, found on the outer surface of animal cells, that negatively regulate small signalling peptides (e.g., enkephalin, tachykinin, insulin, and natriuretic peptides) by cleaving them; F18A12.5 has no clear orthologs in other organisms.
6695	F32D1.5	F32D1.5	-3.65694818440929	-0.4475	0.12236979509522	0.428644616326582	F32D1.5 is an ortholog of human GMPR (guanosine monophosphate reductase) and GMPR2 (guanosine monophosphate reductase 2); F32D1.5 is involved in embryo development, growth and nematode larval development; F32D1.5 is predicted to have GMP reductase activity, based on protein domain information.
6833	F34H10.5	F34H10.5	-3.65498398168292	-1.1	0.300958911314711	0.428644616326582	None
11050	arrd-3	M176.1	-3.65393759269291	-0.6525	0.178574478476277	0.428644616326582	tag-50 encodes a predicted member of the arrestin family.
16383	snpc-3.3	Y48G1BL.1	-3.6483303052862	-0.525	0.143901444241303	0.428644616326582	snpc-3.3 is an ortholog of human SNAPC3 (small nuclear RNA activating complex, polypeptide 3); snpc-3.3 is involved in reproduction.
12421	T05E12.8	T05E12.8	-3.64546893520888	-0.485	0.13304186885691	0.428644616326582	None
16283	Y47G7B.2	Y47G7B.2	-3.64303583211295	-0.965	0.264888967463244	0.428644616326582	None
9595	H14A12.5	H14A12.5	-3.64244341808053	-0.6525	0.179137992030594	0.428644616326582	None
7684	cfim-1	F43G9.5	-3.636574789518	-0.4625	0.127180115017324	0.428644616326582	F43G9.5 encodes a NUDIX hydrolase that that inhibits DHC-1 in vivo, and is a (perhaps evolutionarily conserved) target of transcriptional activation by DAF-16; F43G9.5(RNAi) suppresses the lethality of conditional dhc-1 mutations, as well as the spindle length and cytokinesis defects of dhc-1(or195), indicating that F43G9.5 negatively regulates dynein; while loss of F43G9.5 function has no obviou…
2735	ugt-21	C33A12.6	-3.63383712219502	-0.735	0.20226553235166	0.428644616326582	ugt-21 is an ortholog of human UGT3A2 (UDP glycosyltransferase 3 family, polypeptide A2) and UGT3A1 (UDP glycosyltransferase 3 family, polypeptide A1); ugt-21 is involved in lipid storage; ugt-21 is predicted to have transferase activity, transferring hexosyl groups, based on protein domain information.
18711	ZK512.10	ZK512.10	-3.63292084403346	-0.61	0.167908970822151	0.428644616326582	None
14417	W04A8.3	W04A8.3	-3.62602386494998	-0.7075	0.195117303788004	0.428644616326582	None
9589	tbh-1	H13N06.6	-3.62413713427295	-0.6775	0.186941049661995	0.428644616326582	tbh-1 encodes a tyramine beta-hydroxylase orthologous to human DBH (OMIM:609312, mutated in dopamine beta-hydroxylase deficiency); TBH-1 activity is required for biosynthesis of the octopamine neurotransmitter.
15213	Y18D10A.21	Y18D10A.21	-3.62375161740464	-0.5025	0.138668444489	0.428644616326582	None
3522	C46G7.2	C46G7.2	-3.62343781908432	-0.715	0.197326416430871	0.428644616326582	C46G7.2 is involved in determination of adult lifespan, locomotion, nematode larval development and reproduction; C46G7.2 is localized to the A band and the striated muscle dense body.
15	ugt-2	AC3.8	-3.62223354612446	-0.785	0.216717113903353	0.428644616326582	ugt-2 is an ortholog of human UGT3A2 (UDP glycosyltransferase 3 family, polypeptide A2) and UGT3A1 (UDP glycosyltransferase 3 family, polypeptide A1); ugt-2 is predicted to have transferase activity, transferring hexosyl groups, based on protein domain information.
7806	btb-6	F45C12.7	-3.61927874505013	-0.5025	0.138839817377216	0.428644616326582	btb-6 is involved in embryo development.
5044	tsn-1	F10G7.2	-3.61580890359919	-0.5075	0.14035586877803	0.428644616326582	tsn-1 encodes the C. elegans ortholog of Tudor-SN (tudor staphylococcal nuclease); TSN-1 is a component of the RNA-induced silencing complex (RISC) and its activity is required for proper function of the let-7 miRNA in vivo; TSN-1 is found in both the nucleus and the cytosol.
5591	F17C8.9	F17C8.9	-3.6060942881592	-0.59	0.163611917175127	0.428644616326582	F17C8.9 is an ortholog of human ASPDH (aspartate dehydrogenase domain containing); F17C8.9 is predicted to have NADP binding activity and aspartate dehydrogenase activity, based on protein domain information.
10128	fbxb-46	K05F6.9	-3.60563474977892	-1	0.277343677160122	0.428644616326582	This gene encodes a protein containing an F-box, a motif predicted to mediate protein-protein interactions either with homologs of yeast Skp-1p or with other proteins; its encoded protein also contains a Pfam-B45 motif of presently unknown function.
7686	F43G9.8	F43G9.8	-3.60003160248996	-0.48	0.133332162881017	0.428644616326582	None
14190	moc-2	W01A11.6	-3.59977036002053	-0.45	0.125007974119058	0.428644616326582	None
2183	C24H12.6	C24H12.6	-3.59632722985906	-0.43	0.119566427779391	0.428644616326582	None
12807	T09E11.6	T09E11.6	-3.59258542480551	-0.4	0.111340428327228	0.428644616326582	T09E11.6 is an ortholog of members of the human GCNT, XYLT (Glucosaminyl (N-acetyl) transferases/xylosyltransferases) family including GCNT4; T09E11.6 is predicted to have acetylglucosaminyltransferase activity, based on protein domain information.
18207	ZC416.6	ZC416.6	-3.58929460879985	-0.5125	0.14278571581823	0.428644616326582	ZC416.6 encodes a protein with similarity to bifunctional leukotriene A4 hydrolases/aminopeptidases; loss of ZC416.6 activity via RNAi results in decreased intestinal dipeptide transport, increased fat storage, and increased free fatty acid uptake, a phenotype that mimics loss-of-function mutations in the PEPT-1 intestinal peptide transporter; the product of ZC416.6 is predicted to regulate PEPT-…
15191	Y17G9A.3	Y17G9A.3	-3.58915474360025	-0.7575	0.211052477286103	0.428644616326582	None
8602	spt-4	F54C4.2	-3.58901002467925	-0.4325	0.120506768447562	0.428644616326582	spt-4 is an ortholog of human SUPT4H1 (suppressor of Ty 4 1 (S. cerevisiae)); spt-4 is involved in determination of adult lifespan; spt-4 is predicted to have zinc ion binding activity, based on protein domain information.
14054	vps-24	T27F7.1	-3.58658483732984	-0.3825	0.10664741455963	0.428644616326582	vps-24 is an ortholog of human CHMP3 (charged multivesicular body protein 3); vps-24 is involved in determination of adult lifespan, embryo development, lipid storage, locomotion, the molting cycle, nematode larval development and positive regulation of growth.
2018	C18D4.6	C18D4.6	-3.58102829601817	-0.5	0.13962469957469	0.428644616326582	None
10572	gpd-2	K10B3.8	-3.57913942555637	-0.5775	0.161351635501103	0.428644616326582	gpd-2 encodes one of four C. elegans glyceraldehyde-3-phosphate dehydrogenases (GAPDHs); by homology, GPD-2 is predicted to reversibly catalyze the oxidation and phosphorylation of glyceraldehyde-3-phosphate to 1,3-diphosphoglycerate during glycolysis; in C. elegans, GPD-2 and GPD-3 constitute the major GAPDH isoenzymes and are expressed at highest levels during postembryonic development, primari…
6783	phf-10	F33E11.6	-3.57829471779402	-0.6025	0.168376293043697	0.428644616326582	phf-10 is an ortholog of human PHF10 (PHD finger protein 10); phf-10 is predicted to have zinc ion binding activity, based on protein domain information.
3884	C52D10.3	C52D10.3	-3.57583474426412	-0.46	0.128641291585936	0.428644616326582	None
16098	Y45G12B.3	Y45G12B.3	-3.57406192667442	-0.42	0.11751335276689	0.428644616326582	Y45G12B.3 is an ortholog of human L2HGDH (L-2-hydroxyglutarate dehydrogenase); Y45G12B.3 is predicted to have oxidoreductase activity, based on protein domain information.
336	ykt-6	B0361.10	-3.56688294044559	-0.36	0.100928459388978	0.428644616326582	ykt-6 is an ortholog of human YKT6 (YKT6 v-SNARE (S. cerevisiae)); ykt-6 is involved in embryo development, locomotion, nematode larval development, receptor-mediated endocytosis and reproduction.
354	mut-16	B0379.3	-3.56675678193559	-0.5825	0.163313630733153	0.428644616326582	mut-16 encodes a glutamine/asparagine (Q/N)-rich domain-containing protein that lacks obvious homologs outside of other nematode species; MUT-16 activity is required for RNA-mediated interference (RNAi), transgene silencing in germ-line and somatic tissues, and for maintaining low levels of transposon mobilization; MUT-16 is thus predicted to play a role in chromatin organizataion and/or regulati…
11057	kin-15	M176.6	-3.56661337905363	-1.3875	0.38902450379081	0.428644616326582	kin-15 encodes a novel receptor protein tyrosine kinase; like kin-16, with which it is cotranscribed, kin-15 encodes a protein that displays some unusual features, including a very small extracellular domain (50 amino acids) that lacks a cysteine-rich region typical of ligand-binding domains of known receptor tyrosine kinases, an unusual amino acid substitution in the subdomain VI motif, and a la…
17609	Y73B3A.18	Y73B3A.18	-3.56580284615032	-0.8	0.224353402169637	0.428644616326582	Y73B3A.18 is an ortholog of human RPL7A (ribosomal protein L7a); Y73B3A.18 is involved in embryo development, hermaphrodite genitalia development, nematode larval development and reproduction.
18753	ZK563.5	ZK563.5	-3.56151375954666	-0.4975	0.139687793895629	0.428644616326582	ZK563.5 is an ortholog of human WDR91 (WD repeat domain 91).
4398	poml-2	E01A2.7	-3.55897281172671	-0.4775	0.134167925764044	0.428644616326582	The E01A2.7 gene encodes one of five paraoxonase-like proteins; it is homologous to the human genes PARAOXONASE 1 gene (PON1, OMIM:168820) and PARAOXONASE 2 (OMIM:602447), which in some allelic forms are associated with susceptibility to coronary artery disease or to variations in fasting plasma glucose.
10879	clec-265	M02F4.7	-3.55891312059922	-0.6975	0.195986801690332	0.428644616326582	None
18085	fbxb-27	ZC204.16	-3.55858035580266	-0.6575	0.18476469104537	0.428644616326582	None
15638	Y38H6C.23	Y38H6C.23	-3.55502365437273	-1.015	0.28551146171743	0.428644616326582	None
10610	K10D2.5	K10D2.5	-3.55273722229612	-0.6075	0.170994915184685	0.428644616326582	K10D2.5 is involved in embryo development, gamete generation, germline cell cycle switching, mitotic to meiotic cell cycle and hermaphrodite genitalia development.
17245	Y62H9A.7	Y62H9A.7	-3.55031690115871	-0.425	0.119707623807129	0.428644616326582	None
1346	C09B8.4	C09B8.4	-3.54933258371853	-1.145	0.322595860768961	0.428644616326582	C09B8.4 is an ortholog of human TMEM53 (transmembrane protein 53).
12633	rha-1	T07D4.3	-3.53857975750996	-0.4375	0.123637173663103	0.428644616326582	rha-1 encodes an ATP-dependent DEAD/H box RNA helicase orthologous to human RNA helicase A and Drosophila Maleless, an essential component of the dosage compensation machinery required for increased X-linked transcription in males; by homology, RHA-1 is predicted to function in regulation of transcription, translation, RNA processing, and/or RNA replication; in C. elegans, RHA-1 is required for g…
110	B0205.13	B0205.13	-3.53826222375356	-1.1525	0.325724869192248	0.428644616326582	B0205.13 encodes a small, novel protein conserved in C. remanei and C. briggsae.
3428	C45B11.2	C45B11.2	-3.5265357745588	-0.7775	0.220471320781446	0.428644616326582	C45B11.2 is an ortholog of human EPHX1 (epoxide hydrolase 1, microsomal (xenobiotic)).
3596	set-5	C47E8.8	-3.51925959204278	-0.5025	0.14278571581823	0.428644616326582	set-5 encodes a large (1,675-residue) protein with an N-terminal SET domain and a C-terminal SPK domain; SET-5 has no non-nematode orthologs, but is paralogous to Y57A10A.1; SET-5's domain organization resembles that of SET-24; neither set-5(ok1568) nor set-5(RNAi) have any obvious phenotypes.
9120	F57F4.2	F57F4.2	-3.50906423456909	-0.8425	0.240092498649703	0.428644616326582	None
16532	Y50E8A.6	Y50E8A.6	-3.50747685244232	-0.3775	0.107627224891631	0.428644616326582	Y50E8A.6 encodes a putative mitochondrial glycerol-3-phosphate dehydrogenase, paralogous to T25G3.4 and orthologous to human GPD2 (OMIM:138430, mutated in type II diabetes mellitus); Y50E8A.6 has no obvious function in mass RNAi assays.
3186	C39H7.2	C39H7.2	-3.49787911386931	-0.4125	0.117928603754318	0.428644616326582	None
[truncated: 1,239 more rows]
